# Supplementary material for: SF3B1 mutations provide genetic vulnerability to copper ionophores in human acute myeloid leukemia
Source: Sci Adv. 2024 Mar 22;10(12):eadl4018. doi: 10.1126/sciadv.adl4018 (PMC10959413; doi:10.1126/sciadv.adl4018)
Supplement: Supplementary file 2 — Tables S1 to S8 [file sciadv.adl4018_data_files_s1_to_s8.zip]

Archive with 8 entries (8 files):
- adl4018_Data_file_S8.xlsx
- adl4018_Data_file_S7.xlsx
- adl4018_Data_file_S6.xlsx
- adl4018_Data_file_S5.xlsx
- adl4018_Data_file_S4.xlsx
- adl4018_Data_file_S3.xlsx
- adl4018_Data_file_S2.xlsx
- adl4018_Data_file_S1.xlsx
