# Supplementary material for: SF3B1 mutations provide genetic vulnerability to copper ionophores in human acute myeloid leukemia
Source: Sci Adv. 2024 Mar 22;10(12):eadl4018. doi: 10.1126/sciadv.adl4018 (PMC10959413; doi:10.1126/sciadv.adl4018)
Supplement: Supplementary file 2 — Tables S1 to S8 [file sciadv.adl4018_data_files_s1_to_s8.zip › adl4018_Data_file_S8.xlsx]

## Sheet: DMSO_UM4118 at 300nM_data
Uniprot	Symbol	AML5.DMSO.1	AML5.DMSO.2	AML5.DMSO.3	AML5.4118.300.1	AML5.4118.300.2	AML5.4118.300.3
Q9BYD1	MRPL13	27828000	18705000	25457000	973170000	19457000	2657000
P04062	GBA	886310000	10839000	11901000	486920000	16841000	9007600
Q93100	PHKB	8306900	3986400	5474600	4380000	6795600	82232000
Q93077	HIST1H2AC	3254500	4606900	1889500	4278300	9208700	3902800
P10398	ARAF	942280000	7091400	6634700	9647800	9031400	6848900
Q13568	IRF5	2421600000	100840000	21085000	20941000	25088000	22986000
Q96LR5	UBE2E2	779440	1783700	10658000	8328300	1242200	5466900
P42574	CASP3	28664000	42079000	41013000	47817000	194950000	31447000
Q969Q0	RPL36AL	20003000	32497000	32642000	105910000	36610000	15683000
O00193	SMAP	12777000	13232000	9197800	5281000	5162200	8116500
P04264	KRT1	1702200000	2142900000	818640000	263650000	818210000	761680000
Q93063	EXT2	112320000	1146800	5670300	3262100	4918000	33723000
P16402	HIST1H1D	45354	10947	208320	1922800	2847100	616
Q12873	CHD3	4779400	6758600	193700000	8905700	28833000	90732000
P45877	PPIC	7763	12545	18780	431560	3836500	5604300
Q9Y6G3	MRPL42	8284300	3523300	11254000	4125800	3726200	2347400
P0C7P4	UQCRFS1P1	12839000	11455000	13084000	6438400	3761400	15776000
O95166	GABARAP	13633000	66592000	33002000	2306500	31574000	7712900
Q86Y38	XYLT1	233800	0	0	6399100	4843700	3005200
O14519	CDK2AP1	0	152150	1405400	7596600	8919900	11359000
O75956	CDK2AP2	0	152150	1405400	7596600	8919900	11359000
Q9H0G5	NSRP1	2615300	67751000	4222800	253370	4282100	1412600
Q9NXK8	FBXL12	4172000	2226300	1727100	681410	1353000	8662200
Q15031	LARS2	8776800	12034000	287700000	29555000	10625000	1228400
Q9UBF8	PI4KB	23403000	4557000	213140000	6073000	4617700	4444900
Q96AQ6	PBXIP1	296810	19945000	1930800	1198300	1218600	83190000
Q14135	VGLL4	2808900	4495800	3671300	4182700	2867800	89662000
Q9Y3B9	RRP15	200490	996580	194110	1052600	1044700	440670
P47985	UQCRFS1	77770000	164840000	189860000	94544000	110120000	88637000
Q96EU6	RRP36	332560	390660	1163600	553520	1431500	420100
P35908	KRT2	708650000	616920000	520330000	109380000	497770000	332330000
P30281	CCND3	0	2001800	1964800	587870	788610	29819
Q16540	MRPL23	37295000	26088000	34202000	8336900	18630000	10150000
P60709	ACTB	0	712150	415420	0	749870	177190
Q9UER7	DAXX	2803300	11100000	11432000	7371500	8333100	5433800
Q9BYC9	MRPL20	137120000	14222000	20162000	11522000	24198000	9539300
Q9NS69	TOMM22	45064000	50174000	53041000	15028000	16729000	4798100
P46934	NEDD4	0	993870	673720	0	3354800	3692700
Q9Y6D9	MAD1L1	28021000	73207000	269610000	51597000	101440000	39209000
P56134	ATP5J2	88362000	95545000	117290000	64401000	39999000	19413000
Q9Y2Q9	MRPS28	18539000	35533000	51370000	2913900	13104000	1723700
Q9BZE1	MRPL37	39441000	47915000	42600000	7560300	27192000	11158000
Q96EP0	RNF31	1475700	3526600	6479400	724970	2184000	13518000
Q86YV0	RASAL3	172830000	251470000	207710000	600510000	196470000	109310000
P0DPB5	POLR1D	0	16384	174450	635620	567860	0
Q13686	ALKBH1	1742300	1280700	2304100	124560	979960	0
Q8WWH5	TRUB1	715030	7187000	1919700	14145000	1303600	0
P09104	ENO2	183230000	156370000	91750000	46805000	243660000	412630000
Q9P0J7	KCMF1	586710	15752000	46553000	73306000	7047700	3227200
Q9H0U4	RAB1B	102820000	104200000	282940000	288220000	226000000	175480000
O60678	PRMT3	98070000	5584900	2964500	8165100	7315400	6653400
O00148	DDX39A	512540000	412500000	320120000	261730000	359810000	252250000
Q8WV74	NUDT8	3593500	1841200	2624900	187030	41760	125960
Q9P2K8	EIF2AK4	944310	3005700	2985700	2001800	3640000	49562000
P15153	RAC2	528680000	238810000	636300000	594970000	849860000	583060000
Q9NYV4	CDK12	7238200	24889000	18329000	28195000	38376000	114110000
Q8IUX1	TMEM126B	18527000	4978500	22011000	34293000	24036000	47843000
O75251	NDUFS7	57474000	28200000	62405000	5489900	16604000	4999300
Q13601	KRR1	163780	243620	372730	202450	1872700	1091100
Q9NX20	MRPL16	22045000	18442000	16686000	3137900	7977700	2830600
P81605	DCD	3001600	9635000	8289100	45407	2464600	2844000
Q9UPM8	AP4E1	165000	24959	0	1426900	145250	852390
Q53T59	HS1BP3	1670400	90065000	7953600	10280000	16344000	14691000
Q14137	BOP1	23861000	39205000	58667000	42084000	255970000	144070000
P09012	SNRPA	206340000	132710000	219330000	192730000	275970000	180400000
O43766	LIAS	1376900	1694100	5701600	39472	925210	0
P06733	ENO1	10263000000	11802000000	12264000000	15550000000	13199000000	10684000000
P20962	PTMS	105720	796710	797670	376850	2896200	540920
Q9Y2Z4	YARS2	19653000	17125000	21785000	2630300	3237100	257830
Q02446	SP4	300810	837450	5664400	1153500	2222800	855780
O96017	CHEK2	8210200	0	5187800	58094000	19105000	17955000
Q9Y2Y9	KLF13	886490	26909	467490	378860	225500	236290
Q9P2W1	PSMC3IP	208610	3070400	1848800	5606500	3160800	39101000
P61020	RAB5B	3648600	1519900	6721000	4692700	14073000	7585500
P07602	PSAP	4756500	1598800	2094900	2583600	10702000	12395000
Q9H9Q2	COPS7B	44594000	634600000	47077000	51547000	63833000	49355000
Q4ADV7	RIC1	3545600	17702000	1307100	1380300	5006700	9706100
Q8NFY9	KBTBD8	11669000	12392000	8790600	6702200	20015000	64175000
Q969E2	SCAMP4	952460	1673700	1022000	7770700	4585800	9205900
Q53SF7	COBLL1	5246200	2786800	209770	212520	478620	46130
O14662	STX16	615620	1280400	213920	243570	299750	5084
Q9Y4H2	IRS2	6931800	9962300	11065000	7008500	32019000	12618000
Q93074	MED12	5446600	9859400	11161000	42393000	8371600	32540000
P23434	GCSH	318710	1997800	5817300	6603400	8311600	4567100
Q9P0J1	PDP1	2083300	926270	294240	52516	316140	109440
Q9Y2E5	MAN2B2	485780	388810	3610900	194690	514620	107160
Q9NVV0	TMEM38B	25597000	4461800	11589000	3278900	4403200	6479700
Q562R1	ACTBL2	258110000	335930000	232460000	307870000	826060000	931090000
P26196	DDX6	463320000	437370000	370980000	391570000	386960000	283660000
P07951	TPM2	1374500	3121700	7168300	5908000	16175000	1022700
Q7Z4G4	TRMT11	1774800	1869200	3384900	1610900	5170100	28913000
Q8N1B4	VPS52	43005000	3385800	3514300	4199400	4445000	4044400
Q9ULK4	MED23	10529000	2760000	4756900	7929500	4111700	5556000
P10153	RNASE2	7477500	9386600	8829000	8061600	13417000	4124900
Q8IXQ4	GPALPP1	2447900	12892000	16268000	5534600	8487500	18635000
Q96QH2	PRAM1	9176300	18774000	16954000	11680000	15061000	23848000
Q9BW19	KIFC1	44210000	129530000	31900000	23711000	34890000	147080000
Q96Q07	BTBD9	744450	276920	26500000	412150	2595300	2831900
Q16270	IGFBP7	39361000	23892000	19975000	8497600	14461000	9058300
Q6UWP7	LCLAT1	2297500	3299900	3057700	4845900	23997000	4290200
Q14118	DAG1	0	432350	902690	140750	4256300	0
P60228	EIF3E	903860000	647780000	907300000	474400000	675100000	290900000
P02788	LTF	0	4055500	9211300	5423300	11108000	1485200
Q7Z2W9	MRPL21	38421000	38331000	25139000	9255500	14976000	2376200
P38606	ATP6V1A	294020000	272420000	374430000	255000000	314960000	300910000
P28676	GCA	5031900	7965600	7602600	20915000	40182000	5755600
Q8N4P3	HDDC3	0	1232800	429370	268160	4185100	0
P32929	CTH	7758500	18288000	16288000	22018000	22451000	14534000
Q96IU4	ABHD14B	92833000	101980000	154010000	151490000	191050000	95391000
Q9BYN8	MRPS26	414600	302450	444720	231690	9876500	350340
Q92504	SLC39A7	73884	4456000	9846700	3589600	4820500	0
Q04941	PLP2	8452800	12958000	39640000	20818000	39028000	13539000
P33552	CKS2	16876000	20974000	21761000	3524400	5865700	863480
P13796	LCP1	6376200000	4953800000	6773700000	6684500000	8518100000	6682300000
Q8TE02	ELP5	1916600	1426800	4044200	2733100	1849000	0
Q69YU5	C12orf73	158240	183490	317230	299610	1513500	949700
Q9P246	STIM2	9553800	994070	2014300	4968000	4852600	11892000
P62873	GNB1	148250000	188970000	173410000	134350000	132330000	152960000
P26447	S100A4	194560000	228830000	507250000	504430000	639950000	417030000
O94782	USP1	356520	463710	28055	0	47983	0
Q5T5X7	BEND3	801860	1632600	1029100	583660	564880	0
Q8IWS0	PHF6	13207000	18918000	107680000	43718000	29156000	18002000
P17544	ATF7	5590300	13640000	15848000	15473000	20798000	28519000
P84098	RPL19	351660000	722700000	1049400000	1435100000	967820000	707380000
Q969T7	NT5C3B	2024100	1111200	922230	1938900	8824400	3782500
Q9NP81	SARS2	120770000	30961000	48822000	7795000	13427000	8429800
I3L1I5	5	2165300	5695000	5303000	5052800	427910	1234400
Q13217	DNAJC3	91801000	110870000	100290000	84495000	111970000	47282000
Q9H1E3	NUCKS1	27740000	41617000	61480000	46004000	51813000	45671000
P45973	CBX5	34984000	10648000	129540000	22127000	18926000	15857000
O15014	ZNF609	4264300	3793300	6147500	132750	2204700	254490
Q12802	AKAP13	168500000	105920000	114760000	163190000	186320000	86186000
P35637	FUS	668380000	754000000	1364200000	1284400000	1088500000	857250000
P61077	UBE2D3	12834000	6505100	12943000	1224800	7227600	12915000
P61513	RPL37A	478070000	593090000	735600000	544360000	576330000	243470000
Q8NHU6	TDRD7	2422800	7652100	1197100	418470	1268500	1259400
Q96RP9	GFM1	77016000	115640000	110190000	39472000	73267000	183180000
Q9BQC3	DPH2	9782900	9471400	6294100	15103000	12651000	103480000
Q6P1L8	MRPL14	16735000	8472300	18741000	2193100	8819700	5532400
O00461	GOLIM4	9251300	41473000	14873000	14076000	15114000	6053900
P62487	POLR2G	6692400	9203500	2810400	2442500	25841000	2185300
Q12874	SF3A3	315730000	491230000	414780000	330410000	358120000	205480000
Q9BRV8	SIKE1	4522300	1371200	768730	1000300	368470	249140
Q9NSV4	DIAPH3	8837000	8440800	2620500	2410700	1927900	362050
O15357	INPPL1	20310000	70991000	18467000	10723000	16404000	15150000
Q9Y4K4	MAP4K5	3308500	5583500	2473600	946980	1467100	211780
Q6GMV2	SMYD5	16141000	16588000	9277200	11187000	9878700	6664600
Q9UKA9	PTBP2	76117000	35627000	32983000	37966000	84042000	69919000
Q14667	KIAA0100	3927300	4596600	3208700	930660	4395000	10948000
Q7Z417	NUFIP2	200360000	184490000	73172000	48657000	71588000	54521000
P60484	PTEN	8577900	1116300	565420	6850200	1392400	521160
Q96QD8	SLC38A2	603610	24834000	49691000	39440000	59477000	45610000
O95466	FMNL1	207780000	179700000	288330000	338190000	334860000	315770000
Q15172	PPP2R5A	5174000	630020	3005200	185030	5461600	15531000
Q92771	DDX12P	274550	2080300	1518800	37754	321950	318090
Q659A1	ICE2	439450	1357300	639010	336160	283140	0
Q99798	ACO2	466590000	514890000	400130000	140280000	260210000	107860000
Q5T280	SPOUT1	2186400	3406300	4858500	6042800	6378500	3912800
Q969S9	GFM2	13408000	1881400	1622300	674190	680850	81479
O43491	EPB41L2	140190000	226390000	156100000	114610000	266190000	370650000
Q86SZ2	TRAPPC6B	1202200	1577900	1130000	2116800	6808700	3903000
P27797	CALR	7088900000	8887100000	8810200000	8645600000	7826500000	5942900000
Q12849	GRSF1	73586000	75680000	122580000	14394000	30585000	6640200
Q8IU60	DCP2	853770	1064000	484620	232980	667070	0
O14964	HGS	53998000	66396000	61887000	44553000	55457000	23332000
Q8IWD4	CCDC117	7253300	3901900	2990300	8664000	11670000	10562000
Q9NZW5	MPP6	63043000	91191000	27993000	29692000	48140000	35590000
Q9UPT9	USP22	828930	278190	390350	116770	53613	35696
P04075	ALDOA	16057000000	16985000000	13615000000	15995000000	16708000000	12993000000
Q9Y2R9	MRPS7	57909000	56805000	64727000	34114000	47685000	13243000
P55061	TMBIM6	2310000	4641000	623600	3065100	5837800	1231900
Q92621	NUP205	32565000	21544000	32205000	9353500	31580000	5875600
O14545	TRAFD1	9932300	70283000	24419000	29252000	17068000	53257000
O95182	NDUFA7	21439000	16959000	15828000	4987000	7344200	4458300
Q9P0P0	RNF181	27532000	19248000	21103000	8129700	6655600	6256700
Q5T3I0	GPATCH4	21978000	36809000	37941000	15894000	45602000	109020000
P09326	CD48	46702000	48687000	13902000	14396000	16131000	5099800
A6NJ78	METTL15	2471200	988130	4186300	361520	5575900	50343
P42766	RPL35	815560000	758140000	1041900000	541900000	758670000	556960000
P05141	SLC25A5	305530000	341960000	343740000	225010000	227770000	138910000
O00418	EEF2K	3240500	3159800	1476700	4473100	7349000	12552000
Q5HYI8	RABL3	153260000	10346000	7433900	6102800	14404000	5708300
Q14258	TRIM25	278740000	226160000	219970000	201380000	314520000	150390000
P11498	PC	1569200	9750500	5775400	1521200	5506800	374060
Q12933	TRAF2	396880	2283600	12898000	6825000	11960000	14052000
Q96S19	METTL26	84128000	7664700	11453000	55041000	7959900	3750900
Q68DQ2	CRYBG3	9925400	2899700	6356800	11480000	1795700	1921100
P62316	SNRPD2	1075400000	587880000	642880000	474790000	626400000	473770000
Q7L2J0	MEPCE	48940000	190210000	49828000	111440000	71757000	35264000
A0AVT1	UBA6	174820000	142200000	192830000	171880000	155710000	108990000
P13639	EEF2	17316000000	15944000000	16823000000	15239000000	16633000000	12060000000
P00338	LDHA	7590800000	7217500000	7617200000	8266900000	8952000000	6451300000
Q12899	TRIM26	6250400	3852900	5952000	4469500	2463900	6035900
P17066	HSPA6	27903000	46135	1757000	2907000	18385000	2887300
O00762	UBE2C	8130100	21963000	29225000	7200100	9870700	3394100
Q9C0I1	MTMR12	7953100	5271300	1367700	1599700	3276000	0
Q9BT23	LIMD2	13710000	11829000	45184000	37600000	11650000	2435700
Q6XZF7	DNMBP	20002000	5919300	3961500	6253200	6066100	48889000
Q9P035	HACD3	53680000	57574000	81639000	61991000	64008000	27415000
P00846	MT-ATP6	9590200	40922000	52588000	13768000	20851000	410460
Q32MZ4	LRRFIP1	264400000	225010000	440860000	373170000	415280000	267900000
Q01196	RUNX1	13103000	12535000	18106000	7559200	8674400	4982400
P62888	RPL30	499410000	871340000	1248900000	1409900000	2103300000	1467600000
Q00169	PITPNA	38322000	33356000	12864000	23511000	15507000	8891100
Q7L2H7	EIF3M	463870000	335700000	384090000	231730000	250550000	92509000
O00330	PDHX	1486300	3687000	11041000	5787700	6023900	7663000
Q92783	STAM	2087500	7173800	16593000	14748000	10773000	7547800
Q9BW61	DDA1	1004700	0	3878300	3922200	1028300	2680800
O95155	UBE4B	8487000	14863000	16941000	17751000	19142000	23030000
Q05932	FPGS	17950000	9420000	11526000	10369000	5698400	39928000
O95248	SBF1	843410	2662900	4516300	811990	1370200	131350000
Q9BVA0	KATNB1	637310	0	383820	974410	2406500	2145000
Q99426	TBCB	140840000	175030000	233440000	219880000	149980000	145800000
Q00587	CDC42EP1	1550300	1458300	1942900	3199300	3508800	12018000
Q9Y2L9	LRCH1	1236300	2651300	2055800	2577700	3570800	2038500
Q9BRT6	LLPH	617110	975260	5687900	1094300	390740	1868200
Q9BZX2	UCK2	35814000	150820000	67929000	20635000	33014000	25054000
P61927	RPL37	549760	4553500	8874100	6423800	27589000	8139100
Q68DK7	MSL1	442710	6152400	3646200	2351400	8217300	1029500
Q8WUR7	C15orf40	585360	8268700	37362000	12768000	800030	7202100
Q6ZSJ8	C1orf122	4831300	2560600	4047100	2490900	3196000	221830
P48723	HSPA13	13562000	4395600	18736000	18273000	20754000	43006000
Q13573	SNW1	94369000	103680000	101140000	535270000	228970000	93649000
Q6IA86	ELP2	56566000	42360000	36750000	22402000	34400000	12902000
P78324	SIRPA	12830000	33181000	17579000	26138000	50714000	100650000
Q9H9L3	ISG20L2	2537700	3298100	3538100	2574600	2921900	490710
Q06546	GABPA	21130000	23028000	39121000	27719000	33529000	13830000
P42704	LRPPRC	1816600000	2000100000	1967400000	1086000000	1261900000	814280000
Q9BWE0	REPIN1	12366000	41241000	26401000	11552000	13616000	9935600
Q9BTL3	FAM103A1	915550	5072100	3696600	7106700	15777000	15274000
Q9H6F5	CCDC86	24261000	21510000	16952000	96063000	41006000	19451000
P62328	TMSB4X	8627800	11171000	10972000	17163000	42229000	24225000
Q07000	HLA-C	489710	1190300	2470700	190380	1395500	4996200
Q6P4E1	CASC4	8682400	3578000	6709900	1194900	3040300	0
Q9NZ43	USE1	2059000	1440900	3257700	1068400	2866000	582950
P00558	PGK1	7771900000	8268700000	7725600000	8873600000	10912000000	8673000000
O96008	TOMM40	123710000	131010000	125640000	83218000	91559000	43292000
Q6RFH5	WDR74	11271000	6260000	18589000	6474000	11608000	36817000
P45880	VDAC2	562910000	545240000	377510000	282350000	379790000	280220000
Q9Y5T4	DNAJC15	2457100	5269900	6927600	1675400	4452000	2459300
Q4J6C6	PREPL	1383800	2883900	4140500	1188000	2102300	108710
O43592	XPOT	197970000	87618000	116410000	104670000	111240000	49911000
Q13523	PRPF4B	66270000	27506000	47874000	35759000	36397000	54075000
Q8NEZ2	VPS37A	1276100	1879400	2330600	1177200	3019500	9668500
Q9UK59	DBR1	17293000	53691000	47566000	49870000	47880000	35832000
O75306	NDUFS2	83464000	302450000	94688000	23268000	115160000	22829000
Q9Y5T5	USP16	10136000	6707200	2070900	4268300	3013900	795340
P04792	HSPB1	4076300000	4833200000	5489200000	4583200000	4618800000	3938200000
Q13112	CHAF1B	17942	244870	2850400	495910	880000	107470
Q9UQ80	PA2G4	3074200000	2926900000	3455600000	2982400000	3493100000	2102300000
Q3B7T1	EDRF1	1745000	83731	7872500	122130	458970	153420
P32119	PRDX2	935250000	759020000	973060000	1242700000	1350500000	903190000
P82663	MRPS25	19972000	22008000	18036000	8769900	12905000	6872300
Q9Y605	MRFAP1	32891000	62489000	55144000	14472000	29738000	27026000
P54278	PMS2	2549100	3328300	1848300	1359800	1953700	13768
Q9UPW6	SATB2	0	2787800	2618600	698300	2509900	1394200
O60783	MRPS14	2799900	5506100	14934000	2213300	6037400	1746200
O00625	PIR	18542000	21627000	17294000	10771000	10283000	2120200
P09234	SNRPC	119330000	214210000	211950000	183610000	365770000	292720000
Q15796	SMAD2	20730	149880	399100	708740	138120	106850
O43683	BUB1	103270000	14115000	12180000	12070000	10337000	13763000
P23443	RPS6KB1	2241400	6138200	12175000	3592200	14320000	15037000
P39880	CUX1	2294500	2237800	5478200	10839000	8925800	6948000
P11047	LAMC1	8336300	7638200	9706500	1051600	6279600	544900
P50552	VASP	191500000	312510000	424280000	411860000	500880000	536310000
Q5M775	SPECC1	15194000	38623000	56391000	18044000	22101000	15331000
P62306	SNRPF	198110000	136850000	180160000	158210000	151290000	130870000
Q6EKJ0	GTF2IRD2B	12112000	14750000	1358500	1738800	1500900	728400
Q86UP8	GTF2IRD2	807420	1371900	1044600	1477300	1413800	728400
Q15437	SEC23B	299490000	495670000	205280000	238110000	240410000	174200000
Q9H307	PNN	87748000	115750000	351610000	317470000	156300000	193130000
P01130	LDLR	8988700	9998500	14322000	558470	4917400	1110000
P00491	PNP	3530800000	2989000000	3618500000	2969200000	3750900000	1970000000
P05165	PCCA	63320000	69660000	78816000	11987000	22184000	27938000
Q969Z0	TBRG4	44737000	48123000	39283000	24069000	30041000	60411000
Q15286	RAB35	92852000	66206000	104260000	119780000	113120000	84582000
Q9Y6A5	TACC3	134370000	127550000	196920000	72897000	324120000	377600000
O00519	FAAH	3724100	35222000	2983100	5188100	6166300	6341100
Q99622	C12orf57	793250000	1251300	1548100	806510	5548300	12790000
Q9UII4	HERC5	1712700	1720500	3339300	14902000	4283900	6580800
Q6PII3	CCDC174	650090	0	376560	1866400	1550200	160500
C9JLW8	MCRIP1	1067400	14485000	22449000	34996000	35843000	45104000
Q9GZM5	YIPF3	718820	2179100	573350	1505700	1320600	4284500
Q5SNT2	TMEM201	21060000	6471800	6945800	2933000	4542400	290160
P14324	FDPS	400650000	359250000	469200000	595940000	729730000	406750000
P55210	CASP7	2519300	2312900	2284600	2693500	4877000	8810000
Q8WVM7	STAG1	16922000	14237000	11101000	49520000	34666000	26837000
Q8WUD4	CCDC12	46846000	41030000	44339000	29705000	24762000	28212000
P55010	EIF5	334350000	297230000	521970000	326710000	393880000	397750000
Q9Y672	ALG6	11688000	1456600	2538600	435300	1030800	22803
Q01844	EWSR1	441450000	424200000	435450000	349040000	431150000	313790000
Q9P253	VPS18	18475000	29815000	15685000	20277000	13214000	9899200
Q96B26	EXOSC8	18946000	18301000	16286000	8562500	6403400	7825900
Q01650	SLC7A5	219620000	177220000	266150000	233060000	281250000	150410000
O14562	UBFD1	6216600	24148000	9137900	37425000	22459000	208790000
O43164	PJA2	2332200	1861800	2177700	858780	695740	363130
P04899	GNAI2	194180000	321790000	302160000	354300000	342580000	292180000
Q8TDX7	NEK7	6903500	10526000	10757000	12556000	13203000	16268000
P35236	PTPN7	49801000	55296000	39693000	49087000	107590000	232910000
P18887	XRCC1	51691000	57150000	65330000	47279000	38475000	23239000
Q06136	KDSR	54457000	18291000	34739000	8497900	22332000	89699000
Q14155	ARHGEF7	184780000	37258000	81185000	205790000	294650000	179160000
Q6JBY9	RCSD1	94333000	125370000	204860000	188940000	190970000	137390000
Q99497	PARK7	1650500000	1072300000	1218100000	1542200000	1514700000	2292100000
P98171	ARHGAP4	58274000	58975000	86194000	84813000	147300000	155500000
P21796	VDAC1	551150000	622270000	599180000	441970000	481630000	400500000
P62258	YWHAE	2461800000	2460500000	2801600000	1927800000	3142200000	1749800000
P04406	GAPDH	19072000000	21883000000	22106000000	20999000000	26355000000	27365000000
P34949	MPI	4883400	14182000	14386000	10962000	62474000	7764000
P62081	RPS7	980280000	904270000	1065800000	380540000	836500000	476900000
O60566	BUB1B	36845000	37191000	69509000	72486000	264700000	61829000
P60891	PRPS1	59966000	70632000	109260000	82854000	81156000	17254000
P54619	PRKAG1	210200000	20528000	33649000	29153000	28198000	25418000
Q15650	TRIP4	4792100	42308000	7643100	10904000	12910000	6724900
P40938	RFC3	15275000	35397000	52994000	58854000	53462000	57762000
O75676	RPS6KA4	1757500	3045600	1914800	28265000	6474400	3266200
P60174	TPI1	6343900000	5845300000	6883600000	6412200000	6354500000	5371400000
P06396	GSN	548530000	498930000	608270000	606050000	795110000	581250000
O75362	ZNF217	8838500	9722900	6921100	7910200	49539000	9111100
Q8N511	TMEM199	5084400	5618000	8252000	3976700	3260000	1094000
Q9UL03	INTS6	2561900	3076200	3937900	2758100	2163800	725670
P35914	HMGCL	2265700	1841100	6564400	13844000	5484800	4043900
Q5EB52	MEST	1583800	1357900	1874000	0	659640	387710
P46782	RPS5	858960000	1026600000	1405900000	1337000000	1394700000	927580000
Q9UPQ9	TNRC6B	5458300	7238600	10607000	12550000	15259000	7148300
P49917	LIG4	2018100	2273500	1630200	995100	1230100	454790
P08243	ASNS	120640000	212720000	143910000	168490000	178510000	79725000
P61024	CKS1B	16792000	31138000	32568000	15449000	15207000	19132000
P28908	TNFRSF8	5763400	6484300	5109300	2951600	2250300	1620200
P48736	PIK3CG	1969900	837860	4081500	832160	8425300	4863200
Q9Y6E2	BZW2	91381000	120300000	108560000	76983000	192800000	60718000
Q9NY61	AATF	1824100	1966300	4365500	1182000	8323300	2084000
P14859	POU2F1	0	2295100	3337900	4945300	13013000	12435000
P08754	GNAI3	189980000	111220000	142990000	105820000	120660000	128660000
Q6V1X1	DPP8	657940	514070	515880	773470	499740	70670
O43181	NDUFS4	20459000	35609000	17098000	7605700	11599000	6794600
Q8IXZ2	ZC3H3	512080	390380	307610	321740	705480	8399600
P31946	YWHAB	653170000	802370000	1388100000	1528400000	993420000	1174900000
P84103	SRSF3	1088700000	1339600000	1230500000	1439400000	1307200000	1643100000
P39210	MPV17	4344000	1327500	1662800	998000	138840	844710
Q9Y6D5	ARFGEF2	5002600	4934200	41692000	4897200	12324000	5145600
Q9BTE7	DCUN1D5	21743000	16509000	19766000	11500000	12864000	7591600
P60660	MYL6	333830000	183600000	301470000	381410000	502510000	305180000
Q7Z6B0	CCDC91	702640	186510	1004900	2132400	5990600	681720
Q9Y2X9	ZNF281	36112000	27037000	5854400	1159900	2921300	1115100
P41223	BUD31	23682000	32386000	30899000	25863000	21878000	38045000
Q9UBK8	MTRR	3318100	2315900	4719600	1433000	1444200	402740
P35658	NUP214	30751000	75477000	34112000	24378000	70539000	128590000
P62834	RAP1A	40240000	39316000	25168000	39308000	47359000	20233000
Q6NYC8	PPP1R18	1249900	2519200	4364300	4821100	5934800	7756600
Q9BUQ8	DDX23	208860000	170140000	207130000	188880000	247400000	144720000
Q15118	PDK1	1067900	11873000	3212600	2033500	3580900	12621000
Q9Y3Y2	CHTOP	51478000	60701000	51029000	35701000	55199000	24278000
Q14692	BMS1	2351700	3860800	19643000	8886200	7272600	7870600
Q9BVA1	TUBB2B	8693800	20181000	10847000	12132000	10934000	4200900
Q9H0B6	KLC2	16703000	148440000	23122000	35018000	27514000	133250000
Q16658	FSCN1	966460000	925860000	1202600000	1168400000	1444500000	1037500000
P50336	PPOX	70723000	13460000	81226000	5910300	47739000	61382000
O75064	DENND4B	856160	35308000	1325600	1958600	2806600	4960500
Q6P087	RPUSD3	2615200	912630	1588600	607380	1714500	5126800
P82930	MRPS34	37650000	52507000	30098000	15277000	30961000	13821000
O60291	MGRN1	856840	597650	374340	1175400	1961500	197500
Q9H9A6	LRRC40	58721000	81065000	81396000	65458000	98274000	30080000
P82664	MRPS10	9395900	9268100	15178000	6731200	7813700	0
P08579	SNRPB2	90925000	97746000	128000000	116880000	86584000	51578000
Q9NZK5	ADA2	8696800	7914700	5421300	14713000	10302000	21069000
Q9BUB5	MKNK1	4584700	1978500	3809200	6822400	5666500	1023900
Q659C4	LARP1B	52441	503070	1794800	150790	102390	58046
P36404	ARL2	2657900	12396000	8265100	3658500	55586000	15047000
P30613	PKLR	75338	8241	516540	806720	1066900	1199900
Q96Q15	SMG1	0	2774400	25688000	1211900	1043300	0
P78527	PRKDC	2442000000	2690200000	3056400000	2750600000	3358100000	2160500000
Q9H0R6	QRSL1	4794400	4257100	3467300	605580	2818800	900230
Q8IX90	SKA3	2328200	3552600	1927800	1793900	5163200	8701500
Q13098	GPS1	176670000	149670000	215390000	183270000	158480000	103300000
Q07002	CDK18	3676100	1859700	2673700	0	1684300	0
Q13423	NNT	337290000	261710000	290590000	594910000	601630000	274380000
Q10713	PMPCA	97199000	66984000	103290000	25804000	348420000	213590000
O60671	RAD1	796700	0	1072300	2301400	5392000	1159700
Q9H8U3	ZFAND3	222580	96300	182800	195660	171830	176740
Q8N2M8	CLASRP	5924400	1037000	1430400	586610	2303200	13842000
O75063	FAM20B	0	350060	570130	863670	2127400	2046200
Q9Y6H1	CHCHD2	184660000	192570000	523660000	542950000	511070000	647960000
P00505	GOT2	359170000	345180000	328570000	276840000	294710000	174620000
O75143	ATG13	348410	2026500	8438200	494390	948480	6175800
P51665	PSMD7	216530000	298120000	215150000	207210000	223000000	120870000
Q8WUQ7	CACTIN	5856700	4162500	6869300	4479600	8418200	12553000
Q96K76	USP47	30775000	114040000	33428000	27071000	39722000	116260000
O95602	POLR1A	28415000	141560000	33076000	96810000	67010000	28628000
Q9NX55	HYPK	174400	11931000	14116000	6265800	10665000	2010700
Q9Y4R8	TELO2	11481000	11734000	14023000	3654600	8663100	4961100
Q9UPW0	FOXJ3	2868500	3145100	2142900	2059700	3515200	2964600
Q969Q5	RAB24	2691800	4260700	2646100	4986200	8420200	10418000
O00592	PODXL	23296000	38918000	45105000	18006000	27602000	8620600
P61764	STXBP1	9144100	2799200	15260000	17767000	19350000	6103600
P37840	SNCA	6795900	120070000	26881000	23374000	31458000	19910000
Q9NX18	SDHAF2	407070	164010	707150	868240	14421000	1070700
P82921	MRPS21	13875000	13551000	11778000	1638100	9612100	463130
Q13277	STX3	8911000	10254000	11697000	6353400	12605000	2603400
Q9ULV3	CIZ1	13808000	464720	8447100	904370	1013400	57974
Q9Y3B7	MRPL11	27887000	33286000	38232000	20623000	22637000	6113000
P14209	CD99	8245300	3583000	13122000	30936000	13921000	16887000
Q9UNL2	SSR3	52109000	31626000	27448000	26642000	29549000	28381000
P07902	GALT	26826000	455630	5035200	1712300	1459700	8127300
Q58FF8	HSP90AB2P	0	0	0	0	0	0
Q99547	MPHOSPH6	5875700	3682400	1115200	624490	608730	453960
Q09666	AHNAK	2735100000	3059000000	2737200000	2978900000	4255200000	3452400000
Q8WW22	DNAJA4	1432000	261840	960210	714500	431080	239460
Q15363	TMED2	10288000	65281000	73531000	58830000	44360000	14838000
Q9UI12	ATP6V1H	23937000	39397000	41468000	28178000	39008000	16471000
Q86VI3	IQGAP3	3973600	1440700	1005300	440200	2713800	657370
Q13895	BYSL	52354000	51147000	49228000	99511000	35869000	49140000
P38936	CDKN1A	0	782700	728040	329610	329910	602010
Q86V81	ALYREF	125670000	164710000	217190000	138240000	240050000	150780000
Q8WWN8	ARAP3	1134900	28875000	1850900	4250800	4937700	3285500
Q14699	RFTN1	23788000	27558000	46913000	28575000	43741000	36226000
O94819	KBTBD11	26754000	30472000	51064000	34589000	45712000	39854000
P62820	RAB1A	25401000	32842000	249060000	181650000	142980000	22985000
Q8NDV7	TNRC6A	1278300	2187000	921940	415580	1164500	2010200
P08559	PDHA1	162710000	193660000	237940000	114340000	148690000	95988000
Q9NUQ8	ABCF3	33774000	38682000	110610000	33990000	47567000	24418000
P02795	MT2A	0	21420	558160	3050300	1229400	536030
Q00765	REEP5	41888000	103810000	78238000	76600000	67883000	30468000
Q58FF3	HSP90B2P	29071000	18221000	12596000	23177000	28062000	46536000
O43572	AKAP10	3549800	1330700	1357700	1337500	9212200	1711900
Q7Z4V5	HDGFL2	12817000	39063000	37686000	28164000	42578000	20287000
O75586	MED6	6124100	2154600	306510	58560	1055400	545850
Q99848	EBNA1BP2	3266800	5632700	9484900	7495700	8280000	11364000
O75396	SEC22B	165660000	77011000	220260000	99977000	137880000	110590000
Q16539	MAPK14	222750000	161540000	212980000	141410000	177510000	131750000
Q9H3S4	TPK1	4158700	2769900	4672100	6053500	7126600	5994500
Q684P5	RAP1GAP2	0	338600	375290	162360	672650	323920
O00186	STXBP3	221450000	41209000	39359000	40030000	63215000	29797000
Q969J3	BORCS5	113430	1456900	1397300	2422700	2628200	1462300
Q14691	GINS1	14485000	13007000	5754900	3575600	3555300	1039000
O75438	NDUFB1	559100	19981000	19892000	5852100	15826000	10945000
Q3ZCQ8	TIMM50	89387000	54820000	83845000	153950000	102390000	116460000
Q8IYS1	PM20D2	74133000	80308000	77195000	79660000	78680000	67713000
Q9UN36	NDRG2	409350	2084800	4863700	17374000	3974100	5440600
Q66LE6	PPP2R2D	2395400	3172700	2348200	1649600	1782100	597520
Q9NNW5	WDR6	14639000	22187000	34998000	24541000	19707000	14749000
O94919	ENDOD1	4973000	7741400	2522300	10763000	29682000	3811000
Q9NR31	SAR1A	25299000	16124000	26463000	14168000	12408000	12553000
Q96ER9	CCDC51	6312400	266490	1390600	28381000	7891800	5016100
Q9BPX6	MICU1	649450	48543	920080	1637000	2049900	2088400
L0R8F8	MIEF1	2906200	2220000	4830500	22309000	4496100	18647000
O94925	GLS	251860000	216250000	214980000	54902000	92704000	49826000
Q9Y324	FCF1	2351500	1874000	1965300	1380100	5288300	7516200
O95793	STAU1	32845000	26976000	37136000	24850000	46728000	26505000
O95989	NUDT3	4643100	2283700	9614100	21140000	13499000	19816000
P16298	PPP3CB	27495000	19274000	28769000	14889000	19033000	17284000
P24311	COX7B	8648900	119490	13367000	6402700	2862800	2424000
Q9UBB6	NCDN	69940000	24542000	28701000	15961000	20224000	12212000
Q86UL3	GPAT4	256800	4449400	604960	3934300	3771800	26727000
Q9BTC0	DIDO1	14908000	20574000	29418000	41205000	37389000	35117000
Q5VTL8	PRPF38B	14279000	16009000	14062000	21236000	22046000	9079400
Q9BYD6	MRPL1	42717000	45685000	25725000	11954000	24239000	10761000
O00299	CLIC1	1320700000	1192000000	1009600000	1535500000	1755900000	1061200000
Q86X53	ERICH1	2118100	968640	1503900	1066900	1303400	187190
O15347	HMGB3	160880000	252650000	587510000	571970000	533650000	501430000
Q9UBE0	SAE1	142940000	132590000	272520000	257510000	331780000	243040000
Q86WP2	GPBP1	681180	677300	1559300	701850	1162400	1565200
Q13287	NMI	38765000	81423000	44210000	23922000	36616000	68008000
O43739	CYTH3	24241000	260320	1485900	1907200	1442500	6100500
Q8TAE8	GADD45GIP1	9044300	66850000	8187900	13662000	8019400	492430
P50281	MMP14	5588700	8962500	6590500	7262000	3345400	3957800
P46108	CRK	35056000	6938000	7714500	2843500	6823800	8675900
P05455	SSB	1432200000	1451300000	1920600000	1580200000	1471500000	992700000
Q96S82	UBL7	757280	737470	4490300	757490	1446700	76751
Q92664	GTF3A	5618300	5635600	8877300	1510200	3409700	45008
O95831	AIFM1	195380000	204600000	206840000	290760000	325470000	187230000
P41252	IARS	641460000	530940000	646980000	697890000	916870000	395270000
Q9UMR2	DDX19B	969320	2982300	8343200	15735000	10227000	4626000
Q96NY7	CLIC6	4440800	1582000	3108700	2465000	3370500	3075600
P56556	NDUFA6	38251000	23804000	36578000	20499000	23016000	8008800
P57088	TMEM33	152050000	92016000	143320000	59180000	127640000	32428000
Q16537	PPP2R5E	8021100	11273000	7643300	6511700	4128100	6707100
Q4KMQ2	ANO6	4962300	6061000	4870500	5582800	6811000	11493000
Q96MG7	NSMCE3	1088300	4034300	4573100	2992500	3475800	711520
O00422	SAP18	55821000	59737000	101080000	102440000	96590000	78167000
P35556	FBN2	2317400	6046500	6771800	5286500	12818000	17117000
P61586	RHOA	1207100000	1119700000	1059400000	970500000	1231100000	1007800000
P05120	SERPINB2	9567300	26409000	55624000	9968000	23561000	32595000
P60468	SEC61B	135920000	139450000	251510000	166080000	117470000	25414000
P49821	NDUFV1	134280000	136900000	141730000	75729000	86478000	28183000
Q9UI09	NDUFA12	18468000	27604000	14878000	5213300	17113000	7236900
Q96HA7	TONSL	3933500	11599000	18340000	16137000	10275000	10797000
O95295	SNAPIN	4960300	1979200	5629200	19440000	1921800	7678600
Q6I9Y2	THOC7	20737	3478500	6949200	1237200	817470	103900
O95067	CCNB2	12230000	10157000	11512000	9688800	6862500	7055800
O95747	OXSR1	52694000	56574000	62752000	79635000	69445000	60833000
Q92974	ARHGEF2	353400000	581730000	734010000	767010000	783430000	528700000
Q5T653	MRPL2	1542600	10957000	10144000	2359600	3102400	2021300
Q8N3C0	ASCC3	200650000	99068000	109150000	156770000	138590000	178470000
Q9H9J2	MRPL44	47363000	35739000	36186000	14601000	20121000	12883000
Q8NBS9	TXNDC5	457620000	314710000	336120000	334350000	263040000	157380000
O14744	PRMT5	326150000	338090000	336850000	343060000	377440000	245270000
Q969V6	MKL1	14311000	7752300	11160000	7813700	12755000	16764000
P78536	ADAM17	1644800	3483500	3914700	2173600	4013800	1347000
Q9H7P6	MVB12B	0	633230	2610400	2858900	2730800	2687700
Q96GW9	2023-03-02	14216000	7066400	13716000	6437800	5728700	6879900
Q16630	CPSF6	247050000	616540000	270430000	271600000	286450000	800720000
Q9Y6C9	MTCH2	102700000	176300000	182980000	120240000	138890000	116940000
P49902	NT5C2	89914000	94770000	92174000	58808000	75386000	37745000
Q9Y5Q9	GTF3C3	12175000	13584000	13359000	10357000	12264000	8224700
Q9Y3X0	CCDC9	1468300	1369000	3629400	3209500	6675700	743370
Q8NDH2	CCDC168	16900000	26166000	95877000	18683000	16383000	4706900
Q5VTB9	RNF220	4252200	4033400	6409000	6788300	1246400	563260
O95864	FADS2	23769000	23477000	17271000	7780700	12715000	4894800
Q96C57	C12orf43	20965000	10361000	7586400	8204800	6924500	991110
Q68D85	NCR3LG1	664080	552950	639290	1789500	2363500	1818900
Q5QJE6	DNTTIP2	0	0	0	0	0	0
Q13642	FHL1	42492000	24755000	24479000	27939000	39375000	13796000
A9UHW6	MIF4GD	5702200	5985900	28974000	3164700	60781000	5882000
Q8NHH9	ATL2	10272000	45581000	65519000	188150000	66510000	51854000
Q9NRG0	CHRAC1	1016500	971980	1913400	2892300	2396400	2532200
P22670	RFX1	3245500	2366300	3245300	6434500	9133500	8293900
Q16891	IMMT	193220000	174840000	210500000	116080000	193840000	137950000
Q96P53	WDFY2	227380	472870	306740	524810	607720	4356100
Q8IZD4	DCP1B	15632000	7117700	8994400	3621600	8702200	1009100
O96000	NDUFB10	87881000	96545000	142180000	79728000	74052000	52321000
Q9Y6M1	IGF2BP2	96765000	42685000	57663000	95053000	232720000	276820000
Q12959	DLG1	10619000	322500000	9187600	25076000	8980200	9632900
P22830	FECH	21646000	16355000	16574000	39886000	18712000	5298000
Q9UKZ1	CNOT11	4032100	11382000	9143600	1510400	10390000	532630
Q9UNH7	SNX6	350100000	94650000	112370000	71500000	110690000	70858000
O43396	TXNL1	347610000	340050000	357400000	259640000	288920000	203250000
P09497	CLTB	20987000	43300000	43068000	49145000	106240000	113550000
Q9H3K2	GHITM	32691000	31563000	44112000	24847000	26848000	808050
Q9Y3A3	MOB4	1160200	3621300	869010	177030	2902500	1157400
Q6NVY1	HIBCH	20130000	31186000	56120000	34854000	95845000	38037000
Q92994	BRF1	165930	0	0	978750	208450	0
Q99714	HSD17B10	139690000	202790000	216410000	68942000	146450000	124210000
Q8N0Z6	TTC5	2429600	2979800	25137000	1783000	2633700	4537500
Q9Y5J1	UTP18	2470700	2762200	3162300	1139800	4606100	727340
Q86YP4	GATAD2A	33036000	64339000	38257000	46135000	56609000	26451000
Q86WR7	PROSER2	1538300	4793300	17644000	1650500	6416600	1879800
P10809	HSPD1	7282100000	7557000000	7348800000	7816500000	8441500000	7124200000
Q9Y6M5	SLC30A1	9284600	14396000	13582000	11989000	22421000	10670000
P61626	LYZ	458060000	404630000	920900000	545880000	509180000	289270000
Q9UNF1	MAGED2	26762000	4641900	5457300	59219000	13782000	24686000
P61224	RAP1B	145030000	85171000	55963000	72636000	93129000	86426000
O95985	TOP3B	11845000	8546600	2370500	1460100	6436200	452350
Q9BZL1	UBL5	117830000	77201000	194780000	55160000	61528000	51382000
P0CG12	CHTF8	411910	598540	1307400	1768700	5018600	415840
P10768	ESD	159910000	140810000	94816000	142080000	157750000	212630000
P63244	RACK1	2994500000	2880300000	3017300000	3101200000	3456000000	2534500000
Q9NVN8	GNL3L	10064000	44704000	13112000	11594000	16600000	11337000
Q86TI2	DPP9	30033000	33050000	53593000	26287000	32585000	11551000
P30153	PPP2R1A	783070000	727190000	678840000	542760000	647560000	526720000
P43155	CRAT	2647200	3892400	5750800	9997900	4198800	2535200
Q76I76	SSH2	683930	198650	1298700	1410900	186950	0
P49207	RPL34	384190000	866220000	1294000000	1317400000	980110000	427480000
Q9BZ67	FRMD8	7218400	23335000	5248400	1341000	6772000	658120
Q9H6Z4	RANBP3	85640000	92156000	81513000	78626000	101240000	45551000
Q9H7D0	DOCK5	35387000	308070000	15525000	35618000	33448000	36626000
P25398	RPS12	1667800000	1750800000	1659500000	1382200000	1493400000	1111200000
Q6PIW4	FIGNL1	35016000	3876600	4170300	4063600	81189000	58586000
Q7Z7F0	KHDC4	12880000	13800000	12391000	13391000	19840000	44284000
P05161	ISG15	27447000	20635000	2270200	20606000	34315000	7791400
Q8N9T8	KRI1	16643000	30615000	24147000	15524000	24837000	25277000
Q92766	RREB1	5053800	1014300	1062300	933290	2848900	1914400
Q96BP2	CHCHD1	2093100	360030	1943300	1122300	2088500	4015800
Q8IXT5	RBM12B	760970	6417500	1809700	5714400	19754000	478760
Q9NY33	DPP3	270620000	292500000	251830000	254480000	327580000	226120000
P08133	ANXA6	2632900000	2650200000	2630300000	2456100000	3087800000	2099900000
Q13535	ATR	3688100	4721900	4400300	2657300	1913300	531850
Q13616	CUL1	155350000	163300000	177200000	185900000	200030000	119100000
Q16531	DDB1	458070000	485140000	585320000	447200000	499790000	292460000
Q6ZN55	ZNF574	3277100	5899700	2872300	11078000	4161100	4888200
Q9NZB2	FAM120A	315180000	126280000	171800000	129650000	198450000	179700000
Q9NTJ5	SACM1L	249900000	195400000	241580000	251930000	267850000	112240000
Q8WVJ2	NUDCD2	22657000	8741600	7291700	4910700	39382000	25239000
Q9Y4B4	RAD54L2	1196400	6825300	8402300	12170000	28085000	1649400
O95197	RTN3	42779000	54591000	24775000	29063000	34912000	28943000
A0JNW5	UHRF1BP1L	11103000	8950800	11857000	5556500	4228900	1680200
P07992	ERCC1	328890	56621	542310	202700	366310	617060
P37802	TAGLN2	3837900000	3387200000	3293000000	3506700000	3764700000	2970400000
O94905	ERLIN2	34821000	41390000	51180000	45727000	31438000	48813000
O15389	SIGLEC5	0	444620	0	183240	0	0
P39019	RPS19	2397000000	2231500000	3183000000	4558700000	2531700000	2102600000
Q04864	REL	3529400	2602600	3241500	6366800	6935800	8076600
P48735	IDH2	607420000	729910000	663050000	573320000	697100000	360510000
Q9Y3B1	PRELID3B	4768800	2982400	4733900	2735600	1236100	0
Q8IZL8	PELP1	24706000	33229000	39043000	36341000	46426000	27251000
Q13427	PPIG	70267000	30572000	60789000	38246000	45815000	62632000
Q9UL15	BAG5	10814000	11550000	10219000	12222000	8460100	4489500
Q8IYL3	C1orf174	533540	1988600	2859700	1763000	3051600	432510
Q7Z460	CLASP1	49327000	75551000	143010000	97605000	73118000	68735000
C9J798	RASA4B	188180	16525000	276200	15496000	1453600	271400
O43374	RASA4	188180	16525000	276200	15496000	1453600	271400
Q9BQ48	MRPL34	2156100	5214700	5125300	4052300	15867000	5888800
Q6UB35	MTHFD1L	276630000	196960000	236160000	86053000	146400000	157260000
Q8WXD5	GEMIN6	3960600	883010	4492600	566320	1962200	318140
Q9BZD4	NUF2	2111500	16862000	11082000	4776100	5146600	2854200
Q6PJG2	ELMSAN1	10101000	20086000	12891000	14513000	20114000	57598000
Q08211	DHX9	1499500000	1509000000	1576200000	1699400000	1762300000	1136000000
Q86VS8	HOOK3	24352000	30884000	26395000	39794000	29926000	98374000
P13987	CD59	9773800	4999900	4215000	6312900	7016400	7080900
Q9Y6B7	AP4B1	1241600	1309200	1725300	519640	627870	186670
Q6ZW49	PAXIP1	3713100	58478000	10790000	1213300	3410600	30699000
Q96MF7	NSMCE2	471290	3790900	1060400	1619200	4980300	7573300
Q06587	RING1	3046000	3133400	7428800	9124500	6687000	7927700
Q13085	ACACA	211440000	98773000	144230000	103380000	132830000	246540000
Q96BP3	PPWD1	68452000	14912000	26078000	19995000	29467000	36850000
Q9GZQ8	MAP1LC3B	6953700	3941600	5386200	2543600	2509200	866510
A6NCE7	MAP1LC3B2	6953700	3941600	5386200	2543600	2509200	866510
Q9NY35	CLDND1	3575300	3087100	2637200	1775900	2900200	14398000
P55884	EIF3B	818900000	1218400000	1398000000	812260000	1088700000	697310000
Q9NVJ2	ARL8B	110420000	63467000	64377000	70332000	101570000	88548000
P40121	CAPG	928780000	1405600000	1208200000	1726200000	1519600000	687180000
P55084	HADHB	267930000	303280000	269660000	118550000	158170000	114500000
P22695	UQCRC2	547440000	543640000	512390000	305500000	483150000	316620000
Q9HBL0	TNS1	9824700	95773000	7529500	2001700	4723000	22711000
Q9BYW2	SETD2	4227700	17656000	10799000	2803100	5684100	1082800
P08779	KRT16	7282300	6398000	3190900	5476700	4253000	1065400
Q6N021	TET2	1487700	703860	2661500	375210	2490900	124720
Q9Y305	ACOT9	4442500	3130000	5022100	1172600	1771500	826410
O00767	SCD	6151200	2382100	3614700	0	2531800	0
Q9UG63	ABCF2	365360000	317880000	365350000	231630000	385490000	270300000
Q9ULU4	ZMYND8	781560	709140	1152600	359620	1305400	117130
P11940	PABPC1	412040000	322110000	298910000	208370000	207860000	190270000
Q9H9Y6	POLR1B	7038600	4978200	9031700	8162300	15464000	8095300
Q709C8	VPS13C	22780000	130000000	24990000	34815000	42637000	19921000
P23528	CFL1	4178500000	3249000000	4689300000	4345200000	4809100000	4424700000
Q8N129	CNPY4	6710800	3902100	446680	561810	968340	130340
O00231	PSMD11	708660000	1581900000	570890000	476850000	567060000	290120000
P04350	TUBB4A	0	1405700	704960	0	0	0
P54725	RAD23A	50845000	31095000	51252000	22033000	19544000	9035900
Q9Y6X3	MAU2	119450	167290	2615700	5022600	3999200	0
P07437	TUBB	5068600000	5822000000	2354500000	2628900000	3839900000	3363500000
P35754	GLRX	7514100	6769800	10462000	7535900	23426000	14201000
Q96BH1	RNF25	2837300	2134800	1646000	1549700	1821000	146990
O95163	ELP1	62234000	49998000	66291000	32917000	37843000	13824000
Q9NWQ8	PAG1	2121600	4633100	1763000	23039000	22266000	5021200
Q8IZ07	ANKRD13A	11417000	3891600	5437600	12179000	27373000	5991200
Q06203	PPAT	104330000	101920000	99532000	92720000	98727000	50141000
Q9UHB9	SRP68	231650000	180930000	238410000	256710000	258170000	197570000
P06213	INSR	13534000	3369600	3091400	5809400	16440000	3473300
P42677	RPS27	567360000	500260000	415620000	728650000	631670000	318690000
Q96I51	RCC1L	15865000	18518000	11391000	16674000	24883000	22369000
Q96CM3	RPUSD4	833490	9441	703540	70808	122880	0
Q9H7N4	SCAF1	2356900	5435800	2628700	1642500	703710	772950
Q14103	HNRNPD	765950000	1393400000	1688700000	1543500000	1568100000	1203800000
O00410	IPO5	715600000	630120000	851450000	619730000	659310000	246480000
P31323	PRKAR2B	0	75140	150080	271430	0	402130
Q9BXW9	FANCD2	1165200	1194500	1703900	36711000	839820	430950
Q14966	ZNF638	18369000	25354000	24367000	16288000	11362000	16729000
P01920	HLA-DQB1	5313700	18160000	23152000	14592000	14390000	12600000
Q9BQ39	DDX50	9938000	23305000	34241000	4044500	6579700	4615600
P23368	ME2	323320000	252860000	296140000	139540000	188630000	303050000
Q12979	ABR	25076000	13087000	33298000	54081000	44802000	12342000
Q9BYD2	MRPL9	25706000	24995000	84970000	149560000	114170000	122520000
O95070	YIF1A	1436400	3376300	3546800	5862300	8791500	4214100
Q16850	CYP51A1	2892200	2652300	1542200	2370500	3769600	3045800
P20700	LMNB1	262010000	269160000	345770000	201190000	319000000	215690000
Q5T8P6	RBM26	20151000	27913000	32653000	38656000	63367000	23281000
Q8IWB9	TEX2	8738	583550	669870	352930	2041600	100690
O75822	EIF3J	144010000	206260000	202380000	177390000	220040000	191190000
Q8IZT6	ASPM	20879000	3159300	12154000	868050	15965000	14136000
O75937	DNAJC8	252560000	299930000	338720000	338790000	337460000	299990000
P35240	NF2	5874500	5090000	10669000	1951500	2159000	11035000
Q8IU81	IRF2BP1	36689000	20161000	28042000	33223000	34756000	26496000
Q99541	PLIN2	11044000	12417000	54457000	18656000	24793000	17134000
Q6ZNJ1	NBEAL2	57456000	145170000	194960000	722390000	186700000	29596000
Q96CB8	INTS12	6276900	9070300	9217300	10638000	12343000	10492000
Q9UBW7	ZMYM2	1388900	3258700	2144800	993400	939950	340220
Q8N0T1	C8orf59	929820	3922500	3209000	3885300	3844200	56744
P09211	GSTP1	1253500000	1318800000	1158400000	1232900000	1658700000	1502600000
P78504	JAG1	0	498480	962670	1231500	1259300	983600
Q9H3M7	TXNIP	1218600	0	1411400	1879300	2863700	2352900
P32322	PYCR1	223940000	84148000	46082000	30197000	42231000	16628000
Q16836	HADH	267200000	253480000	309550000	276060000	285330000	205750000
O75083	WDR1	735670000	751710000	907460000	980560000	1302300000	569400000
Q9P2N7	KLHL13	586110	434110	474840	707610	655090	7880900
Q13206	DDX10	619380	984480	4224200	1701300	3075900	1531200
Q13901	C1D	301740	1877400	1163500	3413300	1296800	2395000
Q13283	G3BP1	1010600000	903810000	1027600000	823620000	927600000	650330000
Q9UBX3	SLC25A10	37115000	10533000	24331000	7534900	41341000	9120900
O60502	MGEA5	32505000	45034000	51579000	43045000	77407000	21088000
Q8TCG1	CIP2A	77721000	28720000	35236000	18319000	39701000	95246000
O14818	PSMA7	1021300000	871930000	758080000	911990000	845580000	530250000
P82673	MRPS35	12106000	14315000	12460000	3990100	7375700	3648000
P17858	PFKL	122290000	161380000	149430000	185660000	188170000	130190000
Q86WQ0	NR2C2AP	10576000	19391000	35332000	41241000	40919000	42319000
P27816	MAP4	304840000	451540000	531990000	390720000	525410000	412960000
Q8N163	CCAR2	374100000	390170000	521870000	390810000	428070000	209780000
Q9UPS6	SETD1B	771410	510110	961410	1243700	7343600	492510
Q15223	NECTIN1	183780	1034000	254600	1689300	1833800	7384900
O00311	CDC7	1815200	433530	918730	866790	1101900	633540
Q8NBA8	DTWD2	1717500	22346000	4374900	4048600	3930500	555100
Q9NW75	GPATCH2	0	461780	3514500	0	0	0
P50914	RPL14	1423900000	1416000000	1410300000	1298600000	1675000000	769830000
Q9Y5X1	SNX9	2137100	1398600	1581400	3005900	4133400	4716800
P13498	CYBA	19299000	20366000	6251200	8942200	9412900	7067700
Q16763	UBE2S	53770000	60522000	347760000	21396000	16065000	34229000
O95347	SMC2	475750000	477570000	442080000	496800000	527190000	337100000
Q9NUQ7	UFSP2	2782300	2921500	9315500	2223200	12105000	540110
Q15910	EZH2	6904500	11147000	6886300	2921400	4144800	178950000
Q3SY69	ALDH1L2	5324000	26525000	5055900	14867000	8410900	10083000
P43490	NAMPT	89940000	121170000	112730000	85881000	163290000	86861000
Q14690	PDCD11	1099100	12465000	4527900	2392000	6463300	3995600
P07355	ANXA2	1809500000	1803800000	1731800000	1887300000	2153100000	1557300000
P17706	PTPN2	17775000	11477000	70829000	26032000	11429000	14801000
P62308	SNRPG	147970000	124390000	69166000	39331000	65478000	59736000
O75061	DNAJC6	113430	300490	545770	0	25782	0
O60869	EDF1	261230000	383670000	321370000	278060000	303160000	211970000
Q14376	GALE	70096000	11771000	9256700	9793600	18137000	6253700
Q15649	ZNHIT3	1939100	635300	0	1004400	2237300	506160
O14763	TNFRSF10B	1382400	1438100	4148400	25386000	1803000	1924500
Q13393	PLD1	2167100	5288000	11002000	4409100	5813500	6277200
P30740	SERPINB1	744520000	916960000	995440000	941190000	1104900000	527500000
Q13884	SNTB1	70892000	243350000	61999000	92095000	93880000	59519000
P07900	HSP90AA1	8438300000	9423600000	10022000000	8861000000	9199400000	6690000000
P11169	SLC2A3	25506000	35577000	47786000	64951000	56421000	35659000
Q04727	TLE4	3783300	3264700	3218100	684880	5203400	379910
P54802	NAGLU	172850	0	528320	0	142620	0
Q8WV99	ZFAND2B	1080500	1240200	335140	563030	1937000	837570
P00966	ASS1	42940000	131650000	38039000	89700000	71573000	41749000
P50748	KNTC1	18223000	23054000	22038000	12196000	19051000	12100000
P62942	FKBP1A	713680000	521630000	381810000	431300000	532410000	280790000
Q9P2X3	IMPACT	544710	908990	1454200	5902900	4991000	0
P49768	PSEN1	11481000	13651000	11031000	22682000	19150000	19872000
O75147	OBSL1	214870	2040500	526850	343120	1292500	561780
O95232	LUC7L3	75427000	67446000	73028000	74980000	75567000	49187000
Q9Y3U8	RPL36	1891900000	1196000000	912000000	1174600000	1344700000	1302700000
Q6PCB8	EMB	235230	1378700	1202000	586640	0	1822100
O00458	IFRD1	1470900	616210	652630	5054700	1843900	3995600
Q9BRK5	SDF4	65000000	51809000	40431000	30320000	29567000	22113000
Q9NXR5	ANKRD10	627420	123930	363530	160410	337560	7038000
Q9NX14	NDUFB11	33455000	75055000	59499000	80855000	78667000	28815000
Q9UBW8	COPS7A	12958000	11818000	6216400	5394300	8825900	1207700
Q5VTR2	RNF20	22117000	36693000	34874000	17796000	26585000	72025000
P43405	SYK	75420000	195450000	788310000	232270000	166020000	161510000
P49427	CDC34	8212500	5597100	8898800	4454600	11582000	3784900
P23458	JAK1	9838700	3344800	3379800	8751600	3413900	9717100
Q92560	BAP1	1850600	1291200	4363300	3438600	2991500	2029800
Q7LGA3	HS2ST1	6215500	24689000	17975000	1329100	23686000	167050
P06737	PYGL	1100600000	1264700000	1129200000	1522100000	1688000000	1009800000
Q969G6	RFK	10197000	13217000	11478000	10062000	14040000	4251300
P82650	MRPS22	55088000	65245000	78920000	12409000	29968000	20082000
Q9NQZ2	UTP3	2014300	22163000	15191000	3913800	7178600	2475100
Q9UG56	PISD	1380700	14340000	1523000	841460	2085400	2755900
P07195	LDHB	6338100000	7264700000	6617800000	5863100000	6821600000	4497100000
Q9BRJ2	MRPL45	71739000	49187000	61365000	26943000	26937000	27549000
Q9Y3C6	PPIL1	93524000	41027000	131530000	84612000	84773000	45528000
P63241	EIF5A	3647700000	3007300000	2442900000	2266400000	3505800000	2745600000
P51398	DAP3	74627000	129590000	78716000	14967000	68399000	25448000
Q9H967	WDR76	1854300	1621300	5723600	5951400	4998500	22788000
Q9UNZ2	NSFL1C	220800000	227630000	254450000	267310000	297880000	160390000
Q9Y399	MRPS2	21203000	33347000	41742000	9456400	23910000	3813500
Q96IX5	USMG5	77212000	76345000	131920000	75021000	99128000	45560000
Q9BTZ2	DHRS4	2512900	2146900	2347600	4200700	4617600	9851200
P41440	SLC19A1	13903000	8974000	6738900	12743000	8587000	3373100
O76094	SRP72	207850000	201820000	266580000	261050000	410020000	142070000
P33316	DUT	663630000	1084500000	605130000	528950000	744610000	612350000
Q9H8H2	DDX31	3492400	5306800	6021000	6459900	9985100	14699000
Q9NXX6	NSMCE4A	7814100	6036	86582	0	0	0
P34932	HSPA4	1314400000	1673200000	1496300000	1611300000	1727000000	1110900000
P11413	G6PD	460670000	307550000	358180000	367170000	442660000	222090000
Q8NCW5	NAXE	41633000	56196000	62952000	45547000	95539000	69744000
Q13557	CAMK2D	11079000	15084000	15602000	44032000	18333000	24618000
Q92686	NRGN	2075	87033	783290	2458500	1123600	572080
Q9H0U6	MRPL18	4655300	4484900	3861800	3034000	3022500	3926900
P48507	GCLM	32311000	27465000	30130000	20261000	22470000	11363000
Q9BQA9	C17orf62	1810600	6529400	1597000	6171000	4321300	5372500
Q96E29	MTERF3	4940400	3748600	13229000	1736600	2739600	1484700
Q15208	STK38	4119400	10129000	9665300	23619000	10011000	7139200
Q9NWB6	ARGLU1	21222000	30288000	60297000	63173000	76026000	42051000
P78560	CRADD	2515500	1072400	1853800	2007300	4203400	1969700
Q9Y315	DERA	40532000	12941000	10862000	9046600	16937000	9366400
O95487	SEC24B	18910000	35119000	15184000	27914000	29069000	17356000
Q86UV5	USP48	7070800	30604000	25471000	10671000	10934000	9937000
Q8NEM2	SHCBP1	9319800	4204700	5212200	7724400	4953400	4949300
Q9BU89	DOHH	56322000	75054000	60682000	27625000	67322000	42955000
O60645	EXOC3	28670000	11331000	35588000	21409000	50190000	29669000
Q99543	DNAJC2	37649000	65802000	81325000	43340000	177870000	81639000
O94761	RECQL4	15144000	33828000	2808000	3765700	2252800	26197000
P06744	GPI	3212500000	3391600000	3382000000	3861000000	4782300000	2956500000
P60953	CDC42	631500000	537850000	470320000	699550000	755240000	516800000
Q96Q42	ALS2	912610	573020	3239100	2047100	1724100	3875300
Q15345	LRRC41	32206000	36288000	18301000	38618000	28969000	14122000
Q9P0M9	MRPL27	1973200	24267000	17791000	5997600	15698000	10779000
Q92785	DPF2	2431600	6012500	13276000	12196000	10440000	6514100
P18621	RPL17	2169200000	1957400000	2259800000	1749400000	2525100000	1670200000
Q9BRT9	GINS4	421930	2378400	3241200	750410	946230	236860
P18583	SON	110500000	93541000	82992000	47168000	62426000	141140000
Q7LBC6	KDM3B	70678000	109020000	87587000	79779000	97907000	44658000
Q96A33	CCDC47	183800000	151030000	154340000	135840000	191280000	152040000
Q9BUF5	TUBB6	258030000	316180000	319280000	225160000	290740000	227090000
Q8N5L8	RPP25L	6299200	13794000	17607000	4308700	4555100	2483100
O60488	ACSL4	163660000	2123300000	187140000	153750000	190380000	105410000
Q9BUR4	WRAP53	5438500	5416700	898460	4782300	2881700	342010
O00303	EIF3F	387020000	390500000	603490000	587350000	583010000	275100000
Q8IVH4	MMAA	458000	6467500	497210	1406800	437700	3053900
P52569	SLC7A2	306320	2435200	706310	507670	1227800	0
Q29RF7	PDS5A	180790000	198860000	235970000	199860000	227230000	194350000
O95825	CRYZL1	270950	1984000	963930	1668100	1984900	1167400
Q13838	DDX39B	188030000	232730000	275860000	256500000	222530000	221420000
Q8ND24	RNF214	3489400	7598100	6068300	7341900	8836000	6381100
Q5RKV6	EXOSC6	52556000	43131000	77194000	112510000	134320000	66232000
O95834	EML2	25115000	12731000	24414000	20728000	25682000	17613000
P19367	HK1	233390000	285820000	279690000	239110000	309850000	209770000
P52298	NCBP2	12825000	9844000	34856000	27476000	22719000	27052000
P06748	NPM1	3660500000	3393300000	5035000000	3237400000	3868100000	3296500000
Q9BYX7	POTEKP	90281000	90759000	74777000	3827400	74036000	0
Q96K21	ZFYVE19	1188600	580400	2947900	4601000	2332500	748940
O95870	ABHD16A	14116000	9324000	15802000	13311000	10589000	6037200
Q16774	GUK1	30771000	8510700	4597700	8393600	10522000	1155700
O60711	LPXN	148440000	110000000	82997000	110050000	173120000	147660000
P46777	RPL5	3034900000	3701500000	3236700000	2591100000	3564900000	2573800000
P05386	RPLP1	5906700	10350000	5061300	4771700	1989500	2775000
P13693	TPT1	906870000	1173300000	1242600000	1154100000	1123900000	903960000
Q9H2U2	PPA2	106540000	155050000	104820000	84338000	131270000	80298000
Q8N5N7	MRPL50	16934000	36112000	45631000	13171000	17507000	11189000
P13716	ALAD	44977000	50842000	62151000	62382000	68102000	68732000
Q16134	ETFDH	3540000	19932000	17737000	8748600	13750000	859500
Q14789	GOLGB1	26223000	51183000	37751000	44149000	37388000	40126000
Q15418	RPS6KA1	73651000	96526000	138950000	144310000	112080000	129250000
Q16543	CDC37	977400000	981080000	1992100000	1762400000	1873700000	1440900000
Q9Y3Q3	TMED3	3747300	2288600	3315500	20318000	7212200	1406800
O95379	TNFAIP8	18601000	43133000	26440000	52112000	76412000	39388000
Q9NP97	DYNLRB1	55550000	54539000	61241000	57635000	62292000	93209000
Q03701	CEBPZ	1895000	1948200	3981300	1625500	16109000	4223400
P0CG38	POTEI	0	1063400	3264600	0	34223	0
O76080	ZFAND5	6682200	13005000	11178000	3885800	7788700	2250500
O00400	SLC33A1	5063	0	928790	2783100	1109100	16953000
Q15036	SNX17	4650400	10865000	4833100	2165000	7153300	719720
Q7Z7E8	UBE2Q1	9320300	12160000	12992000	9809200	13699000	6384100
Q92759	GTF2H4	312690	903430	1956400	315450	452450	65896
Q8IWX8	CHERP	81052000	111220000	91846000	89024000	120820000	64033000
Q9C0B0	UNK	11493000	7741200	10649000	7336300	43305000	25387000
P13645	KRT10	768040000	774180000	745120000	192950000	424510000	357530000
Q14781	CBX2	0	397860	187470	122910	132740	0
O15126	SCAMP1	33221000	72933000	52004000	55660000	72664000	96243000
O75592	MYCBP2	53000000	95016000	132870000	91973000	110170000	169160000
P23786	CPT2	90851000	56800000	62447000	74253000	118860000	56754000
P50461	CSRP3	5888000	5562800	2947200	4127800	5566300	478810
Q99952	PTPN18	1827400	72287000	9393300	5087700	4381700	8345200
Q9Y4K3	TRAF6	4151300	627110000	588260000	77159000	29565000	2326800
P51570	GALK1	180210000	100150000	121570000	164520000	137850000	80234000
Q86U06	RBM23	2319400	2661100	3161000	1425700	6619400	0
Q86UE8	TLK2	6705300	15437000	19062000	6669200	12736000	18087000
Q0PNE2	ELP6	8356300	8072200	8970700	5409200	6367500	4796000
P54578	USP14	329230000	296370000	323380000	307700000	345700000	151420000
Q8NFW8	CMAS	1600300	984270	1620600	8223500	10690000	4012200
Q9UBB5	MBD2	2609600	2132400	4553400	4914300	7158100	3829300
Q8NFH4	NUP37	67423000	36236000	30585000	21049000	33768000	19524000
P38159	RBMX	114810000	99332000	222190000	183310000	172330000	151270000
Q9NXR1	NDE1	5218100	7660700	5526400	6833700	5308300	42829000
P05423	POLR3D	5943500	3118300	3218000	3383600	6865500	1116600
Q9Y4C8	RBM19	3110000	817990	1093400	416080	4437200	2053700
Q9NPY3	CD93	1181500	5909100	6702300	2369200	10976000	2104700
P0CG08	GPR89B	1550600	1850900	2333500	4853200	3957200	6255700
B7ZAQ6	GPR89A	1550600	1850900	2333500	4853200	3957200	6255700
Q96N66	MBOAT7	41085000	67894000	74963000	51322000	73679000	42411000
P08575	PTPRC	346860000	382290000	356370000	547510000	487440000	405340000
Q9BQ15	NABP2	3045500	3993500	7051500	2701500	5452200	1338600
Q92665	MRPS31	48914000	31820000	38025000	14605000	25245000	9788600
P27482	CALML3	0	11612000	3376900	0	2137000	0
P11802	CDK4	34577000	45801000	42341000	20811000	66981000	14832000
P06132	UROD	79208000	63070000	65857000	65770000	117160000	66917000
O43660	PLRG1	70251000	98424000	96118000	72238000	102150000	42714000
Q93008	USP9X	22659000	40929000	44114000	49471000	51375000	50913000
Q9P2T1	GMPR2	21484000	30770000	66886000	52908000	37954000	32016000
Q5TBA9	FRY	1562400	916470	2134000	2975400	4114000	1926900
P62312	LSM6	66596000	42101000	96337000	96306000	119920000	59551000
Q9ULF5	SLC39A10	2902700	1475600	2804600	514980	1553200	398990
Q14696	MESD	31239000	50836000	80212000	91016000	87117000	31976000
P13984	GTF2F2	157470000	168010000	114640000	133760000	189680000	126130000
Q15052	ARHGEF6	100410000	89162000	70827000	74805000	104220000	69025000
O43353	RIPK2	2137200	117350000	60318000	4626500	4095600	1353500
Q15633	TARBP2	832620	616360	330540	148960	1140100	633070
Q9NSK0	KLC4	989970	381850	1630000	2467200	3511300	1942100
Q7Z628	NET1	5269400	3428400	2095400	1270000	24856000	23567000
Q9BZL6	PRKD2	68634000	21551000	39619000	7596900	32192000	3978800
P53041	PPP5C	121570000	148600000	168730000	149110000	183980000	169390000
Q7L8J4	SH3BP5L	568380	2854000	2440500	7791700	4355800	1152600
Q9BQ69	MACROD1	13947000	24980000	14039000	3263000	10691000	6702400
P53611	RABGGTB	16625000	25036000	26713000	24119000	32219000	17398000
Q9BUP3	HTATIP2	366980000	28125000	34015000	210860000	226700000	24110000
Q9NWV4	C1orf123	30810000	64168000	73217000	78525000	83846000	74155000
Q6ZSR9	2	2842900	3488900	4296300	12747000	3770900	9438600
Q9BUT9	MCRIP2	4034800	2323900	1598500	1882600	8971900	3039300
Q9UDT6	CLIP2	1640200	6877100	1176000	1902800	1218900	1447200
P35237	SERPINB6	89843000	180030000	185430000	173400000	193420000	84000000
Q9NRL2	BAZ1A	6192100	13144000	5327600	11130000	17416000	27886000
Q9H2G2	SLK	59982000	40158000	48920000	276620000	87997000	44434000
Q9NZD8	SPG21	15674000	24338000	12383000	8634600	33459000	34945000
Q92522	H1FX	161480000	134300000	266780000	244900000	607160000	217920000
P09668	CTSH	24980000	26995000	23216000	17531000	25245000	8636300
Q13370	PDE3B	1430600	4694300	4321600	6292500	6774100	8480800
P07737	PFN1	5472500000	6195500000	5355700000	6153600000	7421300000	5657500000
Q9UHR6	ZNHIT2	7185600	8855700	11247000	8951700	5537800	7140200
Q92733	PRCC	7159200	11190000	8027400	12600000	22746000	21384000
Q8IV38	ANKMY2	382380000	314150000	2687700	1707800	1428800	567380
Q9NTK5	OLA1	492740000	412660000	527490000	576010000	626050000	294100000
Q14644	RASA3	12882000	10192000	11385000	4056300	13660000	2008300
Q9NTZ6	RBM12	160260000	144480000	163240000	146910000	157500000	99472000
Q9BPZ3	PAIP2	7399200	6849300	9240600	2648400	2848700	1191100
O14929	HAT1	242100000	183590000	199260000	119190000	207250000	83683000
P46734	MAP2K3	25427000	32321000	16279000	22841000	20480000	7041700
Q13813	SPTAN1	192060000	183820000	275610000	385760000	428180000	348720000
Q14643	ITPR1	14807000	18815000	28427000	23871000	34306000	27526000
Q9GZY6	LAT2	22859000	34496000	24528000	28183000	31522000	35411000
P51532	SMARCA4	36350000	34094000	50955000	45517000	76557000	30532000
Q9Y5N6	ORC6	17633000	17044000	13899000	9898800	8719200	8037400
O95900	TRUB2	0	1026100	1885000	6660900	4545400	11753000
O14786	NRP1	644930	186520	1064300	1507000	246710	1037800
Q9NVT9	ARMC1	20562000	17388000	21891000	6683200	8699900	1289900
P49642	PRIM1	27658000	25312000	30932000	55901000	35325000	69817000
Q06787	FMR1	5310500	2585600	1365600	10083000	3388400	2194100
Q14145	KEAP1	22341000	26036000	14193000	6849500	44201000	107630000
P07947	YES1	3217600	1419800	1600500	1028000	2705900	830970
Q8NHM5	KDM2B	2201400	2918000	1786700	5990700	4690000	566320
Q8IXH7	NELFCD	58167000	37952000	28296000	28492000	41677000	11891000
Q15054	POLD3	30549000	39329000	24493000	23133000	22065000	6988500
P33176	KIF5B	271590000	281400000	267000000	237750000	255870000	148640000
P36873	PPP1CC	29196000	31586000	32632000	18273000	19935000	28093000
Q9H871	RMND5A	2757600	4444900	3205800	4709300	4385200	8951500
O95229	ZWINT	1855200	1253600	2461600	651530	427320	866580
Q96SU4	OSBPL9	19612000	17999000	28269000	15597000	14923000	3971500
Q15819	UBE2V2	101710000	161490000	70588000	81876000	99195000	48534000
Q9NVP1	DDX18	68749000	77127000	66425000	58414000	80059000	47656000
P61956	SUMO2	90000000	72031000	65597000	166080000	113320000	33192000
Q99567	NUP88	23570000	30797000	44255000	26822000	28536000	15787000
Q04446	GBE1	324920000	377510000	451080000	306240000	474080000	203080000
O15162	PLSCR1	13918000	15617000	9738900	14816000	11120000	8781600
P36543	ATP6V1E1	44240000	282570000	72353000	85481000	95875000	64994000
P52566	ARHGDIB	3067600000	2680200000	2491400000	2391000000	3942100000	3222600000
P53999	SUB1	599000000	442210000	530310000	585730000	803290000	379080000
Q9NQE9	HINT3	0	0	0	0	3997600	288430
Q06187	BTK	204890000	189940000	234410000	127300000	199760000	82859000
P62857	RPS28	879770000	809020000	898200000	290700000	759760000	574580000
P02452	COL1A1	0	232220	0	1857900	3504200	1198100
Q15528	MED22	18098000	5556500	98623000	10152000	24466000	23626000
Q9Y266	NUDC	1173400000	838000000	1209600000	1053100000	1479500000	820650000
P28331	NDUFS1	193280000	209880000	218200000	81375000	163330000	72369000
P60900	PSMA6	703020000	710910000	792560000	606370000	869450000	530780000
P22392	NME2	381620000	551130000	1031400000	565930000	704410000	407990000
P20339	RAB5A	5279500	4480800	4531100	16033000	10316000	17498000
Q5VSL9	STRIP1	1785100	1575200	1490800	1837900	3393400	1779500
Q8TF05	PPP4R1	11188000	75409000	30130000	32683000	56454000	70175000
P45985	MAP2K4	7253700	7993800	11137000	21051000	16843000	3088400
Q92187	ST8SIA4	695560	611740	1086000	938890	2324100	1512800
Q13501	SQSTM1	12362000	34176000	28040000	27331000	36567000	27148000
O15027	SEC16A	138860000	108940000	123510000	104840000	137050000	92265000
P49840	GSK3A	15206000	29364000	19859000	26486000	31147000	39731000
Q9NZ63	C9orf78	33597000	59873000	82593000	79677000	69297000	25463000
O75494	SRSF10	62657000	47321000	73969000	34389000	43201000	27353000
Q96KR1	ZFR	48012000	73016000	94178000	79312000	86398000	47887000
Q9H840	GEMIN7	6017900	14898000	919720	33493000	3336200	1593800
Q58FF6	HSP90AB4P	26362000	19745000	45444000	67117000	23800000	0
P57772	EEFSEC	60501000	106120000	87696000	73015000	65357000	35407000
Q9Y421	FAM32A	24498000	9839600	17698000	4389700	22982000	2251900
Q13303	KCNAB2	193650000	198620000	247790000	263240000	230710000	143890000
P52597	HNRNPF	1068500000	658230000	1034700000	667780000	845510000	557600000
Q99436	PSMB7	284430000	302630000	380120000	375660000	390750000	282990000
P08069	IGF1R	12597000	5520100	4489800	19552000	8539000	22833000
Q96RT1	ERBIN	1662200	3025800	4467200	3016200	5722200	3541400
Q5U5X0	LYRM7	4385100	5426900	7840900	5139000	12853000	11036000
P09382	LGALS1	1521900000	2053500000	2368300000	3551400000	3691900000	2612400000
Q9H078	CLPB	153370000	134460000	135630000	136400000	222530000	122860000
P61006	RAB8A	68054000	104910000	213470000	157420000	159510000	171990000
Q5T9A4	ATAD3B	19846000	11175000	11291000	35080000	20878000	29118000
Q9BRZ2	TRIM56	60676000	12492000	21041000	13709000	24095000	32465000
Q8N983	MRPL43	87423000	33951000	36703000	13172000	17947000	31238000
Q9H6E4	CCDC134	6099300	4016500	4526300	5464800	6454000	6449500
Q8IZ83	ALDH16A1	40787000	47850000	48825000	26864000	47016000	44946000
Q9UK53	ING1	0	552810	8463800	444750	1664800	0
O14974	PPP1R12A	51646000	296740000	129300000	46822000	67061000	80596000
Q9BXP5	SRRT	349890000	307020000	405110000	433530000	410930000	313900000
P62753	RPS6	1409000000	1907200000	1696600000	1603800000	1758700000	1568800000
Q9NWS0	PIH1D1	16984000	16737000	23031000	16080000	61186000	28462000
Q9H832	UBE2Z	15482000	12982000	12377000	68209000	22208000	14068000
Q7L5D6	GET4	7253200	8202400	9672400	5803400	6219700	2055200
P11021	HSPA5	5292000000	5409200000	5752300000	5301200000	7105200000	5789300000
Q9NRX2	MRPL17	7454700	7342000	8384000	1336400	6737600	4256800
Q12768	WASHC5	101270000	60594000	68933000	60129000	65996000	63545000
P61254	RPL26	44861000	174360000	487620000	537320000	509110000	156070000
Q9NWK9	ZNHIT6	690670	5742900	3781000	707670	6816900	1686600
P30038	ALDH4A1	4719700	10379000	3627300	7105000	12278000	8821400
Q9H2P9	DPH5	4492600	3682600	6114400	4245000	4193100	1260700
Q9BSJ2	TUBGCP2	35531000	62104000	66529000	32711000	54637000	15873000
P19971	TYMP	7828200	17657000	21455000	146850000	117560000	19998000
Q86VN1	VPS36	37307000	167980000	139380000	35346000	54337000	31936000
O00203	AP3B1	168150000	128650000	134220000	103120000	139010000	67188000
Q9UNZ5	C19orf53	28249000	5175700	9117400	9685500	11137000	5303200
P08887	IL6R	164990	584260	1974600	3328400	3367000	1078900
P07814	EPRS	1485800000	1739900000	1985700000	1843700000	2150400000	1571700000
P36639	NUDT1	49950000	39268000	59568000	47116000	46443000	35280000
P49848	TAF6	2410400	2334500	2732900	4530300	6490900	6252000
P23025	XPA	1393900	529440	215570	329160	371810	7972600
Q92540	SMG7	6503500	4912400	2747800	1716700	2635300	1876400
Q641Q2	WASHC2A	2724800	3266600	5910900	8216600	5545800	2383300
Q3V6T2	CCDC88A	16404000	8953400	10746000	5755800	29162000	16749000
P63010	AP2B1	105090000	101360000	132410000	68931000	114970000	67535000
Q9BWH6	RPAP1	16748000	17602000	18064000	20234000	14761000	31997000
Q9Y3E7	CHMP3	1371000	1819700	8362200	27356000	2122200	2016400
P15121	AKR1B1	501890000	389730000	459990000	639520000	727630000	508810000
P62979	RPS27A	643810000	469450000	807240000	477910000	609310000	245080000
Q9NTI5	PDS5B	144300000	129600000	141620000	179020000	188000000	121320000
O60563	CCNT1	79862000	78848000	66420000	64622000	62073000	19359000
Q9BRG1	VPS25	48187000	37062000	27076000	17178000	30111000	14443000
P61978	HNRNPK	3469500000	3237200000	2996100000	2693600000	3043600000	2499400000
Q9HC44	GPBP1L1	572450	594250	267030	556220	1294800	7917900
Q6P1M9	ARMCX5	604340	176340	401080	6047500	4315600	217450
Q9BVV7	TIMM21	6120000	22253000	31593000	5389600	21933000	359620
P30825	SLC7A1	23498000	17820000	42059000	41970000	34397000	29548000
P14868	DARS	965950000	1186800000	1124400000	980910000	1183900000	666020000
P13473	LAMP2	257690000	158810000	115020000	125980000	196100000	139930000
P47813	EIF1AX	73445000	20667000	29225000	16789000	66415000	18813000
P33241	LSP1	17090000	25141000	28774000	47249000	44402000	24309000
P00167	CYB5A	20531000	13232000	13320000	13743000	12181000	9008100
Q9Y2R5	MRPS17	15721000	10282000	9660200	2166900	15590000	886030
Q8NBI6	XXYLT1	1685400	1730400	2390500	847710	1290900	23115
P07954	FH	334340000	310970000	400960000	499150000	364660000	244820000
P31948	STIP1	3190100000	3365100000	3434700000	3362500000	3570400000	2876000000
P11387	TOP1	301620000	254670000	321860000	308960000	341790000	276330000
P08567	PLEK	192900000	199830000	238880000	238640000	197080000	181880000
Q9UHQ4	BCAP29	2283200	4376500	12647000	14726000	24365000	7581300
P62277	RPS13	1411500000	1392900000	1557300000	1230500000	1208700000	1317200000
Q8IV20	LACC1	126040	3752600	315980	120360	4861000	2320600
P17987	TCP1	2378600000	2488900000	3199500000	2872200000	3352200000	2155800000
Q9BVC6	TMEM109	106300000	129400000	142470000	201710000	139920000	129680000
P14618	PKM	13038000000	11336000000	11647000000	12975000000	15679000000	13845000000
P62314	SNRPD1	181450000	108980000	116130000	95343000	145450000	126690000
Q15233	NONO	487840000	680360000	730320000	712870000	701710000	440960000
Q9NRP2	CMC2	6028200	2725700	3481000	5770100	2913100	4335600
Q9NZE8	MRPL35	82684	847230	836830	1083800	517640	994260
O94966	USP19	22374000	29971000	25903000	37826000	24028000	33809000
Q92973	TNPO1	338340000	403600000	322080000	259550000	395220000	462070000
Q9Y2I7	PIKFYVE	10811000	20126000	17976000	10826000	13115000	17224000
Q99627	COPS8	12799000	20531000	20568000	18143000	27024000	35502000
Q86VX2	COMMD7	597530	10463000	3684900	4569800	4858000	4618300
P61619	SEC61A1	173440000	171460000	239900000	153470000	172360000	80367000
Q16762	TST	39118000	68925000	52692000	13972000	23570000	42944000
P08237	PFKM	517710	2736600	4089300	8587700	2994000	20526000
Q7Z478	DHX29	37367000	52757000	69235000	98032000	67477000	55021000
Q96E39	RBMXL1	2032500	110740	661020	5251900	329730	177910
Q8N573	OXR1	8342400	7538600	10156000	9821700	10368000	7312600
Q99873	PRMT1	420400000	294600000	240650000	223100000	338190000	136140000
O15327	INPP4B	3144100	2110900	1133800	1645000	1640600	16652000
Q15287	RNPS1	83311000	77838000	89471000	82417000	103740000	113410000
Q13772	NCOA4	1203600	1923900	2011500	1712200	931870	27955
Q9NUP1	BLOC1S4	5303400	3817500	4969200	5701600	5814800	6029500
P28799	GRN	0	980630	477610	624660	3461300	3160500
Q92620	DHX38	31917000	47606000	58193000	36585000	49283000	39510000
Q96RU2	USP28	37440000	2754600	4416200	7915000	4758900	811100
B0I1T2	MYO1G	6720800	4271500	13785000	14363000	22936000	17762000
O14981	BTAF1	9040400	13596000	16100000	13878000	18797000	11116000
P09543	CNP	66591000	77123000	80565000	68452000	82088000	81599000
Q7L576	CYFIP1	68028000	84339000	102980000	72521000	104550000	38041000
Q9GZS3	WDR61	17378000	20693000	16338000	13351000	17043000	17545000
Q9BXF6	RAB11FIP5	2067800	726300	7481800	852650	2835100	882820
Q03154	ACY1	16578000	20536000	12177000	10652000	19012000	10067000
Q9H501	ESF1	14294000	7925000	9618800	11070000	24070000	17594000
P48509	CD151	2312800	1016400	13290000	6163900	9394900	13350000
Q7Z3U7	MON2	4853100	7547000	7796900	6836500	9772300	24017000
Q9UPT8	ZC3H4	33483000	74120000	97270000	67945000	62502000	59343000
Q99829	CPNE1	142310000	131920000	167190000	157750000	145400000	77995000
O14561	NDUFAB1	2502100	4724600	2453100	6184300	4660300	7311100
Q7Z4H3	HDDC2	51831000	58242000	71013000	56912000	70127000	38047000
O43823	AKAP8	64605000	66858000	68974000	36359000	55195000	29030000
Q9H2C0	GAN	744710	5097200	8139500	2427200	15745000	3128700
P58004	SESN2	1143000	2443900	2575600	1911800	2285500	7412300
Q02818	NUCB1	10104000	3576400	15491000	6570700	14489000	9463100
Q14331	FRG1	76327000	28568000	27585000	29804000	39592000	105270000
Q9BTE6	AARSD1	49279000	76310000	46386000	33478000	109080000	81507000
P31749	AKT1	6540100	8878500	10480000	4704400	7171100	875970
Q9P2X0	DPM3	30249000	38950000	32464000	51745000	55251000	30693000
O60779	SLC19A2	0	1734100	1585600	1406000	1380700	1575600
Q93052	LPP	10343000	12113000	13550000	14746000	18890000	53953000
P30049	ATP5F1D	230180000	360920000	268250000	218080000	238940000	245520000
Q8NEB9	PIK3C3	20447000	13924000	22492000	24689000	35796000	35818000
O75368	SH3BGRL	164260000	223870000	214220000	199750000	232130000	110220000
Q68CP9	ARID2	7701600	9290200	14362000	16978000	8571600	11416000
Q00341	HDLBP	246720000	226560000	286650000	188850000	216030000	170350000
P41218	MNDA	756720000	990660000	728880000	523470000	649750000	425460000
Q96RT7	TUBGCP6	7916300	1275400	1944500	1277700	1923700	10092
O95716	RAB3D	0	1383500	1321600	0	409600	0
Q96EY7	PTCD3	19573000	14377000	28065000	8013200	17174000	9680100
Q14141	2023-09-06	32035000	30805000	49557000	41790000	59129000	40767000
P56377	AP1S2	2551500	313480	2729800	0	8821200	3332000
Q9P2D3	HEATR5B	5534000	12367000	10792000	66591000	8227100	13219000
O95453	PARN	14302000	3684100	8067000	5467000	7931400	5377200
Q9BXP2	SLC12A9	1510400	2003400	2693600	6198800	5762500	1582100
P35527	KRT9	743230000	1263500000	343300000	230490000	548870000	448750000
P20936	RASA1	2354000	9859100	1215300	14326000	9766800	473800
P49711	CTCF	21827000	21284000	21347000	21954000	20621000	7860700
P15923	TCF3	1642300	2212300	2165800	1453800	5805200	16829000
O15143	ARPC1B	821610000	796020000	791760000	1095600000	1391300000	894120000
Q9P2K5	MYEF2	0	373950	1177500	0	17902	0
Q8ND04	SMG8	5894800	5948600	18017000	11973000	11102000	21018000
Q92797	SYMPK	42995000	64337000	92169000	70031000	72235000	97214000
Q14669	TRIP12	19307000	21603000	37868000	34340000	35010000	20173000
Q13619	CUL4A	76549000	49849000	62554000	47296000	40469000	58468000
P42285	MTREX	244480000	204830000	194150000	172740000	159760000	131950000
P63096	GNAI1	8384000	16316000	18898000	10501000	15256000	8643500
Q04760	GLO1	163870000	167460000	175930000	167010000	182750000	91049000
Q9UMX0	UBQLN1	17731000	43403000	51946000	71029000	68374000	73315000
Q92696	RABGGTA	83637000	53366000	58776000	59621000	80865000	113790000
P07305	H1F0	2212300	385090	1530600	3737800	4703400	3292300
P62249	RPS16	2222300000	1741400000	1568500000	1447000000	1886600000	1657800000
O60664	PLIN3	260790000	273360000	328980000	305980000	1189000000	267480000
O94855	SEC24D	53410000	38475000	57015000	231140000	61063000	144900000
Q7Z2T5	TRMT1L	11468000	15370000	14012000	21229000	30760000	23299000
O94913	PCF11	28123000	42346000	20976000	45063000	40363000	16057000
O14975	SLC27A2	14583000	14307000	11684000	15565000	26463000	18712000
P06280	GLA	6873200	14958000	21731000	11953000	7737100	6515700
Q8N302	AGGF1	960220	255230	319170	146850	585650	304810
Q13867	BLMH	389210000	416350000	357580000	375910000	451840000	259320000
P02533	KRT14	39105000	66974000	27946000	6269400	11049000	15731000
P08311	CTSG	24716000	10019000	8495700	6456900	8260200	8420600
Q9ULP9	TBC1D24	1291700	4896600	3527600	13068000	3910800	1502500
Q13330	MTA1	20525000	6918300	9733100	14500000	10512000	5954500
Q8WUM4	PDCD6IP	560740000	663350000	535820000	416460000	715930000	483280000
Q75QN2	INTS8	1931200	1157200	2488500	884470	2139100	0
Q96L92	SNX27	56385000	144930000	96692000	114260000	117110000	87617000
Q96NC0	ZMAT2	14654000	10490000	17880000	2153800	11808000	1422300
O15260	SURF4	60622000	40434000	18056000	23061000	23824000	18900000
Q86TI0	TBC1D1	10151000	8073500	8631500	5090100	9452000	7575100
Q8IXJ6	SIRT2	492820	4058300	3532300	2585900	5577400	15480000
Q9Y4A5	TRRAP	29048000	32831000	40983000	42228000	34094000	9511400
Q9H857	NT5DC2	1443800	628330	1174500	10184000	2089800	23474
P50416	CPT1A	182720000	288270000	217470000	190950000	231000000	128230000
Q7L7X3	TAOK1	1928400	1721900	5258900	3838800	7029300	2198100
Q96NB2	SFXN2	0	198570	305230	1225000	614340	6950100
Q00403	GTF2B	96400000	50361000	64628000	48239000	85673000	38008000
Q2KHR2	RFX7	498100	9172	2814000	203270	1689200	2435200
O00161	SNAP23	107740000	244350000	92784000	111060000	147140000	179080000
P16455	MGMT	57334000	18182000	10983000	8174600	7316900	1903600
Q15014	MORF4L2	21237000	23025000	32473000	12375000	13357000	7691500
Q9H4G4	GLIPR2	2572000	7897200	3610700	9820000	13214000	10075000
Q03518	TAP1	0	606140	1641600	10157000	30060000	0
Q9H6Y2	WDR55	13536000	2001800	10917000	20157000	28494000	7107000
Q9Y580	RBM7	17815000	12672000	8738600	5731600	9241600	5721500
O14787	TNPO2	21420000	19310000	14936000	13900000	22299000	10840000
O94763	URI1	88172000	49813000	106480000	88318000	77664000	58096000
P41226	UBA7	493880	902930	1173600	6112000	1720800	1451500
P04920	SLC4A2	0	1872300	3350200	20921000	2210500	2765000
Q96EY1	DNAJA3	17429000	23192000	21001000	5288900	26710000	7277500
Q9H6H4	REEP4	6468000	4159400	3329500	3837600	5123500	7333400
Q9BQS8	FYCO1	662100	1196300	2177200	1331100	4822000	4760900
Q7L1T6	CYB5R4	2570500	2368000	6702400	8893000	6914500	4032900
P78540	ARG2	818140	3149500	5684800	1398900	4572900	2952300
Q8N392	ARHGAP18	1058800	987670	2771000	5980900	2651900	329010
O75844	ZMPSTE24	38144000	75033000	59460000	54926000	78477000	93139000
O43264	ZW10	37435000	36173000	27507000	36903000	52841000	34674000
Q92556	ELMO1	304330000	252280000	330740000	292590000	320620000	231240000
O00308	WWP2	1893300	1437600	2639600	6913200	4880200	4049600
Q15276	RABEP1	73213000	33887000	27209000	39398000	37200000	31142000
P16949	STMN1	568540000	1175900000	1287000000	1283000000	1688100000	1299100000
O96005	CLPTM1	46951000	45145000	44335000	13353000	28736000	20111000
O76021	RSL1D1	13831000	12215000	20422000	27639000	35466000	24338000
O15037	KHNYN	189100	1121700	1580400	1652900	1675000	120350
Q86VP1	TAX1BP1	1553300	1475100	2389100	845570	1322600	3204500
Q92889	ERCC4	904480	367210	675420	902430	1215000	507950
Q13685	AAMP	65464000	26267000	41711000	30517000	30977000	34305000
P25963	NFKBIA	5098600	12262000	16828000	3696600	8471400	6539500
P10606	COX5B	177520000	197560000	160750000	72487000	104910000	77857000
P03915	MT-ND5	0	3569000	3915300	1176000	1740500	351270
P08865	RPSA	3424800000	3588900000	3842300000	2758400000	3799000000	3043000000
P17275	JUNB	3907900	8844200	12457000	11535000	16756000	6755500
Q96B97	SH3KBP1	115160000	130400000	161260000	157920000	184540000	158970000
P53007	SLC25A1	62968000	54451000	63556000	48425000	65788000	22362000
Q9NZJ0	DTL	1523900	2532300	1515300	1473800	2798100	4984100
Q00325	SLC25A3	985020000	1178100000	1210500000	1260700000	1184900000	1010600000
Q9UHW9	SLC12A6	8749400	1208800	10284000	745880	465100	398050
Q92688	ANP32B	743780000	764810000	1033600000	863770000	1049500000	606030000
P31930	UQCRC1	446800000	475300000	454700000	341530000	377450000	314980000
Q9UPN9	TRIM33	11664000	7958100	8733700	51226000	7966000	2444100
P50579	METAP2	278680000	290350000	372820000	355300000	268830000	198880000
P21912	SDHB	211470000	154960000	171630000	91097000	147620000	131350000
Q86X95	CIR1	1802000	10003	838340	9069800	1398300	1438900
O60271	SPAG9	39036000	49067000	60117000	130900000	52651000	25002000
O75179	ANKRD17	25802000	26124000	29004000	20584000	38978000	97952000
Q86YS6	RAB43	2347200	4072900	2665500	7528400	4744800	1249000
P49585	PCYT1A	47586000	50433000	46371000	91249000	61807000	40768000
Q15436	SEC23A	63595000	57210000	102150000	88143000	104490000	40530000
P18510	IL1RN	5811500	5884000	2842800	8765100	11042000	5433600
P62877	RBX1	35629000	70994000	77866000	54258000	59150000	20854000
Q9UBC2	EPS15L1	54577000	70233000	85596000	100170000	82061000	96101000
Q7Z3D6	DGLUCY	5774600	6487500	53349000	2080200	13872000	4573200
Q96HV5	TMEM41A	311650	596020	4120000	734930	2089900	762130
P83731	RPL24	1408600000	1099900000	1677200000	884440000	1278300000	703720000
Q15334	LLGL1	504490	181720	365720	700400	686700	303220
Q9Y2I1	NISCH	2167800	1050500	629170	2506200	3372100	6053000
Q93050	ATP6V0A1	4192400	6473400	3262100	3418100	7420100	2599000
P04040	CAT	4001000000	3987800000	4194800000	3615900000	4184400000	2882900000
Q71DI3	HIST2H3A	0	312890	1920700	3337900	416980	1007200
Q6P4A7	SFXN4	596890	1265900	3741600	537050	3983700	11521000
Q5JTZ9	AARS2	16804000	13727000	10887000	4261700	9518700	3875000
Q6GMV3	PTRHD1	28115000	23031000	21713000	27400000	30936000	24296000
Q9UKV3	ACIN1	309060000	172350000	255060000	312260000	272240000	192900000
Q9UBP6	METTL1	18160000	18988000	13110000	18492000	34355000	4424200
Q5MIZ7	PPP4R3B	1469300	2487000	2949800	1099800	2121600	2797000
O43159	RRP8	3002600	1500200	3828800	2504700	5128300	6403000
Q16254	E2F4	3491500	5071700	5315200	5491700	4410400	1639600
P48960	CD97	31880000	35655000	36760000	32251000	40854000	40877000
Q9Y6Y8	SEC23IP	127110000	88130000	102070000	70688000	118150000	100070000
Q68CQ4	DIEXF	3230800	2421700	2310700	4790100	3226600	752840
Q14457	BECN1	5053800	8700600	13589000	4974600	6177100	4404000
Q9Y4J8	DTNA	9002300	5678400	17490000	14677000	8434500	2545700
Q9NYY8	FASTKD2	8860500	6356900	8062500	41173000	8578000	41503000
Q32P28	P3H1	45821000	39205000	36096000	22740000	44958000	17013000
P17900	GM2A	12440000	5851500	54642000	11387000	106430000	168330000
Q8N1F7	NUP93	86611000	68660000	68755000	43102000	62630000	25867000
Q9NUG6	PDRG1	12356000	123340000	8887500	8733200	8242700	6456700
Q9UHR5	SAP30BP	8410700	12120000	9956400	12846000	19237000	7022200
Q8N1G0	ZNF687	0	0	0	257240	139920	138590
P62805	HIST1H4A	773860000	850780000	1035100000	1307300000	1172300000	978350000
O14980	XPO1	285410000	339610000	421680000	381360000	480410000	369740000
P78345	RPP38	10020000	5836800	14852000	8494100	17502000	7338900
Q9H8H3	METTL7A	8469900	20029000	48407000	32724000	86660000	62438000
P29692	EEF1D	2791300000	2262300000	2591500000	2117300000	2064900000	1780700000
Q08117	AES	1589000	1603100	3355700	4489200	2931700	3815500
Q9UHB7	AFF4	590580	2500300	695570	742030	1588900	6118000
O43674	NDUFB5	56427000	43067000	50856000	35081000	48398000	69659000
Q9UEW8	STK39	10392000	21189000	6217400	9517700	13214000	12125000
Q15047	SETDB1	25642000	14889000	40107000	20624000	15617000	8664500
Q96EA4	SPDL1	1638300	2302600	1250300	545920	1593600	113330000
Q9H7B2	RPF2	1330600	2167000	5671100	5082500	29813000	25804000
Q86W74	ANKRD46	2040800	5769	1304200	1018400	1638300	7365800
Q14974	KPNB1	673660000	717060000	730170000	766600000	1064000000	645200000
Q9Y244	POMP	2846100	1737100	4207700	2699300	3637600	3633300
P61225	RAP2B	12126000	78063000	17284000	10649000	17987000	5875200
Q9Y617	PSAT1	591200000	782460000	632510000	674230000	859070000	719840000
Q14568	HSP90AA2P	5767500	9112600	35375000	1736100	2680100	1412000
P14174	MIF	1292400000	983630000	928280000	1098300000	1427800000	1084000000
O60231	DHX16	60477000	42601000	55568000	51447000	83837000	31991000
Q5XKP0	MIC13	8177800	8273800	9807000	7011700	7486600	461840
O14646	CHD1	8534300	24555000	10236000	7953700	18221000	9832400
Q9H9H4	VPS37B	2210400	2556100	37621000	9102600	2447600	1238400
P61019	RAB2A	62762000	93117000	98315000	80574000	107840000	101000000
Q15120	PDK3	1601400	5327100	2389100	1517900	3835400	2313600
Q9H4I3	TRABD	14831000	25346000	19995000	13349000	20983000	4365000
Q96GC9	VMP1	10257000	4575000	9662300	15204000	8766200	10057000
Q8WY54	PPM1E	0	772610	594030	0	377700	464720
Q9P016	THYN1	24808000	15088000	27518000	14079000	19387000	9262400
Q9H5X1	FAM96A	39355000	23094000	39598000	48469000	28770000	9544200
Q9NPF5	DMAP1	3523300	3996100	1831900	2715100	4035800	4169400
O95772	STARD3NL	48127000	3151100	5989600	2020400	6406700	15201000
Q16342	PDCD2	0	354820	404010	2325400	702170	3709800
O95365	ZBTB7A	25719000	23277000	29388000	26487000	22007000	15312000
P0DMV8	HSPA1A	1080000000	1143900000	1075500000	946020000	1385400000	1039000000
P0DMV9	HSPA1B	1080000000	1143900000	1075500000	946020000	1385400000	1039000000
P29401	TKT	3692400000	3925200000	4955200000	4755600000	4811400000	3553800000
Q8NI27	THOC2	39938000	12565000	19339000	11894000	16107000	9202700
Q9Y673	ALG5	5454800	4316400	2964200	9035800	9889700	7506100
Q66PJ3	ARL6IP4	112630000	95561000	37506000	58314000	104180000	37162000
Q9UBE8	NLK	0	96099	3702700	1817400	2026400	0
O43390	HNRNPR	352750000	464400000	524560000	529230000	591690000	426320000
P10619	CTSA	45334000	158200000	126950000	145120000	71821000	77881000
Q8TDN6	BRIX1	24972000	25789000	40908000	23841000	45328000	21821000
Q6P1K2	PMF1	0	299420	579440	0	715170	0
O00522	KRIT1	2081100	1346400	1341800	1321600	817760	2249100
Q14592	ZNF460	1233400	1866800	6512000	2056100	5214400	1135000
Q8WWC4	MAIP1	10038000	6206000	5720200	3509900	8286500	1649900
Q9BZQ6	EDEM3	26133000	33492000	23020000	19803000	29140000	15201000
Q9H0X4	FAM234A	8318	0	0	111240	0	172400
Q9NPD3	EXOSC4	40071000	30165000	50744000	34165000	53553000	23538000
Q9NWT6	HIF1AN	2955200	4403600	9177500	2004400	4000800	866340
P68036	UBE2L3	204650000	263810000	280490000	141660000	198950000	104420000
Q92871	PMM1	2571600	80572	4055800	2257200	2691500	3142900
Q04837	SSBP1	135150000	147870000	139690000	91981000	120670000	54163000
P61163	ACTR1A	14501000	73463000	56753000	82677000	91472000	66982000
Q02252	ALDH6A1	16182000	7058100	3685400	3624100	7902800	4857900
P13591	NCAM1	54500000	24963000	24953000	29549000	22147000	19407000
P04844	RPN2	267200000	315930000	274760000	333040000	377600000	150210000
Q9NXJ5	PGPEP1	102120	6717600	577980	909120	1586400	160430
P25705	ATP5F1A	3371600000	3662600000	3020300000	3070400000	4102700000	3535400000
Q9HD15	SRA1	9461700	10783000	10215000	18440000	19426000	28534000
Q99747	NAPG	8739500	11650000	19573000	22095000	17478000	10747000
Q8IWC1	MAP7D3	15771000	8627500	21767000	16362000	11416000	6829900
Q96AT1	KIAA1143	25620000	16212000	28572000	20164000	36603000	29627000
P07858	CTSB	294520000	298140000	295740000	300880000	380040000	294450000
O43516	WIPF1	108520000	190140000	144560000	135190000	198820000	107900000
P25788	PSMA3	482140000	534930000	385890000	611090000	487830000	349530000
Q8ND83	SLAIN1	2068800	3778200	3628600	17005000	1876500	741250
P82675	MRPS5	31668000	45261000	23935000	16841000	25466000	12351000
O75419	CDC45	6998500	9862600	8127200	2051100	10018000	4660200
P15586	GNS	5261800	4766000	31785000	5382600	12540000	68759000
Q15125	EBP	43425000	46165000	43929000	48106000	60438000	71358000
A6ND36	FAM83G	0	77984	263460	784230	951810	1658800
Q86YV9	HPS6	177780	64004	932490	168510	3188700	566560
Q13630	TSTA3	20422000	15839000	37732000	38594000	65925000	20148000
Q96AT9	RPE	5225400	9922200	11146000	39345000	29388000	8757500
P63167	DYNLL1	39380000	39127000	39633000	47754000	58148000	32202000
P00403	MT-CO2	67296000	106730000	141950000	36740000	83720000	45031000
Q92905	COPS5	68401000	48691000	56205000	61928000	60240000	53655000
Q9H299	SH3BGRL3	64178000	597090000	773310000	749640000	716580000	509290000
P39687	ANP32A	821290000	675920000	716890000	859220000	1124800000	811660000
Q9NZM1	MYOF	31019000	19513000	16419000	10360000	24154000	10767000
P27635	RPL10	1362500000	2015900000	1694600000	1889100000	2062400000	1601600000
Q9BUV8	C20orf24	1909000	2680900	1486700	2949200	3466200	672610
P46940	IQGAP1	945620000	847920000	944240000	1030800000	1536000000	1021200000
P61604	HSPE1	2895100000	1726500000	1756000000	2690100000	2358800000	2152700000
P31146	CORO1A	2223500000	1934100000	2241000000	2986600000	2782700000	1876300000
Q9BTX1	NDC1	3327200	2194100	573530	511990	99916	935420
Q8TEX9	IPO4	123440000	113350000	123250000	82550000	138250000	49029000
Q9H7L9	SUDS3	1163800	2287900	9808300	1019700	2372700	1621400
Q9NX08	COMMD8	3490500	1789400	2746100	2756900	2083600	3166800
P50440	GATM	146890000	54522000	63531000	89120000	82006000	216260000
P52294	KPNA1	8609800	17505000	19483000	41295000	17093000	21637000
P62854	RPS26	624420000	717100000	698700000	530850000	664560000	233960000
Q8NFA0	USP32	5895600	4651100	19757000	20342000	3435200	3671500
P49366	DHPS	2495100	46897000	52433000	10008000	30205000	6336600
O43252	PAPSS1	127870000	127480000	140150000	107430000	111590000	75469000
Q96NL6	SCLT1	3675100	438190	1389200	3301300	4767600	4234000
P60604	UBE2G2	21182000	21970000	22248000	34946000	46787000	44362000
P33981	TTK	27529000	16484000	19476000	19591000	23553000	13926000
P18850	ATF6	1413500	556470	849000	30654	473700	545910
Q9UJA5	TRMT6	61209000	67064000	57693000	62595000	76718000	37296000
Q15758	SLC1A5	268140000	226310000	265410000	304830000	273280000	203610000
Q96EM0	L3HYPDH	2560200	1365200	4207600	6170300	7554400	9892700
Q8NFG4	FLCN	3154300	1864900	2730100	878440	2912800	1537100
Q96RR1	TWNK	1485200	6084500	5510000	647160	3820100	628510
Q6PJW8	CNST	1728000	2201400	1125300	1854800	1991400	4893000
P07339	CTSD	254950000	181000000	234280000	127780000	164230000	522070000
Q9NPI1	BRD7	422760	531580	421960	637350	717360	0
Q9H2V7	SPNS1	7372600	7770700	6855500	6063700	5437100	0
O96028	NSD2	6239400	7704200	7275400	2073500	4976800	5190800
Q96RS0	TGS1	2216000	20077000	9279600	5844400	4316700	4501300
Q92673	SORL1	283880000	217430000	18844000	7156100	57924000	10622000
O00571	DDX3X	142600000	164460000	174600000	105330000	133820000	77577000
Q9GZL7	WDR12	34513000	121760000	64527000	59775000	86831000	36710000
Q01518	CAP1	1809300000	1928500000	2188000000	2771100000	2529000000	1493200000
Q9H6T3	RPAP3	31788000	50841000	34199000	27433000	41339000	15970000
O95169	NDUFB8	39237000	15078000	13225000	2084300	8139400	2519200
P48147	PREP	106520000	112180000	236740000	136080000	170780000	64073000
Q9H9T3	ELP3	26106000	36555000	41491000	17324000	21836000	7457200
Q08170	SRSF4	4999500	8303400	33421000	14342000	19987000	11942000
Q9NZC9	SMARCAL1	2394300	4583300	9815400	491790	3942200	2924900
Q9NXV6	CDKN2AIP	48909000	57815000	123710000	115530000	64422000	61084000
Q01543	FLI1	53145000	36981000	239360000	58524000	65368000	55920000
Q15428	SF3A2	117590000	77038000	116680000	85412000	125400000	65882000
Q13541	EIF4EBP1	35166	0	1426300	716350	376770	0
Q96IF1	AJUBA	2030800	2284800	6120400	12658000	10052000	60972
Q8N6T7	SIRT6	388050	642480	355720	1818800	1242400	413390
O60930	RNASEH1	1526300	406310	234750	52790	1844300	163040
Q9H0H0	INTS2	7473200	30571000	10723000	37591000	14409000	25810000
P47897	QARS	704430000	652650000	1042800000	612220000	1023500000	514910000
Q2TAA2	IAH1	5015700	7000300	5165400	4116400	5916200	0
P31942	HNRNPH3	245130000	296540000	216440000	185560000	203570000	120480000
P31939	ATIC	965600000	930290000	1019200000	1058500000	1058000000	724180000
Q9Y2G2	CARD8	330510	685780	5866700	2778500	4503900	2385500
P07477	PRSS1	385220	22773000	40365000	7454900	24725000	2704500
Q99733	NAP1L4	115320000	275820000	211810000	353610000	282400000	80063000
Q9H410	DSN1	803330	1478600	4283700	32986	5701200	1508300
P40926	MDH2	2097000000	1697200000	2225000000	2109000000	2412300000	1621500000
Q14149	MORC3	66576000	52348000	40757000	40929000	59577000	53938000
Q13363	CTBP1	91935000	40221000	51188000	35379000	34487000	60808000
Q9Y6A9	SPCS1	85756000	71571000	74598000	58922000	51943000	26828000
Q8N6N3	C1orf52	4817600	12684000	7730600	13055000	17384000	6093800
P05166	PCCB	8389100	10085000	11380000	10731000	12527000	21929000
Q969S3	ZNF622	32208000	51590000	39829000	73548000	91858000	84324000
Q96ST3	SIN3A	15882000	35599000	53899000	37536000	30695000	19138000
Q08257	CRYZ	6688400	16298000	14212000	19653000	18889000	14954000
P16152	CBR1	246510000	213100000	234500000	620640000	260570000	186840000
Q13158	FADD	16050000	10731000	11509000	12885000	14011000	6608400
Q9NVR0	KLHL11	125360	8554500	3829300	0	1369900	591330
Q13823	GNL2	27756000	33879000	29807000	104850000	62915000	28293000
Q86XL3	ANKLE2	10006000	12499000	15475000	16969000	19959000	21137000
Q96B23	C18orf25	1209800	2367500	3303800	2398300	5404100	1601200
O95563	MPC2	22394000	12061000	34875000	30154000	37312000	10275000
P23634	ATP2B4	36539000	67830000	64572000	67828000	74639000	73257000
P40227	CCT6A	1915700000	1887800000	1729400000	1599300000	1896500000	1587800000
Q08209	PPP3CA	34741000	28463000	42958000	67799000	53332000	50633000
Q99633	PRPF18	1574800	5291400	3968800	7676500	9041100	1859200
O75175	CNOT3	14625000	85665000	12668000	19453000	31581000	29939000
Q15070	OXA1L	51915000	54358000	64597000	13299000	41387000	26526000
P16278	GLB1	52033000	28869000	29093000	35399000	64192000	41684000
Q99805	TM9SF2	113390000	183920000	129120000	119140000	135250000	56588000
Q7L266	ASRGL1	651500	340660	721710	167520	211130	0
Q16401	PSMD5	44322000	44501000	43755000	48786000	75829000	685850000
O00329	PIK3CD	24839000	52219000	49133000	59211000	74239000	24976000
O94874	UFL1	94378000	25551000	44786000	55081000	67461000	42990000
Q8N8S7	ENAH	2285200	4308100	6080700	6070700	5779500	5991900
Q9H583	HEATR1	3749700	6401600	7845000	5795800	11717000	21990000
O75529	TAF5L	1236300	593040	938670	18459	783110	385450
Q8WUH2	TGFBRAP1	4988900	2963000	4692800	2458400	6275700	6215700
Q92618	ZNF516	10659000	14243000	12252000	10683000	12285000	19255000
P55263	ADK	34221000	27858000	39122000	152530000	57253000	41220000
Q14232	EIF2B1	66392000	65046000	70863000	69738000	81400000	30011000
Q9UJ68	MSRA	26857000	15843000	22839000	24533000	16772000	11079000
Q6P1X5	TAF2	8790600	6233100	4407700	4911200	5322800	13253000
Q9H0J9	PARP12	4578500	1165400	1232800	2092500	3025100	1416300
Q96HY6	DDRGK1	50023000	55771000	75729000	51555000	61554000	334210000
Q12888	TP53BP1	7485300	7172300	8511600	2059700	11532000	20608000
Q9Y3D9	MRPS23	19091000	21296000	28503000	19807000	28063000	168350000
Q9NVR2	INTS10	3528000	2903800	3277100	2644900	6939900	6363400
Q92917	GPKOW	68061000	62250000	87217000	102400000	66222000	33914000
Q96CN7	ISOC1	28107000	29076000	42339000	48692000	58327000	33644000
Q17RN3	FAM98C	3398300	3213800	5007600	6377100	7243200	4325200
Q2VPK5	CTU2	17184000	24762000	10715000	11649000	8566700	22488000
O95149	SNUPN	7740100	10944000	11918000	10047000	5813500	33668000
P61313	RPL15	1212500000	1681800000	1348400000	1907700000	1699500000	817710000
O75489	NDUFS3	79959000	164490000	125340000	40969000	49524000	17230000
Q12893	TMEM115	82303	4265200	3006800	1818000	6404300	1610200
P01111	NRAS	842480	2129300	3112400	7194900	7081800	3812300
Q9NZJ4	SACS	11711000	28194000	19181000	39437000	15287000	8722800
P13667	PDIA4	515800000	677480000	732760000	802980000	962860000	580680000
Q16851	UGP2	247310000	276270000	254120000	218030000	291970000	246680000
Q9H2U1	DHX36	403000000	43805000	69922000	48334000	55805000	20391000
Q96NB3	ZNF830	1996700	3877300	3633900	10232000	11587000	4102600
P62826	RAN	3890600000	4084600000	3528400000	3395900000	4084200000	3414000000
Q05639	EEF1A2	47960000	97269000	179620000	121930000	88947000	3670200
P49590	HARS2	3603600	3911700	2966000	464410	2800600	703170
Q9Y3D0	FAM96B	98681000	33042000	19177000	27008000	40618000	11672000
Q8NE86	MCU	28048000	28379000	39817000	6851700	30513000	15358000
Q7Z6P3	RAB44	34143000	25375000	68467000	53702000	83015000	58345000
P31937	HIBADH	33727000	29500000	27706000	30471000	38756000	37523000
P30154	PPP2R1B	54624000	29584000	34591000	18699000	28270000	17102000
Q96CX6	LRRC58	28333000	37477000	26174000	11219000	22031000	59912000
Q5BKZ1	ZNF326	42283000	40651000	50653000	17217000	36397000	19538000
P06454	PTMA	259310000	863420000	1551900000	1034400000	1573100000	529970000
Q5T200	ZC3H13	19753000	33558000	25603000	11889000	16702000	23636000
Q9P2D1	CHD7	4471500	41559000	10856000	14349000	36631000	6571700
P63313	TMSB10	0	431360	1814200	0	2753900	4625500
Q14687	GSE1	17798000	2174400	4198600	2056300	3867000	4771100
Q9Y5V0	ZNF706	31684000	34847000	52275000	40136000	32749000	14197000
Q96DB5	RMDN1	19017000	15620000	15336000	31998000	48071000	24512000
O00221	NFKBIE	579640	2122500	7593100	4675200	5149000	3706600
Q8IY81	FTSJ3	16248000	20471000	14099000	16462000	30872000	160230000
Q9NUU7	DDX19A	8727700	14526000	18583000	30949000	29713000	9572500
Q14493	SLBP	8515400	13091000	13274000	32065000	20688000	22921000
Q8WXX5	DNAJC9	181450000	65593000	84949000	89044000	130100000	72358000
Q8NFH5	NUP35	5715900	4937700	7684300	4815500	7822500	2840000
Q6PCE3	PGM2L1	19322000	12600000	14302000	8192900	19170000	4383800
P49790	NUP153	40939000	27184000	28305000	4891500	24109000	12589000
P61769	B2M	37791000	88206000	86276000	69842000	89629000	102380000
P45984	MAPK9	2969500	3965900	1236300	3462700	7381500	3111300
O75132	ZBED4	909640	447320	1086900	20576000	727440	2032300
Q8WV92	MITD1	1245800	281420	1235200	0	1944200	0
Q58FG1	HSP90AA4P	717150	782290	204350	707800	1759400	253960
Q7Z7F7	MRPL55	111230	0	2714200	394890	9660000	780390
Q9NWT1	PAK1IP1	1792900	2290200	1334600	3469900	4919100	4117500
Q8IVW6	ARID3B	8940300	8817000	8022700	4487500	23710000	21205000
Q9UQ13	SHOC2	4108300	12003000	4931400	27743000	9684000	21729000
Q04637	EIF4G1	1525700000	1647200000	1625700000	1237300000	1544200000	1098500000
Q9NXE4	SMPD4	11284000	20861000	9180300	2446100	6558900	3609800
P09110	ACAA1	27231000	38371000	27004000	52260000	85248000	48268000
Q5JPI9	EEF1AKMT2	4063700	1421600	1792300	4488400	2066000	1142800
Q96HE9	PRR11	1076300	370500	4039400	542160	287630	0
P57764	GSDMD	545910000	18370000	13073000	13087000	16725000	9677700
Q96Q89	KIF20B	842870	455030	2157200	584550	2962700	36482
Q96I24	FUBP3	127230000	122460000	160350000	137920000	184130000	128620000
Q9ULH0	KIDINS220	9829400	4344200	2665700	1452500	1899100	1420500
Q96CW1	AP2M1	119070000	84228000	119080000	101770000	97169000	176670000
G9CGD6	CNK3/IPCEF1	3364100	11601000	19643000	16877000	27730000	13747000
Q8WWN9	IPCEF1	3364100	10304000	19643000	16229000	27164000	9569100
Q9UMY4	SNX12	3887500	13993000	8009200	14914000	14142000	5795700
Q7Z7H5	TMED4	32751000	13609000	10087000	13275000	17565000	9756600
Q92542	NCSTN	48739000	36720000	48443000	42955000	70549000	225810000
Q16629	SRSF7	652550000	678320000	739580000	670190000	644790000	569920000
P26641	EEF1G	3545900000	3588400000	3484900000	3120300000	3847500000	2137400000
Q96HD1	CRELD1	0	96830	3613	152440	81971	0
Q01130	SRSF2	222830000	500200000	401170000	473560000	447690000	526810000
P04818	TYMS	211580000	248670000	269430000	185310000	194590000	105690000
P53990	IST1	139090000	54415000	58237000	74666000	97745000	44799000
Q15404	RSU1	67402000	68129000	95487000	90265000	84056000	33977000
Q8NFD5	ARID1B	1528500	715540	5429300	1716400	4782600	1198200
Q9UPN7	PPP6R1	29963000	59261000	54284000	69326000	165140000	48511000
P31040	SDHA	282360000	254230000	258780000	158080000	198790000	124460000
O60610	DIAPH1	607410000	961610000	1074900000	1080100000	1010200000	578210000
Q9P015	MRPL15	61080000	122370000	118870000	63723000	97346000	11920000
Q12769	NUP160	7232100	13687000	13157000	11235000	16638000	4978200
P49754	VPS41	1811600	10803000	2078000	1991400	10895000	4483200
Q92667	AKAP1	49402000	27348000	19023000	15073000	33776000	26601000
Q6NXT1	ANKRD54	203880	903330	1261400	737520	1630600	792330
P22314	UBA1	1722800000	1307200000	1244500000	1412900000	1835400000	1453200000
Q9H0U9	TSPYL1	371100	2528100	3568800	307340	1830500	104330
Q7Z5R6	APBB1IP	59712000	42458000	41446000	56478000	69433000	47038000
P54098	POLG	9089400	19335000	3442300	1529300	3738800	676850
Q9C0C9	UBE2O	106410000	115000000	153630000	109060000	116600000	108610000
P49137	MAPKAPK2	32666000	23629000	31080000	24053000	24476000	14376000
Q6P158	DHX57	3433000	4197100	2941200	3277700	3539200	3264300
Q14254	FLOT2	6609100	7110700	9385300	5992300	5599400	4800900
Q86TX2	ACOT1	18307000	16212000	15530000	8315200	11605000	12939000
P49753	ACOT2	18307000	16212000	15530000	8315200	11605000	12939000
O75818	RPP40	21666000	3725000	4348700	3989100	10505000	2512300
Q8N8R5	C2orf69	3143600	1621200	598100	555570	1082000	6623200
Q38SD2	LRRK1	203950	0	404530	1810800	470040	84168
Q9NUD5	ZCCHC3	63170000	18945000	17403000	36607000	73459000	6110700
P10124	SRGN	27212000	21584000	23800000	10239000	14158000	14881000
Q9H6W3	RIOX1	2429300	5054100	8537200	4701500	15566000	6911500
O00189	AP4M1	828950	754090	1853400	2637500	1402200	864180
Q9NX74	DUS2	6900700	7870400	5501900	1984900	5131200	2047200
Q9H4A5	GOLPH3L	8091600	8064600	20410000	12570000	11587000	2655000
Q9H845	ACAD9	110300000	92310000	109610000	90286000	117470000	159170000
Q9UQB8	BAIAP2	2567000	3631400	13239000	80147000	10930000	147260000
P11233	RALA	5304400	44940000	24997000	14030000	18887000	3326300
Q9Y6W3	CAPN7	4539300	2765500	4203800	2763800	4506900	4750300
Q96P20	NLRP3	34199000	1896100	2048000	1234400	2595200	1574500
Q9Y4W2	LAS1L	20055000	96941000	14774000	19141000	95270000	22072000
Q9BQE3	TUBA1C	14205000	9533900	7071600	6268900	10088000	9153800
P11766	ADH5	197190000	209000000	276370000	213040000	262490000	261830000
Q06830	PRDX1	5340200000	4408500000	3406200000	3876400000	4751900000	3683800000
P08631	HCK	4281900	7379100	8643700	8674200	12017000	15220000
O14776	TCERG1	188880000	171450000	180630000	258700000	308310000	204250000
Q99613	EIF3C	988480000	1215200000	1258700000	838970000	1062800000	583500000
Q9NYU2	UGGT1	38444000	37884000	68148000	49934000	91156000	69507000
Q07065	CKAP4	147050000	153890000	248950000	145360000	224710000	115160000
P46779	RPL28	670640000	1384500000	1573600000	1688100000	1127700000	880400000
O75150	RNF40	52163000	100690000	103060000	68542000	79978000	101590000
Q96BZ4	PLD4	19185000	6826500	18459000	32265000	46533000	18751000
Q14498	RBM39	318780000	240830000	406250000	326180000	282220000	212430000
Q92882	OSTF1	21638000	50404000	78365000	67524000	71294000	73492000
Q9BXJ9	NAA15	509550000	642030000	573980000	517200000	618530000	352090000
Q8TBB5	KLHDC4	28648000	15073000	26100000	20132000	15761000	30866000
P46379	BAG6	262420000	201300000	248540000	142390000	152410000	94778000
Q9Y2U8	LEMD3	9746500	20778000	17216000	8059700	18631000	6472600
Q86U86	PBRM1	13053000	17168000	26376000	41612000	25459000	15983000
P33527	ABCC1	5517700	852770	8768100	6770200	13117000	5888800
Q96RF0	SNX18	9435200	6595200	16272000	16234000	12752000	7693600
Q9H019	MTFR1L	1577000	961530	1476600	2552500	3965600	2807600
O95260	ATE1	1797900	2846500	2003300	3704200	5892300	3402500
Q96QU8	XPO6	2286500	1925600	5380100	1661900	3592000	494750
P27824	CANX	2001100000	1701300000	2150600000	1990700000	2084100000	1565100000
Q9H5Q4	TFB2M	27499000	25632000	33532000	14541000	29830000	8828100
P30050	RPL12	1091900000	1978800000	1514000000	1746000000	1872400000	1602400000
Q13442	PDAP1	188490000	184820000	268400000	270850000	269970000	269130000
Q96L91	EP400	25728000	10087000	38547000	11218000	28657000	4573500
Q9H0U3	MAGT1	45465000	35563000	40953000	50010000	32639000	22300000
P50897	PPT1	123800000	93022000	150800000	134030000	142390000	127990000
Q7KZF4	SND1	1176100000	1272200000	1339100000	1196700000	1399800000	1001000000
Q9NRV9	HEBP1	40259000	41222000	50658000	31535000	50928000	56145000
Q8N0X7	SPART	288810000	213970000	254200000	143190000	166540000	232200000
O00391	QSOX1	14428000	7646800	15317000	5153300	5195100	6511700
Q96HW7	INTS4	9536000	4370200	54716000	5866600	9930900	6434100
Q9P2Q2	FRMD4A	5825400	5443000	618780	0	7698900	0
P26038	MSN	4264100000	4677800000	4729400000	4392900000	5150100000	4283000000
Q9Y5L0	TNPO3	56235000	76142000	89937000	46618000	69190000	67523000
O00469	PLOD2	1018900	1777500	2545400	391040	3125800	6091500
Q8NC51	SERBP1	1716300000	2145900000	2131000000	2536800000	2213300000	1314700000
P78318	IGBP1	29442000	27714000	39359000	28932000	46290000	47787000
Q13637	RAB32	7168400	49376000	17816000	19779000	35946000	51585000
P78347	GTF2I	533280000	668310000	678040000	392300000	744070000	479080000
Q9HCH0	NCKAP5L	310860	4811300	755700	0	1237000	0
Q8IUR7	ARMC8	5661600	10982000	11296000	2488700	3370600	1209700
P46013	MKI67	3301000	6081100	4118000	8525600	3269700	48710000
Q9P2K3	RCOR3	2226600	1751500	1352200	2068600	2991400	942360
P49591	SARS	178620000	184540000	206880000	181570000	271800000	167570000
Q5JVF3	PCID2	25367000	28822000	40557000	136510000	31545000	21696000
Q13347	EIF3I	281190000	546930000	544990000	416550000	482910000	352530000
A4D1P6	WDR91	17059000	12018000	24243000	26364000	3985100	17400000
P27707	DCK	110990000	92321000	110530000	105490000	98305000	89171000
O76003	GLRX3	194800000	201490000	190170000	178040000	211470000	104640000
Q96EE3	SEH1L	4313400	7910100	7989900	5816900	13715000	3799500
P51572	BCAP31	372360000	331780000	415180000	444220000	548320000	260100000
Q96A26	FAM162A	131780000	142760000	141540000	152860000	149590000	94645000
Q9NZI8	IGF2BP1	234950000	215700000	195930000	321820000	299110000	265700000
P18858	LIG1	55925000	89951000	78907000	107850000	128820000	32665000
Q9UKI2	CDC42EP3	1245300	639540	1435400	1088000	2308600	179320
Q8NI60	COQ8A	46042000	36642000	38971000	13233000	23546000	10570000
Q9UGP8	SEC63	85231000	259120000	75465000	99353000	88684000	53460000
Q9UDX5	MTFP1	16383000	12465000	33020000	26095000	23880000	7176300
Q12982	BNIP2	15090000	892850	7588700	6119500	5789400	2892100
Q9BRP8	PYM1	64491000	85474000	86679000	101110000	117500000	56238000
P39748	FEN1	643850000	447840000	453520000	444690000	653990000	461470000
P42224	STAT1	195450000	386440000	227550000	153730000	220310000	139420000
Q9H9A5	CNOT10	157130000	5434300	5994600	7794300	23773000	165130000
P61457	PCBD1	11279000	4604200	12234000	4514600	9275200	11378000
Q9BTE3	MCMBP	124750000	383680000	107860000	137130000	131110000	244580000
Q5T1V6	DDX59	1577000	2080600	284030	1623900	3692600	5683100
Q6IQ49	SDE2	19472000	19574000	18223000	23511000	17283000	14833000
O75925	PIAS1	172890	390610	637160	0	767040	0
Q15653	NFKBIB	12167000	14048000	19291000	18868000	17438000	19964000
Q8WV22	NSMCE1	706890	2103500	2462200	1033000	1228000	330540
P61221	ABCE1	417240000	515690000	498280000	329580000	629570000	316870000
Q92643	PIGK	42854000	6808000	6933600	5030200	10756000	60051000
O95785	WIZ	2568800	2517900	6131200	1982100	3575800	1719100
Q9Y3L5	RAP2C	2262800	2048500	766470	1627900	1601300	449860
Q9Y394	DHRS7	24089000	19949000	14701000	8332700	20612000	14534000
P35998	PSMC2	299030000	309810000	335670000	364250000	362580000	278110000
P22090	RPS4Y1	45954000	46772000	54661000	42178000	27546000	51196000
P29350	PTPN6	743490000	799110000	942170000	1013000000	1046200000	706240000
Q9UNN8	PROCR	2385700	2927600	2989600	1382900	2547000	0
P02792	FTL	114180000	134250000	121440000	85803000	144870000	92855000
Q9P0L0	VAPA	376740000	334640000	298330000	331790000	330450000	216310000
Q96KP4	CNDP2	404880000	426590000	370350000	497600000	527470000	333180000
Q75N03	CBLL1	3661700	9755100	9231800	5707800	6683000	13701000
Q9UBM7	DHCR7	46048000	40805000	50261000	39535000	47341000	31450000
Q16799	RTN1	13759000	16796000	12587000	31828000	24872000	17652000
Q5TCZ1	SH3PXD2A	71703	1609600	1036200	3998300	1354100	2428600
Q8IY22	CMIP	2695000	4087200	25073000	2390000	1787200	1306500
Q9UNY4	TTF2	17884000	23084000	12904000	23069000	16198000	8647900
Q9UHN6	TMEM2	714000	1342900	1141700	2785900	2533100	3248100
Q96BX8	MOB3A	36460000	23915000	44812000	30341000	31296000	11335000
P62266	RPS23	234400000	280470000	407960000	295510000	284510000	259040000
Q8IZQ5	SELENOH	12655000	11476000	30190000	118010000	28646000	13031000
Q9Y508	RNF114	26339000	10824000	20085000	20298000	17915000	13465000
Q96DV4	MRPL38	42044000	79896000	99734000	21400000	65431000	65135000
Q13322	GRB10	345570	5862900	7890000	6875500	15583000	5268700
P49755	TMED10	249560000	234040000	244980000	188930000	235790000	176250000
Q96CW5	TUBGCP3	21277000	21067000	15372000	40788000	24386000	24179000
Q8IVB5	LIX1L	4462900	2093700	991210	1603600	1751900	1362600
P29218	IMPA1	39195000	48636000	52784000	47672000	43254000	10875000
Q9BWH2	FUNDC2	4524300	12530000	10134000	24380000	24060000	7745500
Q969H8	MYDGF	167710000	106600000	132570000	120120000	158160000	113690000
P09874	PARP1	806020000	724360000	774950000	714180000	1099900000	729960000
Q9NR50	EIF2B3	59367000	34947000	24651000	59964000	90045000	43532000
Q14767	LTBP2	125010	334600	632760	0	9978800	5916800
Q9Y296	TRAPPC4	1212100	2761600	3075700	3375800	4868200	4600700
P50395	GDI2	1738300000	1715600000	1569200000	1514400000	1697800000	1266600000
P63165	SUMO1	24592000	42962000	44907000	24446000	26712000	85934000
O15550	KDM6A	1414400	941880	1157800	860130	750660	924120
Q08752	PPID	202740000	289910000	239800000	334740000	374320000	223830000
P51397	DAP	5757100	11597000	12888000	12804000	20708000	2810600
Q9ULZ3	PYCARD	44806000	14476000	43066000	15010000	18561000	16080000
P99999	CYCS	128040000	187950000	383690000	362150000	247990000	61883000
P30041	PRDX6	1040200000	1111100000	1067300000	1105900000	1300100000	747820000
P10599	TXN	1144200000	946390000	1406000000	1194200000	1736200000	977740000
O00750	PIK3C2B	1478200	3791600	2141700	8064800	4964000	15528000
O43149	ZZEF1	7866600	9539800	8503500	5855900	7989100	5739700
P16070	CD44	615460000	889890000	772650000	753350000	868760000	533640000
Q8WZA9	IRGQ	24744000	14934000	20427000	20470000	31713000	44710000
Q9H6S0	YTHDC2	6062100	17635000	8271900	5847500	6908100	9579700
Q96EP5	DAZAP1	201800000	121170000	193570000	182240000	161440000	53624000
Q15075	EEA1	221060000	205370000	235370000	202530000	351490000	161790000
Q9NX58	LYAR	94645000	125130000	179040000	178770000	232500000	107260000
Q15904	ATP6AP1	7627100	9304100	7726300	4481900	7066800	1759300
Q9UKM7	MAN1B1	4589900	5075100	14785000	356090000	16689000	16036000
O00754	MAN2B1	536110000	361660000	396640000	311850000	510300000	322180000
P49757	NUMB	4604700	7091800	8235800	4945200	13213000	8409600
Q9UN37	VPS4A	46505000	39773000	38930000	32250000	62773000	37916000
P17568	NDUFB7	18526000	18154000	17049000	13384000	27422000	3232800
O15160	POLR1C	21057000	42786000	30169000	65918000	19733000	17683000
O14874	BCKDK	2915000	15690000	6509000	14252000	9506800	1213600
E9PAV3	NACA	812530000	838610000	519070000	371150000	731680000	646140000
Q53HC9	EIPR1	23223000	17260000	17595000	17452000	25255000	24752000
Q9Y276	BCS1L	13397000	15505000	11101000	14936000	17239000	10791000
O75439	PMPCB	82645000	123490000	78802000	88091000	89088000	80385000
P49247	RPIA	72596000	74138000	80756000	58865000	72495000	28982000
Q9NPB8	GPCPD1	0	614090	1169000	1946300	2977200	2180600
Q16555	DPYSL2	494310000	390630000	494210000	497030000	600950000	523540000
Q13107	USP4	9326500	17299000	24479000	16984000	15675000	69883000
Q14119	VEZF1	554450	2826600	7636100	12065000	2711500	1798900
Q9Y512	SAMM50	191340000	18425000	12376000	11057000	9480500	6120000
Q9BT78	COPS4	161260000	223830000	186150000	220660000	190170000	81737000
P36578	RPL4	4269700000	4689300000	4279600000	3676700000	4249800000	3642300000
Q9BYM8	RBCK1	1279900	8147000	3472100	175180000	4456200	126560000
P50583	NUDT2	6147100	14535000	12471000	10259000	4624600	3144400
Q9Y291	MRPS33	3986400	5040800	6860100	2747300	10677000	4789000
P62070	RRAS2	11904000	5744300	13621000	10160000	8708800	3823000
P42331	ARHGAP25	14479000	63452000	30944000	24818000	37575000	21763000
Q5T749	KPRP	1020000	2579300	1272300	0	691820	654290
P20338	RAB4A	17418000	27060000	32386000	18568000	15414000	12990000
P46531	NOTCH1	390440	838810	1102700	1004800	347710	328870
Q7L523	RRAGA	3323500	2871400	3875800	0	1648400	258190
Q99418	CYTH2	677520	716610	1188000	162790	1776500	525670
Q9Y5S1	TRPV2	581610	3360400	3358000	11342000	7586100	18611000
Q99638	RAD9A	813900	275900	1410100	2044600	2183100	4188300
Q9Y3D7	PAM16	19366000	14727000	23891000	16502000	28323000	35869000
Q92896	GLG1	23371000	9809800	11926000	42164000	30183000	33843000
Q13951	CBFB	21156000	17266000	25370000	24167000	43374000	28660000
O60256	PRPSAP2	41424000	42755000	41047000	53515000	56735000	23468000
Q9UKG1	APPL1	69257000	58102000	61299000	80825000	73960000	61730000
Q96HR3	MED30	12704000	12497000	765950	9043600	3470800	1456900
Q15020	SART3	152320000	172240000	197360000	198040000	255560000	243170000
Q12972	PPP1R8	57865000	66960000	46800000	90659000	65484000	41310000
Q9UHX3	ADGRE2	2913000	982560	1446500	1456900	1528000	217990
Q16181	2023-09-07	363440000	442490000	693080000	436210000	534100000	299670000
Q9BWJ5	SF3B5	66993000	51435000	25266000	54671000	59557000	29773000
Q9HBL8	NMRAL1	2336900	1190000	717980	516450	3859000	478330
O60341	KDM1A	27305000	46911000	47045000	47648000	43017000	57420000
Q8IWR0	ZC3H7A	324830000	8280300	10666000	7393800	10036000	18549000
P42566	EPS15	48561000	18753000	37860000	31457000	44348000	37109000
Q9HAV7	GRPEL1	315000000	284680000	293600000	286850000	292500000	205090000
P20839	IMPDH1	81973000	93491000	97165000	61493000	137520000	61871000
Q8IWZ8	SUGP1	26211000	51150000	45157000	66960000	27267000	73699000
Q96BJ3	AIDA	2234300	2552500	2055700	559230	2384300	751790
Q9NYZ3	GTSE1	6041700	6340700	5315800	3391200	11245000	10167000
Q9C0B5	ZDHHC5	3762500	2438900	2884400	6328900	3328600	2370100
Q07666	KHDRBS1	272570000	212640000	501780000	289520000	366370000	221320000
Q8WWI5	SLC44A1	25882000	9181600	14527000	8201200	13998000	6352100
Q9BPW8	NIPSNAP1	12286000	10396000	14105000	10837000	30081000	6395400
P61960	UFM1	49639000	49919000	58505000	71055000	95779000	58963000
Q9BT25	HAUS8	314400	28594	1025700	2621700	1793400	335670
P35249	RFC4	97827000	78599000	96585000	62322000	90723000	41765000
Q9HB90	RRAGC	5428900	3528300	10875000	9132000	12504000	6504900
P54277	PMS1	23122	172400	267480	411500	366770	30244
P35251	RFC1	33361000	34143000	58151000	36150000	41912000	141090000
P29597	TYK2	3805800	7856900	2053900	6543500	4615700	2871100
Q8N1N4	KRT78	2195300	1651100	793530	198610	3667700	328480
Q8IY95	TMEM192	29687000	44467000	2731500	1094300	2766200	4285300
Q14683	SMC1A	320820000	302010000	349970000	347530000	441940000	279950000
P52292	KPNA2	204550000	185290000	229530000	104840000	137060000	107400000
Q9Y624	F11R	26410000	28577000	77469000	82334000	52028000	72219000
Q9BXS6	NUSAP1	50926000	37851000	44337000	11897000	33944000	32161000
Q02809	PLOD1	14744000	14233000	30342000	14226000	12627000	21861000
Q14676	MDC1	0	452070	306100	0	963060	108520
P09493	TPM1	10004000	22948000	17872000	22149000	14284000	88679000
Q9BUI4	POLR3C	44588000	64198000	47323000	45939000	46642000	25163000
Q96GA7	SDSL	1587800	1019100	535230	946570	3115900	2080100
Q6QNY0	BLOC1S3	6197400	2184800	4760000	3998900	8971800	14753000
Q9ULJ6	ZMIZ1	1270000	4501000	2002500	5453800	5146600	4478300
O60684	KPNA6	29448000	30677000	18937000	26250000	28329000	46109000
Q9C0C7	AMBRA1	357240	370660	985050	2798200	3204100	3056600
Q9Y3F4	STRAP	322600000	338020000	295950000	268460000	350650000	126860000
O75170	PPP6R2	8324200	4425200	5620800	5281000	5570600	9105000
O14910	LIN7A	19685000	195510000	11727000	315570000	203710000	698010000
Q9UKX7	NUP50	27224000	39555000	43610000	42781000	47443000	99489000
P07203	GPX1	194450000	156380000	128960000	155750000	258100000	248120000
Q8WYQ5	DGCR8	1527500	2007800	1598000	1632900	1166900	1649600
Q96CJ1	EAF2	1098000	1789400	821760	792100	544840	592590
Q6PJ69	TRIM65	29360000	24106000	27870000	30531000	20696000	6690500
Q02978	SLC25A11	49188000	47283000	101660000	104950000	87427000	28621000
Q96I99	SUCLG2	117270000	148760000	290780000	125850000	222550000	62099000
O95249	GOSR1	6100800	22745000	24127000	72363000	149530000	21845000
Q12996	CSTF3	37764000	34907000	47127000	55614000	36534000	27371000
P27540	ARNT	15665000	18437000	7671500	16884000	15931000	7874700
P62987	UBA52	65178000	7176700	46871000	42102000	54496000	6380800
P62861	FAU	149790000	175830000	399590000	247970000	327720000	254770000
Q3LXA3	TKFC	33383000	21904000	21975000	16420000	34978000	28131000
Q15814	TBCC	8669800	4035300	9341300	9369600	3444300	3695800
Q9UDY2	TJP2	19928000	13417000	15954000	16065000	48118000	20357000
Q15652	JMJD1C	859050	2324300	12687000	3209700	13782000	2148200
Q8IWI9	MGA	17185	861460	1000800	1041300	584300	19457000
O76031	CLPX	50786000	79008000	55360000	31713000	55155000	35763000
P50851	LRBA	14022000	28908000	42788000	40225000	58555000	52810000
P69905	HBA1	22331000	18642000	24332000	12457000	28040000	5015300
Q8N9Q2	SREK1IP1	398650	2267600	5031600	4514000	3820300	1271900
Q9BVI4	NOC4L	28462000	41442000	36654000	17157000	35843000	17326000
Q9NWU5	MRPL22	22317000	40231000	29586000	20163000	27372000	3696400
P62280	RPS11	2237100000	1883800000	1642700000	1870400000	2003600000	1699600000
P22307	SCP2	143460000	144060000	118220000	201720000	213720000	149280000
Q96HP4	OXNAD1	2587200	521040	4823000	969600	713040	60582
Q9BV40	VAMP8	588180000	486690000	602370000	419000000	594270000	331300000
Q9UHP3	USP25	2972200	3329100	5430700	1772900	2802100	5763900
P55145	MANF	172830000	65569000	93817000	74606000	168550000	145010000
Q5JTD0	TJAP1	1525400	4970300	2534300	3899900	6486900	11324000
P31943	HNRNPH1	714230000	685250000	1022700000	861350000	568580000	702080000
P60842	EIF4A1	2763200000	2296900000	1976700000	1847600000	2277700000	1679300000
Q96PZ0	PUS7	47520000	55155000	62232000	39907000	90531000	75089000
Q14008	CKAP5	371670000	420300000	486740000	373650000	498160000	295370000
O75475	PSIP1	6628600	5075900	56495000	6465400	11009000	2910800
O95479	H6PD	12358000	5576200	8961100	10865000	3707100	160040000
Q9Y4E8	USP15	49933000	46664000	82454000	58958000	79930000	36170000
P61353	RPL27	1651800000	938700000	1007300000	974450000	1324800000	1058200000
P43007	SLC1A4	12667000	31126000	33152000	36164000	40951000	16691000
P35573	AGL	28009000	44804000	134440000	35804000	96790000	47951000
P15311	EZR	389220000	850420000	683970000	909360000	1105300000	924970000
Q12968	NFATC3	1934500	3382700	2032500	0	4325300	762070
Q15545	TAF7	704500	1314500	5315900	6167900	4353100	1148900
Q9H8Y5	ANKZF1	5203700	7496100	6065100	9132600	7297200	25606000
Q6DKI1	RPL7L1	770070	1078100	3541300	3741700	5154200	3152100
Q9NRY4	ARHGAP35	5894000	5253300	5786900	2244600	4011900	4862600
Q9UJY5	GGA1	35649000	9207500	7058700	10998000	11313000	17763000
O60547	GMDS	11261000	18770000	20623000	8735700	37926000	45070000
Q9Y4P8	WIPI2	8394700	8342100	8613200	20452000	25126000	8747300
P62714	PPP2CB	21005000	1343200	973850	603920	673990	1474800
Q99828	CIB1	5302300	12762000	4261400	9379900	8173000	4359500
P07311	ACYP1	16556000	18060000	21216000	11271000	14602000	3745800
Q8N766	EMC1	43453000	50209000	54287000	38580000	158710000	82757000
Q99447	PCYT2	22833000	33123000	52220000	31034000	37986000	27422000
Q9BZH6	WDR11	5999700	9269000	12018000	7866900	16221000	14548000
Q9GZN8	C20orf27	21860000	38958000	60957000	41609000	29621000	15081000
P02768	ALB	54224000	51779000	35385000	41208000	42863000	21143000
Q5VZ89	DENND4C	2696000	4139700	4756400	1964200	6662400	22574000
Q15532	SS18	6832400	5426400	7676500	11747000	14173000	5467100
Q9H444	CHMP4B	93316000	197720000	182140000	133670000	105600000	112530000
Q9BWT6	MND1	1267000	13655000	9762600	12965000	7097400	12601000
A1X283	SH3PXD2B	6870800	4731000	10345000	8674700	14564000	17530000
P26368	U2AF2	125520000	237250000	394060000	278500000	505200000	375630000
Q9Y5K5	UCHL5	90046000	94565000	111140000	69089000	108810000	58304000
Q9Y5A7	NUB1	3540200	1894700	32762000	1666700	54044000	1210000
O43719	HTATSF1	12358000	23926000	42501000	41922000	31720000	15842000
P24539	ATP5F1	610560000	642280000	633150000	654180000	708500000	469150000
Q96QG7	MTMR9	1121700	2131800	200450	3171600	1277500	162290
P17844	DDX5	1171400000	1238200000	1200200000	845080000	955330000	984900000
P21333	FLNA	3007900000	3119600000	3027100000	3307800000	3899600000	2466800000
Q12834	CDC20	32117000	40445000	44341000	23495000	27645000	18944000
P04049	RAF1	6105000	10225000	7316900	13132000	15353000	22119000
Q9Y2Z0	SUGT1	601530000	287470000	325320000	232960000	348200000	204830000
Q9NV56	MRGBP	3013900	15695000	7280900	4456700	3696300	1550900
Q9BZQ8	FAM129A	79162000	103030000	85610000	76193000	87880000	73352000
P09496	CLTA	81756000	136250000	269320000	462220000	373010000	50592000
P55265	ADAR	213640000	326160000	274960000	250090000	317630000	291910000
P05067	APP	6751900	12289000	13421000	6712000	19396000	8520400
Q9UJ83	HACL1	10762000	2574400	1760600	1618400	6817200	529180
Q53QZ3	ARHGAP15	59757000	48255000	33294000	50411000	80774000	40548000
Q9BQ67	GRWD1	43543000	62467000	96698000	85475000	55771000	36746000
Q8WUM0	NUP133	7343600	28700000	13526000	4288600	10447000	8101100
Q9BW91	NUDT9	13987000	10248000	7766900	12830000	16212000	3674200
Q5T2R2	PDSS1	1720000	13596000	16817000	1467700	498840	0
Q9BRQ8	AIFM2	0	27776	544390	108010	2214900	1537500
Q92890	UFD1	69015000	69336000	76993000	56460000	67568000	48582000
O14497	ARID1A	27909000	39814000	51087000	47693000	50201000	39730000
Q9NZ01	TECR	55208000	121620000	135000000	71191000	87118000	33991000
Q9HAW4	CLSPN	3803800	7295600	3956800	11512000	14643000	39745000
P19256	CD58	152870	13009000	1184700	3619200	1916400	1522200
Q9NPA0	EMC7	6697300	3880000	7104000	5145100	16170000	44568000
Q9NRD1	FBXO6	3981800	3380600	5990800	2710000	3917800	5098600
O14745	SLC9A3R1	843090000	764890000	951260000	866960000	1145500000	770640000
P48637	GSS	52284000	83207000	57800000	85654000	132490000	126620000
Q9H939	PSTPIP2	2377600	2213100	4398300	2993000	4909100	8421400
P30622	CLIP1	62023000	26071000	35114000	43592000	41895000	28041000
Q14694	USP10	170530000	162850000	183310000	139480000	158830000	126160000
O75191	XYLB	0	1213300	36028	658660	1498800	0
Q9Y6M9	NDUFB9	17607000	33287000	33576000	15391000	20130000	15669000
Q96D46	NMD3	78966000	89642000	89681000	61266000	82267000	131770000
Q9P2E5	CHPF2	286220	36127	358140	436670	571860	769690
Q99729	HNRNPAB	303820000	348980000	751170000	488970000	343820000	279810000
Q14919	DRAP1	23706000	32904000	24357000	24268000	35265000	14727000
Q9H910	JPT2	98964000	113160000	122010000	85641000	104410000	66200000
Q8WUH1	CHURC1	8512400	20563000	15996000	10720000	14619000	5648200
Q86VZ1	P2RY8	0	2088100	4598100	10109000	3965300	2560500
Q14151	SAFB2	20338000	50848000	35441000	38085000	43244000	15913000
Q15061	WDR43	1561400	824730	659020	26410	139200	97172
Q32P41	TRMT5	3012600	10776000	8874300	13963000	17673000	48162000
Q8NI08	NCOA7	60674	272220	160720	1001200	950080	756180
Q15366	PCBP2	576160000	794410000	690200000	486540000	591410000	379890000
Q92902	HPS1	254180	1807600	550330	488570	638580	321880
Q92888	ARHGEF1	315440000	505460000	301150000	313270000	370430000	279080000
P53597	SUCLG1	118310000	89141000	86725000	43514000	87349000	39248000
Q9Y6E0	STK24	5370900	3593300	3952800	22643000	8827400	643300
Q9P1F3	ABRACL	64280000	39472000	22925000	37746000	29134000	15474000
Q9UHD1	CHORDC1	367120000	414480000	409630000	409480000	463850000	383500000
P00918	CA2	474890000	402780000	433770000	473340000	553940000	364650000
Q9UBQ5	EIF3K	333670000	238800000	227540000	165720000	274270000	79009000
Q9HCE5	METTL14	3779300	4039000	4928300	2978500	9287100	9854200
Q5C9Z4	NOM1	2452400	1151000	5240100	836080	3314300	3309300
Q9HC38	GLOD4	164260000	165380000	219050000	180510000	228350000	161490000
P60866	RPS20	942110000	765600000	858640000	624070000	706890000	739320000
Q01469	FABP5	2802000000	2534300000	1885000000	2063500000	2573000000	2682000000
Q6PJI9	WDR59	1833800	2104800	1572400	2171900	3356800	2029400
P49005	POLD2	42519000	51256000	39308000	30331000	42070000	70198000
P20248	CCNA2	9830200	45325000	31191000	9680000	19243000	4275000
P57076	C21orf59	39325000	21392000	32917000	21373000	33004000	13143000
Q13492	PICALM	12182000	16654000	15069000	10132000	20093000	13580000
O75223	GGCT	87053000	77286000	87337000	97361000	101200000	145600000
P52788	SMS	37701000	33888000	54543000	56038000	77890000	67953000
Q92769	HDAC2	94205000	109430000	61038000	69268000	79499000	49340000
Q9Y6X8	ZHX2	174180	264510	7922600	3487	1330400	1153500
Q9NSY1	BMP2K	8217300	6365000	3564700	2230400	7268400	4217500
P07099	EPHX1	18316000	27146000	25491000	26647000	30371000	24523000
Q9H0R4	HDHD2	6025500	9183000	6743600	11313000	8009000	4312400
P52565	ARHGDIA	1174300000	1257700000	1215100000	1214600000	1571700000	1613200000
P16989	YBX3	226830000	184570000	230840000	188250000	261040000	139790000
Q8IVS2	MCAT	8578600	8681400	9271700	3882600	5674300	2726300
Q969M3	YIPF5	0	1616900	1654000	779670	3211200	2058600
P84101	SERF2	36876000	11118000	56982000	52444000	81735000	56015000
Q86UX6	STK32C	1914200	728190	1235400	543630	13187000	2184400
P49006	MARCKSL1	9124500	14629000	29876000	18339000	15695000	24856000
Q567U6	CCDC93	19034000	25853000	18173000	33509000	25041000	23049000
Q5VUA4	ZNF318	491440	1718100	1704000	3547500	2942900	2928000
Q53H12	AGK	14949000	8221100	24479000	21242000	18069000	20129000
P20929	NEB	11648	0	0	0	1644000	4642900
P02794	FTH1	19909000	28893000	41804000	25065000	26341000	13465000
P35226	BMI1	4902800	12154000	3614100	231630	3738400	0
Q8N8A2	ANKRD44	38454000	37680000	46118000	34461000	55670000	45586000
Q9BU61	NDUFAF3	1733300	7536700	8085200	277750	6067100	3089100
Q9NSI8	SAMSN1	24621000	37360000	32687000	33231000	34851000	34074000
P60903	S100A10	88253000	87359000	113060000	83575000	123730000	101490000
Q9NW13	RBM28	15941000	15719000	64923000	36212000	31922000	8654000
P35579	MYH9	6493900000	6169000000	6778600000	7729700000	8222500000	6485400000
P43686	PSMC4	282190000	417660000	372540000	381750000	473810000	432680000
P09669	COX6C	112500000	101390000	158070000	93888000	101690000	58536000
Q66K74	MAP1S	47236000	86075000	111450000	95389000	130960000	91087000
Q9C0C2	TNKS1BP1	2655700	7108200	5683200	5655000	12923000	16932000
Q96EI5	TCEAL4	0	2069200	7859700	6108900	2642800	1813600
Q99618	CDCA3	2561400	5013000	4638900	2936100	2417900	1271200
Q14166	TTLL12	346650000	321670000	372320000	305540000	321600000	191940000
Q9HD33	MRPL47	22325000	28572000	51681000	9357000	56586000	15938000
Q9UQ90	SPG7	321980	796330	774770	2266000	978310	3090300
Q6ZN17	LIN28B	21377000	23288000	27860000	24241000	31365000	10922000
Q96T60	PNKP	2551000	5576900	7949600	6582800	4228700	4156700
Q96E52	OMA1	1179900	31881000	1912500	195890	885890	0
P49356	FNTB	4735100	3767300	3917900	3786300	2620600	1629600
Q9BV68	RNF126	5409900	52174000	61304000	32871000	61592000	35965000
P11586	MTHFD1	1278600000	1178700000	1389600000	1425600000	1857500000	1300300000
P28749	RBL1	1613100	2159800	9240500	1510400	5453500	3100800
O75410	TACC1	18924000	33782000	26230000	88733000	42698000	216050000
Q8IY57	YAF2	592790	5447600	5084300	2986600	1557900	884810
P46459	NSF	194800000	394230000	285750000	286650000	376680000	244750000
O15042	U2SURP	107330000	148880000	141600000	103470000	196100000	1087500000
Q969E8	TSR2	11716000	5931700	8784100	9967700	10030000	3083500
Q12797	ASPH	915640	333070	2406600	5363700	4163700	1500700
Q9HCD5	NCOA5	26491000	9334800	32500000	189820000	14360000	17430000
Q5VT25	CDC42BPA	1686300	361460	551790	903640	2125700	465470
P33240	CSTF2	53799000	73950000	84379000	63806000	81561000	65363000
Q8NCF5	NFATC2IP	1538900	464050	5662700	2687400	5167700	112380000
Q9P258	RCC2	1065900000	1028600000	1338700000	1423000000	1343300000	755580000
Q9H7Z3	NRDE2	665500	1965400	403160	577530	474080	1109000
Q8N2G8	GHDC	5419400	8020500	11113000	7005800	7346600	3058600
Q9NUQ9	FAM49B	199950000	194340000	300260000	263930000	283450000	294610000
Q9Y6X4	FAM169A	451490	628110	641970	293860	3061900	1667700
Q8NDZ2	SIMC1	244180	0	939610	197400	1034400	310720
Q99643	SDHC	2835500	2863300	5307700	1591200	3132900	126620
Q08379	GOLGA2	53735000	26690000	33754000	16885000	32616000	20498000
Q9NY27	PPP4R2	31139000	46730000	45120000	43527000	59928000	70981000
P49327	FASN	5005300000	5463600000	5138300000	4392600000	5276000000	3936700000
P18846	ATF1	428370	596870	350630	47470000	331160	1686200
P62829	RPL23	836420000	1016800000	694730000	758620000	713410000	673020000
Q9P2I0	CPSF2	76786000	96991000	51319000	60252000	68304000	337250000
O14686	KMT2D	32808000	23154000	21842000	7182200	18001000	8794800
Q9ULX3	NOB1	81525000	44628000	91193000	49906000	56198000	65941000
P16401	HIST1H1B	2066800000	2268300000	1866700000	1987000000	2722800000	1741800000
O75167	PHACTR2	1025600	2335900	10110000	4350800	3740300	2308100
O00220	TNFRSF10A	668440	308120	401090	593250	951110	560660
Q8N5G2	MACO1	344010	882020	2275300	1147400	2559000	32624
Q15427	SF3B4	44354000	71936000	55376000	73371000	104950000	106010000
Q96RQ1	ERGIC2	684010	10023000	316910	5838600	393730	14020000
Q14249	ENDOG	19508	221270	0	0	288700	218570
P30086	PEBP1	1260200000	900530000	1082900000	1000900000	1061700000	1378800000
Q9HD45	TM9SF3	93482000	107160000	106360000	71705000	108240000	43656000
P62195	PSMC5	344980000	390700000	462440000	494440000	435260000	344800000
Q6P1K8	GTF2H2C	5598400	3046500	8108000	15191000	12902000	15046000
Q13888	GTF2H2	5598400	3046500	8108000	15191000	12902000	15046000
Q9BPZ7	MAPKAP1	9770300	715180	1225600	560020	1498600	0
Q12824	SMARCB1	3253700	443870	3257100	142770	4190700	6075900
O95391	SLU7	1650800	8565100	2722100	7714400	19789000	4143400
Q8TD16	BICD2	26884000	28056000	23034000	20548000	29173000	13166000
Q8NG11	TSPAN14	1876900	1454800	2413600	241860	2317600	6300700
Q9HB07	C12orf10	48018000	100660000	70620000	61383000	76128000	58957000
P05387	RPLP2	1994000000	1771200000	2148100000	1530600000	2062700000	1765000000
P51571	SSR4	227420000	142170000	167350000	156510000	148520000	47587000
Q5BJH7	YIF1B	1106100	1060500	1878000	1100800	5227300	4162600
O95707	POP4	1465900	2974900	1743600	141090	3536800	0
Q14677	CLINT1	191670000	196400000	200480000	159970000	238800000	127040000
Q92925	SMARCD2	23374000	27829000	17403000	28853000	42339000	35512000
P37268	FDFT1	64905000	60104000	92893000	59567000	83333000	31341000
Q5T8I3	FAM102B	5734300	939830	1338300	1499400	1422400	1114900
Q5THK1	PRR14L	308320	0	596790	0	240000	0
Q96BY7	ATG2B	973060	311540	712800	400260	1116400	1097800
Q86Y39	NDUFA11	7775700	4453700	6399900	1449700	939720	516760
Q92619	ARHGAP45	327810000	248750000	341260000	300850000	344620000	203890000
Q9NR09	BIRC6	27320000	43845000	35019000	42776000	34853000	12890000
Q9BX95	SGPP1	2513300	258150	753810	62772	1067100	269750
Q05209	PTPN12	17466000	14925000	14844000	15151000	18371000	9243100
Q9BQ95	ECSIT	3994900	29780000	5368200	3040500	21623000	17326000
Q8N0X4	CLYBL	0	275440	546410	672610	793720	10107
O95861	BPNT1	22565000	40163000	39882000	53411000	41098000	35969000
Q9Y241	HIGD1A	34064	0	806360	421600	2562	0
O43402	EMC8	13219000	14941000	9980600	7576900	19447000	10074000
O15111	CHUK	10300000	1496500	16802000	1736600	3854300	1186300
P22033	MUT	13132000	11284000	16865000	10910000	14998000	13055000
P08670	VIM	153780000	121880000	120810000	81143000	182700000	186920000
Q9UBT2	UBA2	91264000	217000000	173030000	259860000	248140000	212750000
Q6ZS81	WDFY4	48501000	27705000	29389000	28700000	43011000	18382000
Q96ED9	HOOK2	238200	869930	2992000	2490900	2310900	1422900
Q7Z3T8	ZFYVE16	807500	134040	500700	589030	1169300	685730
O14734	ACOT8	2440300	11918000	11278000	16908000	16244000	15872000
O75781	PALM	2621700	385960	1477500	3772300	2475900	1171500
Q5H8A4	PIGG	401110	621580	765690	1360000	1238800	631930
Q6PJT7	ZC3H14	45628000	50765000	64647000	31220000	69456000	40054000
O43813	LANCL1	16524000	31008000	20968000	32265000	31654000	15047000
O14979	HNRNPDL	85365000	118250000	127820000	83017000	155010000	101860000
Q9UMY1	NOL7	956640	1320300	1507200	471330	2123500	0
P53621	COPA	788060000	699870000	984610000	733920000	1155300000	577730000
Q13472	TOP3A	12371000	2941600	4349100	5623000	12425000	1068300
Q12913	PTPRJ	7116600	1700400	2242600	3483200	2654300	0
P68032	ACTC1	16820000	211580000	111410000	9870600	47749000	15860000
P61803	DAD1	27728000	30975000	42740000	18216000	35164000	5593800
P50402	EMD	56516000	42050000	46404000	65870000	61991000	178750000
O60232	SSSCA1	25644000	16582000	22023000	16793000	28786000	40858000
Q96A19	CCDC102A	4427200	1715200	760680	2401800	7055000	4375500
Q9NXA8	SIRT5	2359800	2823300	6751500	1828300	7247500	738650
P46926	GNPDA1	73917000	110030000	130480000	103150000	101520000	69752000
P50570	DNM2	169680000	157530000	146910000	164880000	215280000	172520000
P62841	RPS15	345040000	405880000	499110000	425120000	368180000	293300000
P25205	MCM3	610800000	861580000	849160000	899510000	833760000	667840000
P04150	NR3C1	6342500	65484000	136210000	3823600	7472100	7627300
Q9H974	QTRT2	29396000	40062000	36685000	105360000	12750000	22901000
P67936	TPM4	532480000	290450000	311800000	292780000	366700000	309140000
P68104	EEF1A1	119310000	27661000	67004000	81142000	77441000	84853000
Q16595	FXN	5753900	8787200	8595800	5509900	6037600	2397600
O95674	CDS2	4998700	3802000	4382600	3600700	5636300	526990
Q96AG4	LRRC59	654630000	463200000	708530000	656000000	1016700000	667280000
Q9H4E7	DEF6	58158000	71623000	93523000	96320000	74315000	117120000
P41229	KDM5C	2816700	2597800	5303600	7412900	8775800	5100000
Q96T88	UHRF1	2121800	8169100	5575200	6481200	8250000	1839000
Q96ME7	ZNF512	0	2611800	2909500	3399900	2196500	0
Q32P51	HNRNPA1L2	129480	0	31324	9819600	16767000	0
A1L0T0	ILVBL	24637000	36243000	39217000	50744000	69030000	32510000
P07686	HEXB	382890000	495540000	728030000	270690000	297650000	171990000
Q96JC9	EAF1	909710	2496600	3454500	620390	2650700	647790
Q9UGN5	PARP2	2830100	2182900	1018300	2277700	4308300	2971900
P07333	CSF1R	0	179480	29258	228580	0	0
Q7L8L6	FASTKD5	10971000	11382000	11195000	2434200	13065000	25084000
Q9UBI9	HECA	4111400	818790	588570	161820000	2060200	395120
Q96G21	IMP4	18013000	10850000	5010500	10881000	13164000	4054300
Q9NWA0	MED9	893820	1607800	0	491000	0	1848400
O95202	LETM1	104870000	141340000	188960000	223190000	173860000	104230000
Q10472	GALNT1	20524000	28361000	11715000	9477800	17999000	27395000
O60870	KIN	64120000	25875000	10458000	14310000	12386000	16921000
P38646	HSPA9	3992400000	4215400000	3613900000	4104000000	3940500000	3150200000
O95881	TXNDC12	80794000	94797000	102620000	76461000	79702000	76767000
Q96JK2	DCAF5	1416900	689010	979120	1003200	2192500	582800
Q86WV6	TMEM173	69225000	117500000	147290000	138030000	136930000	122620000
O15047	SETD1A	4188400	10576000	9211800	5796900	5067300	773150
Q15382	RHEB	32198000	38911000	45842000	33066000	39722000	22912000
Q9H497	TOR3A	874280	1939200	146310	323480	1788900	718110
P04843	RPN1	1125300000	1142100000	1208300000	1149000000	1247100000	741540000
P05556	ITGB1	422800000	280600000	328870000	293380000	337240000	215690000
Q9HB19	PLEKHA2	8654600	10386000	15518000	11458000	19435000	19459000
P14735	IDE	152020000	173100000	172010000	102000000	130300000	124240000
[truncated: 3,705 more rows]
