# Supplementary material for: SF3B1 mutations provide genetic vulnerability to copper ionophores in human acute myeloid leukemia
Source: Sci Adv. 2024 Mar 22;10(12):eadl4018. doi: 10.1126/sciadv.adl4018 (PMC10959413; doi:10.1126/sciadv.adl4018)
Supplement: Supplementary file 2 — Tables S1 to S8 [file sciadv.adl4018_data_files_s1_to_s8.zip › adl4018_Data_file_S7.xlsx]

## Sheet: Synthetic lethal
Target	Score	p-value	FDR
chrX:48762169-48762759	-2.1	0	0
PFKP	-0.73	0	0
HK2	-1.3	0	0
FASN	-1.2	0	0
SP3	-0.97	0	0
ACACA	-1.4	0	0
NANS	-0.69	3.1e-05	0.062
DAXX	-0.75	3.1e-05	0.062
PNKP	-0.96	3.1e-05	0.062
IMPDH2	-0.97	3.1e-05	0.062
NADK	-0.73	6.3e-05	0.074
SMR3A	-0.77	6.3e-05	0.074
ANKRD11	-0.82	6.3e-05	0.074
ABCF1	-0.77	6.3e-05	0.074
TIMM44	-0.76	6.3e-05	0.074
RSRC2	-0.77	6.3e-05	0.074
ACO1	-0.78	6.3e-05	0.074
EXTL1	-0.67	6.3e-05	0.074
SNIP1	-0.77	6.3e-05	0.074
BUB3	-0.73	9.4e-05	0.091
KMT2B	-0.74	9.4e-05	0.091
NCAPH2	-0.75	9.4e-05	0.091
HSD17B10	-0.66	0.00013	0.095
DHPS	-0.66	0.00013	0.095
ESRRA	-0.65	0.00013	0.095
ATHL1	-0.66	0.00013	0.095
CCT4	-0.64	0.00013	0.095
CWF19L2	-0.57	0.00013	0.095
BEX5	-0.72	0.00016	0.11
FBXL4	-0.68	0.00016	0.11
ACN9	-0.72	0.00016	0.11
AEBP2	-0.7	0.00019	0.12
ATP5I	-0.7	0.00019	0.12
ATP2A2	-0.71	0.00019	0.12
chr17:35508225-35508346	-1.5	0.00022	0.12
BAZ1A	-0.64	0.00022	0.12
chr5:145524186-145524225	-2.3	0.00022	0.12
SLC2A1	-0.68	0.00022	0.12
XAB2	-0.67	0.00025	0.12
RSPH1	-0.67	0.00025	0.12
COPS6	-0.68	0.00025	0.12
GNL2	-0.67	0.00025	0.12
TPP2	-0.67	0.00025	0.12
PPP1R10	-0.67	0.00025	0.12
NCOR1	-0.64	0.00028	0.13
YTHDC1	-0.66	0.00028	0.13
LAP3	-0.56	0.00031	0.14
GMPPB	-0.51	0.00031	0.14
ABCB7	-0.59	0.00038	0.14
CEBPZ	-0.65	0.00038	0.14
SMC1A	-0.6	0.00038	0.14
C6orf136	-0.65	0.00038	0.14
ZC3H4	-0.64	0.00041	0.14
WDR3	-0.64	0.00041	0.14
ARIH1	-0.54	0.00041	0.14
RDH10	-0.64	0.00041	0.14
SOD2	-0.64	0.00041	0.14
USP7	-0.62	0.00041	0.14
SLC2A11	-0.64	0.00044	0.14
PPTC7	-0.63	0.00044	0.14
RASA1	-0.64	0.00044	0.14
LAMC2	-0.64	0.00044	0.14
FAM136A	-0.64	0.00044	0.14
NFS1	-0.59	0.00047	0.15
HIST1H1B	-0.63	0.00047	0.15
PSD	-0.63	0.00047	0.15
FRG2	-0.63	0.00047	0.15
chr10:127685988-127686054	-1.4	0.0005	0.15
TLE4	-0.58	0.0005	0.15
chr17:35641738-35641871	-1.4	0.0005	0.15
chr13:111274562-111274713	-1.4	0.00053	0.16
EIF2AK4	-0.62	0.00053	0.16
MCUR1	-0.55	0.00057	0.16
COQ5	-0.54	0.00057	0.16
NDUFS1	-0.57	0.00066	0.17
SCAF1	-0.62	0.00066	0.17
CCAR1	-0.57	0.00072	0.19
DNTTIP2	-0.57	0.00072	0.19
SETD8	-0.61	0.00075	0.19
HLCS	-0.6	0.00075	0.19
AARS	-0.5	0.00075	0.19
ABHD17C	-0.6	0.00075	0.19
SERINC3	-0.56	0.00075	0.19
SLC16A3	-0.6	0.00079	0.19
PELP1	-0.55	0.00082	0.2
FBXL5	-0.55	0.00082	0.2
TIMM17A	-0.55	0.00082	0.2
chr14:20920132-20920153	-1.8	0.00085	0.2
VCP	-0.6	0.00088	0.2
GPALPP1	-0.59	0.00091	0.2
SRSF6	-0.56	0.00091	0.2
C6orf57	-0.59	0.00091	0.2
KARS	-0.55	0.0011	0.22
PPIE	-0.51	0.0011	0.22
SARS2	-0.59	0.0011	0.22
NPIPA7	-0.51	0.0011	0.22
RRM1	-0.55	0.0011	0.22
TMEM44	-0.53	0.0012	0.24
G6PD	-0.52	0.0013	0.24
TNKS	-0.57	0.0014	0.24
DPAGT1	-0.54	0.0014	0.24
MED12L	-0.57	0.0014	0.24
CWC22	-0.54	0.0014	0.24
chr12:125459964-125460057	-1.2	0.0014	0.24
DHX15	-0.57	0.0014	0.25
GTPBP6	-0.57	0.0015	0.25
KIAA0947	-0.56	0.0016	0.25
SPAG5	-0.56	0.0016	0.25
ZNF107	-0.56	0.0016	0.25
RPL36	-0.56	0.0016	0.25
ZNF709	-0.56	0.0016	0.25
HIST1H2BJ	-0.56	0.0016	0.25
MCM2	-0.56	0.0016	0.25
XRCC3	-0.56	0.0017	0.26
NOL9	-0.51	0.0017	0.26
BRCA2	-0.56	0.0017	0.26
UQCR11	-0.55	0.0019	0.28
EIF5	-0.55	0.0019	0.28
ZC3H6	-0.53	0.0019	0.28
chr21:34923595-34924553	-1.2	0.0019	0.28
SNRPF	-0.51	0.0019	0.28
SERINC1	-0.48	0.0019	0.28
PRPF38A	-0.55	0.002	0.28
COIL	-0.51	0.002	0.28
WARS	-0.5	0.0021	0.28
BAG6	-0.5	0.0021	0.28
CLUH	-0.55	0.0021	0.28
MRPS21	-0.55	0.0021	0.28
PCDHGB4	-0.55	0.0021	0.28
SHC1	-0.5	0.0021	0.28
AUH	-0.55	0.0022	0.29
chr6:168366436-168366725	-1.1	0.0022	0.29
PINK1	-0.54	0.0023	0.29
SLFN5	-0.54	0.0023	0.29
HAUS7	-0.49	0.0023	0.29
SDHAF1	-0.54	0.0024	0.29
AFG3L2	-0.49	0.0024	0.29
TOP3A	-0.51	0.0024	0.29
MLLT10	-0.54	0.0025	0.3
ZNF773	-0.54	0.0025	0.3
CAPN10	-0.53	0.0025	0.3
MCM4	-0.49	0.0025	0.3
TMTC4	-0.53	0.0025	0.3
SH3BGRL3	-0.49	0.0025	0.3
SPRR3	-0.54	0.0025	0.3
HSP90AB1	-0.49	0.0025	0.3
CLRN1	-0.54	0.0025	0.3
C6orf62	-0.49	0.0025	0.3
NAPA	-0.42	0.0025	0.3
C16orf90	-0.53	0.0026	0.3
CSNK1G2	-0.53	0.0027	0.3
UBE4A	-0.48	0.0027	0.31
STT3B	-0.53	0.0028	0.31
chr21:45538643-45538714	-1.1	0.0029	0.31
PIM1	-0.48	0.0029	0.31
PCYT1A	-0.53	0.0029	0.31
TCEB3C	-0.37	0.003	0.31
SCNM1	-0.48	0.003	0.31
chr11:11901723-11901927	-1.1	0.003	0.31
DCST2	-0.52	0.003	0.31
RLBP1	-0.52	0.003	0.31
chr16:84691519-84691550	-1.1	0.0032	0.32
TMC2	-0.52	0.0032	0.32
CASC3	-0.52	0.0032	0.32
MCAM	-0.52	0.0032	0.32
PTBP3	-0.46	0.0033	0.33
FCRL6	-0.52	0.0034	0.33
UBA7	-0.52	0.0034	0.33
PPARD	-0.52	0.0034	0.33
chr4:151120179-151120230	-1.1	0.0034	0.33
DNAJC2	-0.52	0.0034	0.33
ABHD11	-0.47	0.0035	0.33
TALDO1	-0.49	0.0035	0.33
SYT4	-0.51	0.0036	0.33
CTC1	-0.45	0.0036	0.33
TUBGCP6	-0.51	0.0036	0.33
C22orf26	-0.51	0.0036	0.33
OR2D3	-0.51	0.0036	0.33
TSHZ1	-0.51	0.0037	0.34
GNPNAT1	-0.51	0.0037	0.34
IFT122	-0.47	0.0037	0.34
CLIP2	-0.51	0.0037	0.34
AGPAT6	-0.51	0.0038	0.34
VPS13D	-0.51	0.0038	0.34
PSMD2	-0.49	0.0038	0.34
KRTAP15-1	-0.51	0.0039	0.34
ISM2	-0.51	0.0039	0.34
MED20	-0.51	0.0039	0.34
CLPX	-0.51	0.004	0.34
RPL27	-0.47	0.004	0.34
CCL4L2	-0.68	0.004	0.34
FURIN	-0.51	0.004	0.34
IPO13	-0.51	0.004	0.34
IARS2	-0.51	0.004	0.34
ZNF675	-0.51	0.004	0.34
EPRS	-0.51	0.004	0.34
DET1	-0.49	0.004	0.34
chr3:137882619-137882700	-1.4	0.004	0.34
DBR1	-0.51	0.004	0.34
NDUFAB1	-0.49	0.0041	0.34
C16orf71	-0.5	0.0041	0.34
NELFCD	-0.46	0.0041	0.34
ATP1A2	-0.5	0.0042	0.34
SNX27	-0.46	0.0042	0.34
TBRG4	-0.5	0.0043	0.34
MEGF9	-0.5	0.0043	0.34
MRPL51	-0.5	0.0043	0.34
DLX3	-0.5	0.0043	0.34
IGF1R	-0.5	0.0044	0.34
chr22:50660997-50661021	-1.4	0.0044	0.34
COX17	-0.5	0.0044	0.34
GABPB1	-0.46	0.0044	0.34
ERAS	-0.5	0.0044	0.34
TCTEX1D2	-0.5	0.0044	0.34
MCAT	-0.5	0.0044	0.34
UMPS	-0.5	0.0044	0.34
LSR	-0.5	0.0045	0.34
TSEN54	-0.46	0.0045	0.34
TPR	-0.5	0.0045	0.34
CHUK	-0.44	0.0045	0.34
TSPY1	-0.44	0.0045	0.34
U2SURP	-0.46	0.0045	0.34
IL1RL1	-0.46	0.0045	0.34
ARHGEF11	-0.5	0.0045	0.34
ARL13A	-0.5	0.0046	0.34
chr12:98989504-98989626	-1	0.0046	0.34
MLST8	-0.46	0.0047	0.34
PDXK	-0.49	0.0047	0.34
NNT	-0.42	0.0047	0.34
chr2:75100402-75100498	-1	0.0047	0.34
KLHL33	-0.49	0.0047	0.34
chr12:124825147-124825297	-1	0.0047	0.34
OXER1	-0.49	0.0048	0.34
NKX6-2	-0.49	0.0048	0.34
SLC36A3	-0.49	0.0048	0.34
LRRTM1	-0.49	0.0049	0.35
KRTAP4-5	-0.49	0.0049	0.35
MAD1L1	-0.44	0.005	0.35
chr5:141014377-141014520	-1	0.005	0.35
GATC	-0.49	0.0051	0.35
NUP133	-0.49	0.0051	0.36
chr2:240066278-240066410	-1	0.0052	0.36
ABCB10	-0.42	0.0052	0.36
TESK1	-0.49	0.0052	0.36
chr5:115238581-115238689	-1	0.0053	0.36
GPR33	-0.49	0.0054	0.36
DNAL4	-0.49	0.0055	0.37
CEP95	-0.47	0.0055	0.37
HIST1H2BK	-0.4	0.0056	0.37
RNF19A	-0.39	0.0056	0.37
chr6:99328428-99328500	-1	0.0056	0.37
PRKAA1	-0.45	0.0057	0.37
chr17:7851937-7852003	-1	0.0057	0.37
GTPBP2	-0.48	0.0058	0.37
PITRM1	-0.48	0.0058	0.37
POLR3D	-0.48	0.0058	0.37
ATF2	-0.48	0.0058	0.37
RIOK1	-0.48	0.0058	0.37
CNOT2	-0.45	0.0058	0.37
TIAL1	-0.48	0.0059	0.37
SYNPO	-0.48	0.0059	0.37
MYLIP	-0.41	0.0059	0.37
chr1:2121151-2121220	-1	0.0059	0.37
OR51M1	-0.48	0.006	0.38
GAS1	-0.48	0.0061	0.38
C2CD4D	-0.44	0.0062	0.38
SAP18	-0.44	0.0063	0.39
SLC12A2	-0.48	0.0063	0.39
RAB44	-0.48	0.0063	0.39
MBD2	-0.48	0.0063	0.39
KIAA0895	-0.48	0.0064	0.39
NPS	-0.48	0.0064	0.39
GPI	-0.44	0.0066	0.39
PLVAP	-0.48	0.0066	0.39
SP2	-0.48	0.0066	0.39
DOT1L	-0.48	0.0066	0.39
MRPS6	-0.48	0.0067	0.39
FSIP2	-0.48	0.0067	0.39
NPSR1	-0.48	0.0068	0.39
INO80D	-0.48	0.0068	0.39
C16orf11	-0.47	0.007	0.4
PRDM15	-0.47	0.007	0.4
CARS	-0.47	0.007	0.4
TIMM8B	-0.47	0.0071	0.4
RPL39L	-0.7	0.0072	0.4
chr10:75294357-75294528	-0.97	0.0072	0.4
CNIH2	-0.47	0.0073	0.4
MCM5	-0.47	0.0073	0.4
FBXL19	-0.43	0.0073	0.4
PPP1R7	-0.45	0.0073	0.4
LAMTOR4	-0.41	0.0074	0.4
CSNK1E	-0.47	0.0074	0.41
FOXG1	-0.47	0.0074	0.41
ATP5D	-0.47	0.0074	0.41
MAGT1	-0.47	0.0074	0.41
PWWP2A	-0.47	0.0074	0.41
DERL1	-0.43	0.0075	0.41
PLA2G15	-0.45	0.0077	0.41
RPL35A	-0.45	0.0077	0.41
MIPOL1	-0.45	0.0077	0.41
PTPRS	-0.47	0.0078	0.41
SCO2	-0.47	0.0079	0.41
HSPE1	-0.47	0.0079	0.41
FAM184A	-0.47	0.008	0.41
MEN1	-0.47	0.008	0.41
NEDD1	-0.47	0.008	0.41
PNMAL2	-0.47	0.008	0.41
UBOX5	-0.47	0.008	0.41
ADO	-0.47	0.008	0.41
chr13:111357867-111357918	-0.95	0.008	0.41
PET112	-0.47	0.0081	0.41
chr5:176079779-176079812	-1.2	0.0081	0.41
chr17:76396815-76396936	-1.2	0.0081	0.42
KANSL1	-0.43	0.0082	0.42
CNGA4	-0.47	0.0082	0.42
BCS1L	-0.41	0.0082	0.42
INTS8	-0.37	0.0082	0.42
non-targeting-9161	-2.1	0.0083	0.42
C7orf49	-0.46	0.0083	0.42
chr11:63995039-63995138	-0.95	0.0083	0.42
chr16:89960135-89960208	-1.2	0.0083	0.42
KLK14	-0.46	0.0083	0.42
SPCS1	-0.43	0.0084	0.42
ADGRB1	-0.46	0.0084	0.42
KNDC1	-0.46	0.0084	0.42
POLR2G	-0.46	0.0085	0.42
RPL11	-0.44	0.0085	0.42
ATP6V0B	-0.46	0.0085	0.42
KNOP1	-0.46	0.0085	0.42
SPAG7	-0.46	0.0086	0.42
RHBDD3	-0.46	0.0086	0.42
DISP1	-0.46	0.0086	0.42
chr4:78665871-78666029	-0.94	0.0086	0.42
chr12:54803268-54803381	-0.94	0.0086	0.42
chr7:134618545-134618828	-0.94	0.0087	0.42
AP3D1	-0.46	0.0087	0.42
chr2:241496606-241496769	-0.94	0.0088	0.42
EIF5B	-0.44	0.009	0.43
RPS6KL1	-0.4	0.009	0.43
TAF1C	-0.42	0.009	0.43
HSPA9	-0.39	0.009	0.43
NUMB	-0.4	0.009	0.43
TRIM28	-0.46	0.0091	0.43
2022-03-03	-0.46	0.0092	0.43
TMEM8C	-0.46	0.0092	0.43
ZC3H18	-0.42	0.0092	0.43
HSCB	-0.44	0.0093	0.43
CCP110	-0.42	0.0093	0.43
C10orf11	-0.46	0.0093	0.43
MRPL47	-0.46	0.0093	0.43
MID1IP1	-0.46	0.0094	0.43
chr3:142048275-142048457	-0.93	0.0094	0.43
chr10:123276832-123276977	-0.93	0.0095	0.44
POLR1C	-0.42	0.0097	0.44
CYP1A1	-0.46	0.0097	0.44
COL4A1	-0.46	0.0097	0.44
chr16:85699581-85699953	-0.92	0.0097	0.44
TCP1	-0.39	0.0098	0.44
MRPL3	-0.43	0.0099	0.44
CCDC24	-0.42	0.01	0.44
LRRC8E	-0.45	0.01	0.45
MEF2D	-0.41	0.01	0.45
NOTCH2NL	-0.45	0.01	0.45
PASK	-0.45	0.01	0.45
FBN3	-0.45	0.01	0.45
ZNF335	-0.43	0.01	0.45
MMS22L	-0.41	0.01	0.45
PHF5A	-0.45	0.01	0.45
ABHD3	-0.41	0.011	0.45
TBC1D24	-0.45	0.011	0.45
VAMP3	-0.41	0.011	0.45
LSM10	-0.45	0.011	0.45
NPAT	-0.45	0.011	0.45
EIF4A3	-0.45	0.011	0.45
RAVER1	-0.45	0.011	0.45
ESR1	-0.33	0.011	0.46
FAM172A	-0.45	0.011	0.46
RBM17	-0.45	0.011	0.46
CCDC135	-0.41	0.011	0.46
TMEM178A	-0.35	0.011	0.46
SRD5A3	-0.39	0.011	0.46
PCDHA1	-0.45	0.011	0.46
BAG4	-0.45	0.011	0.46
chr11:5688918-5688941	-1.2	0.011	0.46
CHRD	-0.45	0.011	0.46
HIF3A	-0.45	0.012	0.46
HUWE1	-0.41	0.012	0.46
DPP10	-0.45	0.012	0.46
VPS13C	-0.45	0.012	0.46
chr6:31729642-31729732	-0.89	0.012	0.46
chr9:131223289-131223346	-0.89	0.012	0.46
chr19:799412-799443	-0.89	0.012	0.46
IRF7	-0.45	0.012	0.46
ACTR3	-0.43	0.012	0.46
PPP1R1B	-0.45	0.012	0.46
TMEM179B	-0.41	0.012	0.46
MFSD12	-0.43	0.012	0.46
PIK3R4	-0.44	0.012	0.46
SMU1	-0.38	0.012	0.46
FAM222A	-0.44	0.012	0.46
HECTD2	-0.44	0.012	0.46
FBXO41	-0.44	0.012	0.46
ZNF573	-0.44	0.012	0.46
FGF17	-0.44	0.012	0.46
IQCJ	-0.44	0.012	0.46
MPP7	-0.44	0.012	0.46
FAM20A	-0.42	0.012	0.46
B3GALT5	-0.44	0.012	0.46
SLC25A46	-0.44	0.012	0.46
DAGLA	-0.44	0.012	0.46
MRPS23	-0.44	0.012	0.46
chr1:155221292-155221392	-0.89	0.012	0.46
chr17:42987508-42987628	-0.89	0.012	0.46
chr11:63531509-63532070	-0.89	0.012	0.46
chr17:41352453-41352625	-0.89	0.012	0.46
ACIN1	-0.44	0.012	0.47
BCAN	-0.44	0.012	0.47
DHX57	-0.4	0.012	0.47
VPS35	-0.4	0.012	0.47
chr5:56183204-56183347	-0.88	0.012	0.47
chr3:49053236-49053251	-0.88	0.012	0.47
PIDD	-0.44	0.012	0.47
ASUN	-0.4	0.012	0.47
NECAB3	-0.4	0.013	0.47
CT47B1	-0.44	0.013	0.47
ANGEL1	-0.4	0.013	0.47
GCN1L1	-0.44	0.013	0.47
DCLRE1A	-0.44	0.013	0.47
ARID4B	-0.44	0.013	0.47
PRPF19	-0.44	0.013	0.47
TMA7	-0.44	0.013	0.47
CDH6	-0.44	0.013	0.47
MATK	-0.44	0.013	0.47
RAD51D	-0.44	0.013	0.47
UROD	-0.35	0.013	0.47
ZRANB2	-0.44	0.013	0.47
MSL2	-0.44	0.013	0.47
DEGS2	-0.44	0.013	0.47
TBATA	-0.44	0.013	0.47
ARIH2OS	-0.44	0.013	0.48
non-targeting-1210	-1.8	0.013	0.48
CPT1C	-0.43	0.013	0.48
FGFR1	-0.38	0.013	0.48
chr20:35176434-35176529	-1.1	0.013	0.48
GPR65	-0.43	0.013	0.48
PYCRL	-0.43	0.013	0.48
WDR12	-0.4	0.013	0.48
CEP192	-0.43	0.013	0.48
ZNHIT2	-0.43	0.014	0.48
ACADS	-0.43	0.014	0.48
DDX46	-0.43	0.014	0.48
OIT3	-0.43	0.014	0.48
DPPA3	-0.37	0.014	0.48
FCRLA	-0.43	0.014	0.48
RBPJ	-0.38	0.014	0.48
chr19:19017768-19017921	-0.86	0.014	0.48
chr1:67838307-67838466	-0.86	0.014	0.48
ZNF121	-0.43	0.014	0.48
TRAM1	-0.37	0.014	0.48
TMEM253	-0.43	0.014	0.48
PTX4	-0.43	0.014	0.48
CREB3L4	-0.43	0.014	0.48
CXorf21	-0.43	0.014	0.48
chr17:2239330-2239434	-0.86	0.014	0.48
NPLOC4	-0.38	0.014	0.48
CEP63	-0.38	0.014	0.48
WASH1	-0.43	0.014	0.48
FAM73B	-0.39	0.014	0.48
DDX24	-0.39	0.014	0.48
chr9:130986529-130986668	-0.86	0.014	0.48
P2RX2	-0.43	0.014	0.48
SERF1A	-0.43	0.014	0.48
SAMD4B	-0.43	0.014	0.48
RASL10B	-0.43	0.014	0.48
chr7:72410385-72410507	-0.85	0.014	0.48
PSMD9	-0.43	0.014	0.48
RASSF9	-0.43	0.015	0.48
FAM178A	-0.43	0.015	0.48
TRMT1L	-0.43	0.015	0.48
NAA25	-0.39	0.015	0.48
non-targeting-11017	-1.8	0.015	0.48
CFB	-0.43	0.015	0.48
LINGO2	-0.43	0.015	0.48
MGAT4B	-0.39	0.015	0.48
chr19:46283580-46283639	-0.85	0.015	0.48
KRT1	-0.43	0.015	0.48
non-targeting-9201	-1.8	0.015	0.48
NDST1	-0.43	0.015	0.48
RIIAD1	-0.43	0.015	0.48
SF3B1	-0.43	0.015	0.48
TMEM194A	-0.43	0.015	0.48
MFF	-0.39	0.015	0.48
SNF8	-0.39	0.015	0.48
SERPING1	-0.39	0.015	0.48
chr1:228412159-228412435	-0.84	0.015	0.48
ADAP1	-0.43	0.015	0.48
CNRIP1	-0.39	0.015	0.48
chr19:41770510-41770639	-0.84	0.015	0.48
MYBL1	-0.43	0.015	0.48
ACTRT2	-0.43	0.015	0.48
ZFP69B	-0.43	0.015	0.48
HMCN1	-0.36	0.015	0.48
NCSTN	-0.36	0.015	0.48
RTCB	-0.42	0.016	0.48
MOCOS	-0.42	0.016	0.48
MAF1	-0.42	0.016	0.48
WNK1	-0.42	0.016	0.48
MIDN	-0.42	0.016	0.48
SOD1	-0.39	0.016	0.48
C16orf59	-0.42	0.016	0.48
UPK3A	-0.42	0.016	0.48
GLI4	-0.42	0.016	0.48
chr17:39959538-39959683	-0.84	0.016	0.48
CAMK1	-0.42	0.016	0.48
FOXRED2	-0.42	0.016	0.48
USP10	-0.41	0.016	0.48
SENP7	-0.41	0.016	0.48
UBE2I	-0.42	0.016	0.48
IGFBP7	-0.37	0.016	0.49
RB1CC1	-0.42	0.016	0.49
MAN2B1	-0.42	0.016	0.49
CORO2A	-0.42	0.016	0.49
UGGT1	-0.38	0.016	0.49
chr4:142145760-142145831	-1.1	0.016	0.49
chr7:128455848-128455985	-0.84	0.016	0.49
AVPR1A	-0.42	0.016	0.49
P4HTM	-0.38	0.016	0.49
CAND1	-0.42	0.016	0.49
SAC3D1	-0.42	0.016	0.49
LSMD1	-0.42	0.016	0.49
non-targeting-886	-1.7	0.017	0.49
SCGN	-0.42	0.017	0.49
OR8I2	-0.42	0.017	0.49
WSB1	-0.42	0.017	0.49
STX12	-0.36	0.017	0.49
AP1G2	-0.36	0.017	0.49
GARS	-0.42	0.017	0.49
MTPAP	-0.42	0.017	0.49
PRKRIR	-0.35	0.017	0.49
DNLZ	-0.42	0.017	0.49
MTRF1L	-0.33	0.017	0.49
PSMD6	-0.38	0.017	0.49
FBXO25	-0.35	0.017	0.49
TRMT1	-0.42	0.017	0.49
chr2:15768568-15768641	-0.83	0.017	0.49
SOWAHB	-0.42	0.017	0.49
DCTN6	-0.42	0.017	0.49
QRICH1	-0.38	0.017	0.49
chr4:39871013-39871082	-0.83	0.017	0.49
SLC41A2	-0.42	0.017	0.49
C3AR1	-0.42	0.017	0.49
KRT71	-0.42	0.017	0.49
RPN1	-0.42	0.017	0.49
chr2:99689480-99689536	-1	0.017	0.49
TBPL1	-0.4	0.017	0.49
TCTEX1D1	-0.42	0.017	0.49
chr11:9522637-9522817	-0.83	0.017	0.49
EXOC3	-0.42	0.017	0.49
RTEL1	-0.42	0.017	0.49
chr7:87022263-87022383	-0.82	0.017	0.49
chrX:74289125-74289289	-0.82	0.017	0.49
RASGRP2	-0.4	0.018	0.49
GLT8D1	-0.4	0.018	0.49
CENPBD1	-0.42	0.018	0.49
chr17:45669321-45669426	-0.82	0.018	0.49
COMP	-0.42	0.018	0.49
RPF1	-0.42	0.018	0.49
PACS1	-0.38	0.018	0.49
FAM26E	-0.42	0.018	0.49
TSSK3	-0.42	0.018	0.49
PPP2R3C	-0.32	0.018	0.49
TRAPPC1	-0.4	0.018	0.49
SRSF2	-0.41	0.018	0.49
chr3:196876613-196876667	-0.82	0.018	0.49
MRAP2	-0.41	0.018	0.49
FECH	-0.41	0.018	0.49
GTF3C2	-0.41	0.018	0.49
chr7:24846394-24846521	-0.82	0.018	0.49
GSDMC	-0.41	0.018	0.49
LIMS1	-0.41	0.018	0.49
FAM210A	-0.38	0.018	0.49
MAK16	-0.4	0.018	0.49
chr1:156177681-156177804	-0.82	0.018	0.49
HNF1B	-0.41	0.018	0.49
GTF2H4	-0.41	0.018	0.49
RIOK2	-0.41	0.018	0.49
DFNB59	-0.38	0.019	0.49
PLEKHO2	-0.4	0.019	0.49
YME1L1	-0.38	0.019	0.49
PLCG1	-0.38	0.019	0.49
GOLGA8N	-0.35	0.019	0.49
LSM14A	-0.39	0.019	0.49
SNRNP70	-0.41	0.019	0.49
RC3H1	-0.41	0.019	0.49
chr1:1685005-1685088	-0.81	0.019	0.49
PIWIL3	-0.41	0.019	0.49
FANCD2	-0.37	0.019	0.49
MEPE	-0.41	0.019	0.49
BABAM1	-0.41	0.019	0.49
XRCC6	-0.3	0.019	0.49
SDAD1	-0.39	0.019	0.49
chr17:47886480-47886570	-0.81	0.019	0.49
CCDC27	-0.41	0.019	0.49
MED16	-0.41	0.019	0.49
chr12:112098403-112098479	-0.81	0.019	0.49
S100A14	-0.41	0.019	0.49
AGBL4	-0.41	0.019	0.49
CEP250	-0.41	0.019	0.49
CACTIN	-0.32	0.019	0.49
AHR	-0.41	0.019	0.49
OR13C9	-0.41	0.019	0.49
DPP3	-0.39	0.02	0.49
chr9:100410289-100410381	-0.81	0.02	0.49
chr1:237841347-237841412	-1	0.02	0.49
EIF3C	-0.29	0.02	0.49
BDP1	-0.41	0.02	0.5
chr22:38891800-38891942	-0.8	0.02	0.5
chr1:26873357-26873474	-0.8	0.02	0.5
HAO2	-0.37	0.02	0.5
CPEB1	-0.41	0.02	0.5
PPIA	-0.29	0.02	0.5
TPRX1	-0.41	0.02	0.5
MFSD8	-0.34	0.02	0.5
chr1:22163294-22163499	-0.8	0.02	0.5
HCRTR1	-0.41	0.02	0.5
BZRAP1	-0.41	0.02	0.5
RBCK1	-0.37	0.02	0.5
TTC29	-0.39	0.02	0.5
GADD45G	-0.36	0.02	0.5
TLDC2	-0.41	0.021	0.5
OR2F1	-0.41	0.021	0.5
PSG8	-0.41	0.021	0.5
GDA	-0.41	0.021	0.5
RPS7	-0.31	0.021	0.5
HAUS3	-0.41	0.021	0.5
JAK2	-0.41	0.021	0.5
chr4:89599114-89599285	-0.8	0.021	0.5
RSPO4	-0.4	0.021	0.5
CRYBA2	-0.4	0.021	0.5
SEMA3E	-0.4	0.021	0.5
chr17:38233760-38233861	-0.8	0.021	0.5
chr1:32796178-32796214	-1	0.021	0.5
chr11:47330530-47330593	-0.8	0.021	0.5
APLN	-0.36	0.021	0.5
LRRC42	-0.37	0.021	0.5
PPIF	-0.4	0.021	0.5
ZFHX4	-0.4	0.021	0.5
SSSCA1	-0.4	0.021	0.5
TGIF2-C20orf24	-0.8	0.021	0.5
MRPL37	-0.4	0.021	0.5
GIMAP5	-0.4	0.021	0.5
HIST1H2BM	-0.4	0.021	0.5
KRTAP10-9	-0.4	0.021	0.5
SHARPIN	-0.39	0.021	0.5
TXNDC2	-0.4	0.021	0.5
chr17:17770189-17770238	-0.79	0.021	0.51
LSG1	-0.4	0.021	0.51
NHS	-0.4	0.021	0.51
USP3	-0.4	0.021	0.51
RPS19	-0.39	0.021	0.51
MYBPC1	-0.4	0.022	0.51
chr9:37769941-37770016	-0.79	0.022	0.51
LRRC23	-0.36	0.022	0.51
chr20:44483849-44483931	-0.79	0.022	0.51
CD79B	-0.4	0.022	0.51
DDC	-0.38	0.022	0.51
C1orf192	-0.4	0.022	0.51
CCDC58	-0.38	0.022	0.51
HRASLS5	-0.34	0.022	0.51
PGM3	-0.35	0.022	0.51
NCAPD2	-0.4	0.022	0.51
COMMD1	-0.4	0.022	0.51
KNSTRN	-0.37	0.022	0.51
ACP2	-0.4	0.022	0.51
chr12:51445874-51445990	-0.79	0.022	0.51
chr19:4324526-4324664	-0.79	0.022	0.51
chr17:43322998-43323100	-0.79	0.022	0.51
ABCG2	-0.4	0.022	0.51
SMC6	-0.4	0.022	0.51
INTS4	-0.29	0.022	0.51
PAXIP1	-0.4	0.022	0.51
chr11:43913590-43913679	-0.79	0.022	0.51
KLC4	-0.4	0.022	0.51
C9orf173	-0.36	0.022	0.51
ENOSF1	-0.32	0.022	0.51
ALG6	-0.4	0.022	0.51
non-targeting-9779	-1.6	0.023	0.51
IDE	-0.38	0.023	0.51
AQR	-0.4	0.023	0.51
TAF7	-0.4	0.023	0.51
PPARGC1B	-0.4	0.023	0.51
GABPA	-0.31	0.023	0.51
LYL1	-0.38	0.023	0.51
RNF4	-0.4	0.023	0.51
CMTR1	-0.4	0.023	0.51
PIAS1	-0.4	0.023	0.51
ZNF646	-0.4	0.023	0.51
chr3:195713389-195713475	-1.6	0.023	0.51
KCNJ14	-0.4	0.023	0.51
chr10:134648157-134648279	-0.78	0.023	0.51
PTGER3	-0.4	0.023	0.51
KDM5C	-0.4	0.023	0.51
GEMIN5	-0.4	0.023	0.51
NDUFB8	-0.4	0.023	0.51
ACSM3	-0.4	0.023	0.51
KIFC2	-0.4	0.023	0.51
ZBTB7C	-0.4	0.023	0.51
RBM6	-0.4	0.023	0.51
FAM186A	-0.4	0.023	0.51
ATP5SL	-0.4	0.023	0.51
CHP1	-0.35	0.023	0.51
IGLON5	-0.4	0.023	0.51
KBTBD8	-0.4	0.023	0.51
DDX23	-0.36	0.023	0.51
RAB8A	-0.4	0.023	0.51
GPR15	-0.4	0.023	0.51
ZNF286B	-0.4	0.023	0.51
NCBP1	-0.39	0.023	0.51
SRCAP	-0.39	0.023	0.51
CIRBP	-0.38	0.024	0.52
UQCRFS1	-0.36	0.024	0.52
ATG9A	-0.39	0.024	0.52
COL18A1	-0.36	0.024	0.52
PLEKHF2	-0.39	0.024	0.52
chr20:33868456-33868632	-0.78	0.024	0.52
chr6:99858801-99858840	-0.78	0.024	0.52
chr19:19640172-19640322	-0.78	0.024	0.52
SLFN12L	-0.38	0.024	0.52
HIVEP1	-0.39	0.024	0.52
RORC	-0.39	0.024	0.52
UPF3A	-0.28	0.024	0.52
chr1:202862366-202862553	-0.77	0.024	0.52
KIF9	-0.33	0.024	0.52
chr16:68382244-68382334	-0.77	0.024	0.52
GPBP1	-0.38	0.024	0.52
PARP10	-0.39	0.024	0.52
ZNF264	-0.39	0.024	0.52
ANKS1B	-0.39	0.025	0.52
SPRED3	-0.39	0.025	0.52
CSNK1A1	-0.39	0.025	0.52
MED8	-0.29	0.025	0.53
RFK	-0.39	0.025	0.53
TEX30	-0.39	0.025	0.53
CRTC1	-0.35	0.025	0.53
PAICS	-0.39	0.025	0.53
SARS	-0.38	0.025	0.53
BSDC1	-0.39	0.025	0.53
chr7:65595730-65595829	-0.95	0.025	0.53
SNX16	-0.38	0.025	0.53
FAM96A	-0.39	0.025	0.53
MYCBPAP	-0.39	0.025	0.53
CTNNBIP1	-0.39	0.026	0.53
MTERFD2	-0.36	0.026	0.53
PAFAH1B3	-0.36	0.026	0.53
CCR4	-0.39	0.026	0.53
chr6:35428328-35428395	-0.76	0.026	0.53
chr2:232028348-232028441	-0.76	0.026	0.53
DNMT3A	-0.39	0.026	0.53
C8orf31	-0.39	0.026	0.53
POLR2J	-0.37	0.026	0.53
PHF23	-0.39	0.026	0.53
chr22:32232957-32233079	-0.76	0.026	0.53
chr16:4910954-4911103	-0.76	0.026	0.53
RRAGA	-0.39	0.026	0.53
SAMD15	-0.39	0.026	0.53
KDM5A	-0.39	0.026	0.53
RSPH3	-0.33	0.026	0.53
chr11:65823008-65823056	-0.76	0.026	0.53
OR52E6	-0.39	0.026	0.53
THOP1	-0.39	0.026	0.53
YPEL4	-0.39	0.026	0.53
RUVBL1	-0.33	0.026	0.53
chr16:74709221-74709252	-0.94	0.026	0.53
SORCS3	-0.39	0.026	0.53
CD28	-0.39	0.026	0.53
TKT	-0.32	0.026	0.53
SMAD9	-0.39	0.026	0.53
PARL	-0.37	0.026	0.53
chr14:31855733-31855781	-0.76	0.027	0.53
chr12:76451523-76451556	-1.5	0.027	0.54
SPATA21	-0.39	0.027	0.54
ECE2	-0.39	0.027	0.54
chr1:53742363-53742750	-0.76	0.027	0.54
FRRS1L	-0.39	0.027	0.54
chr14:23390196-23390253	-0.76	0.027	0.54
HACE1	-0.31	0.027	0.54
chr3:50006077-50006181	-0.75	0.027	0.54
SLC7A6OS	-0.39	0.027	0.54
CYP2W1	-0.39	0.027	0.54
HPGDS	-0.33	0.027	0.54
MYH7	-0.39	0.027	0.54
chr9:8437197-8437239	-0.75	0.027	0.54
CCDC22	-0.38	0.027	0.54
PDE4DIP	-0.37	0.027	0.54
chr17:66391213-66391334	-0.75	0.027	0.54
NKAIN3	-0.38	0.028	0.54
HIST1H2BB	-0.37	0.028	0.54
TFPT	-0.38	0.028	0.54
NDUFAF7	-0.35	0.028	0.54
chr15:70969446-70969479	-0.93	0.028	0.54
SMR3B	-0.38	0.028	0.54
CNTLN	-0.35	0.028	0.54
non-targeting-568	-1.5	0.028	0.54
non-targeting-4622	-1.5	0.028	0.54
CDKN2C	-0.38	0.028	0.54
CGREF1	-0.34	0.028	0.54
ARID4A	-0.35	0.028	0.54
chr11:12257723-12257792	-0.75	0.028	0.54
FSHR	-0.34	0.028	0.54
PHLDB1	-0.35	0.028	0.54
NFASC	-0.38	0.028	0.54
PEG10	-0.38	0.028	0.54
GORASP1	-0.38	0.028	0.54
ZNF622	-0.38	0.028	0.54
STIM2	-0.38	0.028	0.54
S100B	-0.38	0.028	0.54
NUP107	-0.38	0.028	0.54
FOXK2	-0.35	0.028	0.54
OR8J1	-0.38	0.028	0.54
OR10C1	-0.38	0.028	0.54
N4BP2L1	-0.37	0.028	0.54
chr7:107831697-107831727	-0.75	0.028	0.54
RPL32	-0.32	0.029	0.54
C11orf31	-0.28	0.029	0.54
TP53I3	-0.34	0.029	0.54
GSG2	-0.38	0.029	0.54
chr8:74439925-74440039	-0.75	0.029	0.54
ATP5J2	-0.38	0.029	0.54
H2AFJ	-0.38	0.029	0.54
chr17:37457253-37457328	-0.75	0.029	0.54
MYO1G	-0.38	0.029	0.54
EDC4	-0.38	0.029	0.54
POLR3E	-0.38	0.029	0.54
TAF1B	-0.38	0.029	0.54
TARS	-0.38	0.029	0.54
SLN	-0.55	0.029	0.54
chr1:155289647-155289719	-1.5	0.029	0.54
ANGPTL2	-0.38	0.029	0.54
RNASEH2B	-0.38	0.029	0.54
RPAP1	-0.38	0.029	0.54
MINOS1	-0.38	0.029	0.54
FHL2	-0.38	0.029	0.54
WDR52	-0.35	0.029	0.54
SMC4	-0.36	0.029	0.54
CYP3A43	-0.38	0.029	0.54
ACCSL	-0.38	0.03	0.54
BRE	-0.36	0.03	0.54
chr2:179556742-179556826	-0.74	0.03	0.54
ADH6	-0.35	0.03	0.54
LYRM7	-0.38	0.03	0.54
LRG1	-0.38	0.03	0.54
HMGN5	-0.36	0.03	0.54
LZIC	-0.32	0.03	0.54
HOXC5	-0.38	0.03	0.54
non-targeting-9178	-1.5	0.03	0.54
chr5:14398988-14399179	-0.74	0.03	0.54
GAR1	-0.38	0.03	0.54
non-targeting-5663	-1.5	0.03	0.54
UBAP1L	-0.38	0.03	0.54
TBPL2	-0.38	0.03	0.54
PSMB1	-0.38	0.03	0.54
chr15:63075969-63076089	-0.74	0.03	0.54
ABCA7	-0.38	0.03	0.54
NDUFS5	-0.38	0.03	0.54
CCDC78	-0.38	0.03	0.54
EBNA1BP2	-0.38	0.03	0.54
BAIAP2L1	-0.34	0.03	0.54
chr19:6746039-6746207	-1.5	0.03	0.54
SRBD1	-0.38	0.03	0.54
PLCB1	-0.38	0.03	0.54
PSMA8	-0.38	0.03	0.54
C18orf42	-0.38	0.03	0.54
chr1:51210355-51210447	-0.74	0.03	0.54
SLC39A14	-0.38	0.03	0.54
CRHR2	-0.38	0.031	0.54
DNASE2	-0.38	0.031	0.54
SLMAP	-0.3	0.031	0.54
CARHSP1	-0.38	0.031	0.54
SLC35A4	-0.38	0.031	0.54
CBY3	-0.38	0.031	0.54
PSG1	-0.38	0.031	0.54
FOXJ3	-0.38	0.031	0.54
ZNF580	-0.38	0.031	0.54
TXLNA	-0.34	0.031	0.54
MAN1A2	-0.38	0.031	0.54
ALAS2	-0.34	0.031	0.54
SLC25A22	-0.38	0.031	0.54
POLE2	-0.38	0.031	0.54
PRUNE2	-0.38	0.031	0.54
S100A6	-0.38	0.031	0.54
GRIN1	-0.38	0.031	0.54
non-targeting-5479	-1.5	0.031	0.54
CLTC	-0.38	0.031	0.54
FAM20C	-0.38	0.031	0.54
DDX26B	-0.34	0.031	0.54
chr4:109681343-109681462	-0.73	0.031	0.54
chr3:112054789-112054864	-0.73	0.031	0.54
XRN1	-0.37	0.031	0.54
PPP1R14C	-0.36	0.031	0.54
AP4S1	-0.34	0.031	0.54
ERCC4	-0.37	0.031	0.54
CLCNKA	-0.37	0.031	0.54
chr11:8462224-8462300	-0.73	0.031	0.54
GBA3	-0.37	0.031	0.54
STAT5B	-0.34	0.032	0.54
chr2:136529989-136530117	-0.73	0.032	0.54
chr17:33434006-33434141	-0.73	0.032	0.54
chr9:82227570-82227633	-0.73	0.032	0.54
chr7:139741443-139741639	-0.73	0.032	0.54
chr1:60139710-60139805	-0.73	0.032	0.54
ARGLU1	-0.37	0.032	0.54
FAM160A1	-0.37	0.032	0.54
GPR26	-0.37	0.032	0.54
SRRM1	-0.34	0.032	0.54
GBP6	-0.37	0.032	0.54
CLEC3B	-0.37	0.032	0.54
chr2:219561249-219561324	-0.9	0.032	0.54
chr14:71455283-71455416	-0.73	0.032	0.54
SEPHS1	-0.36	0.032	0.54
RDH11	-0.36	0.032	0.54
HEATR1	-0.37	0.032	0.54
POU2F1	-0.37	0.032	0.54
IFFO1	-0.37	0.032	0.54
TOMM7	-0.37	0.032	0.54
FTO	-0.37	0.032	0.54
CXorf51A	-0.37	0.032	0.54
MRPS7	-0.37	0.032	0.54
NUF2	-0.37	0.032	0.54
MICB	-0.37	0.032	0.54
TMPRSS4	-0.34	0.032	0.54
MIOS	-0.34	0.032	0.54
CPA1	-0.37	0.032	0.54
RPTOR	-0.37	0.032	0.54
CHTOP	-0.37	0.032	0.54
SLC6A9	-0.33	0.032	0.54
MTA1	-0.34	0.032	0.54
FKBP11	-0.37	0.032	0.54
CPSF1	-0.37	0.033	0.54
LGI2	-0.37	0.033	0.54
C9orf43	-0.37	0.033	0.54
CLEC6A	-0.37	0.033	0.54
chr16:719552-719606	-0.72	0.033	0.54
ZCWPW1	-0.33	0.033	0.54
chr13:100914982-100915085	-0.72	0.033	0.54
POGK	-0.36	0.033	0.54
NOTCH4	-0.33	0.033	0.54
CLDN1	-0.37	0.033	0.54
SETD7	-0.36	0.033	0.54
CHST13	-0.37	0.033	0.54
HEATR6	-0.37	0.033	0.54
KANK2	-0.33	0.033	0.54
chr3:113697032-113697178	-0.72	0.033	0.54
chr3:123665649-123665904	-0.89	0.033	0.54
GSS	-0.32	0.033	0.54
KRTCAP3	-0.37	0.033	0.54
SUPT16H	-0.34	0.033	0.55
DPP4	-0.37	0.034	0.55
BET1	-0.37	0.034	0.55
MMP23B	-0.26	0.034	0.55
HINT1	-0.37	0.034	0.55
POPDC2	-0.37	0.034	0.55
ETHE1	-0.33	0.034	0.55
chr9:34647488-34647537	-0.72	0.034	0.55
VPS52	-0.34	0.034	0.55
SULT1C4	-0.34	0.034	0.55
GYS1	-0.31	0.034	0.55
chr7:140390559-140390613	-0.89	0.034	0.55
CLN8	-0.37	0.034	0.55
NUDT3	-0.31	0.034	0.55
TET2	-0.37	0.034	0.55
KIAA0513	-0.37	0.034	0.55
PLCB2	-0.34	0.034	0.55
AKAP11	-0.37	0.034	0.55
SPRYD3	-0.37	0.034	0.55
non-targeting-8382	-1.4	0.035	0.55
non-targeting-4072	-1.4	0.035	0.55
HELQ	-0.34	0.035	0.55
FAM96B	-0.34	0.035	0.55
GJD2	-0.37	0.035	0.55
GINM1	-0.34	0.035	0.55
PDXP	-0.37	0.035	0.55
MGAT5	-0.37	0.035	0.55
chr15:72494794-72494961	-0.71	0.035	0.55
LCN6	-0.37	0.035	0.55
TIPIN	-0.37	0.035	0.55
SULT2A1	-0.35	0.035	0.55
TIGD4	-0.37	0.035	0.55
HOXB3	-0.37	0.035	0.55
DNAH5	-0.37	0.035	0.55
BRAP	-0.31	0.035	0.55
ZSWIM7	-0.37	0.035	0.55
SPI1	-0.37	0.035	0.55
CADPS2	-0.37	0.035	0.55
HLA-DPB1	-0.37	0.035	0.55
BSG	-0.37	0.035	0.55
NOL10	-0.37	0.035	0.55
PIGM	-0.37	0.035	0.55
GNE	-0.37	0.035	0.55
HGFAC	-0.32	0.035	0.56
chr20:34713344-34713449	-0.71	0.036	0.56
IGDCC3	-0.37	0.036	0.56
TBL1X	-0.37	0.036	0.56
KRTAP8-1	-0.37	0.036	0.56
PIK3C3	-0.33	0.036	0.56
chr3:126178495-126178580	-0.71	0.036	0.56
chr22:38641940-38642106	-0.71	0.036	0.56
DHDDS	-0.36	0.036	0.56
PDRG1	-0.36	0.036	0.56
OBFC1	-0.32	0.036	0.56
ELAVL3	-0.36	0.036	0.56
KIAA1524	-0.36	0.036	0.56
RPS17	-0.32	0.036	0.56
chr15:51693789-51693940	-0.71	0.036	0.56
chr1:40029507-40029594	-0.71	0.036	0.56
CCT3	-0.36	0.036	0.56
UTP23	-0.35	0.036	0.56
chr16:84118587-84118739	-0.71	0.036	0.56
chr3:52456852-52456897	-0.71	0.037	0.56
chr2:231738131-231738272	-0.71	0.037	0.56
PDE1A	-0.36	0.037	0.56
ZNF747	-0.36	0.037	0.56
chr6:159004985-159005076	-0.87	0.037	0.56
YPEL5	-0.35	0.037	0.56
UQCC2	-0.35	0.037	0.56
IL7	-0.35	0.037	0.56
TARBP1	-0.33	0.037	0.56
TSPYL2	-0.36	0.037	0.56
OPTN	-0.33	0.037	0.56
RNF8	-0.32	0.037	0.56
NBPF4	-0.25	0.037	0.56
HOXD11	-0.36	0.037	0.56
chr19:9268655-9268751	-0.7	0.037	0.56
RPRD2	-0.35	0.037	0.56
ORC1	-0.36	0.037	0.56
MRPS30	-0.36	0.037	0.56
PPFIA2	-0.36	0.037	0.56
chr3:69124580-69124661	-0.7	0.037	0.56
PPP1R13L	-0.36	0.037	0.56
COASY	-0.32	0.037	0.56
chr13:51963454-51963580	-0.7	0.037	0.56
MYEOV2	-0.36	0.038	0.56
chr22:36653128-36653182	-0.7	0.038	0.56
EDNRB	-0.35	0.038	0.56
CTAGE1	-0.36	0.038	0.56
ZNF680	-0.35	0.038	0.56
chr1:17298121-17298142	-0.7	0.038	0.56
GNAI3	-0.36	0.038	0.56
GALNT3	-0.36	0.038	0.56
TPM1	-0.35	0.038	0.56
chr2:27609060-27609146	-0.7	0.038	0.56
NDUFB3	-0.36	0.038	0.56
chr8:144671481-144672251	-0.7	0.038	0.56
chr8:87447680-87447756	-0.7	0.038	0.56
chr14:68151731-68151882	-0.86	0.038	0.56
chr1:156244387-156244477	-0.7	0.038	0.56
SPC25	-0.36	0.038	0.56
MFI2	-0.36	0.038	0.56
SGPP2	-0.36	0.038	0.56
RBL1	-0.33	0.038	0.56
FAM19A3	-0.36	0.038	0.56
ZMYND12	-0.35	0.038	0.56
UBFD1	-0.33	0.038	0.56
SUSD1	-0.33	0.038	0.56
chr4:10105519-10105610	-0.7	0.038	0.56
chr9:130145716-130145824	-0.7	0.038	0.56
C20orf166	-0.36	0.038	0.56
BCL2L12	-0.35	0.038	0.56
non-targeting-8082	-1.4	0.038	0.56
ELAC1	-0.33	0.038	0.56
GFM1	-0.29	0.038	0.56
C12orf44	-0.36	0.039	0.56
chr11:20078075-20078174	-0.7	0.039	0.56
C11orf94	-0.36	0.039	0.56
chr16:2132436-2132505	-0.7	0.039	0.56
OGDH	-0.35	0.039	0.56
SETD5	-0.36	0.039	0.56
non-targeting-1605	-1.4	0.039	0.56
ASB11	-0.36	0.039	0.56
NAIP	-0.26	0.039	0.56
VSX2	-0.36	0.039	0.56
GPR1	-0.36	0.039	0.56
GATA3	-0.36	0.039	0.56
ZNF71	-0.36	0.039	0.56
HTR2A	-0.36	0.039	0.56
LMBR1	-0.29	0.039	0.56
chr14:20849711-20849845	-0.69	0.039	0.56
CYP2A7	-0.36	0.039	0.56
chr3:193334966-193335074	-0.69	0.039	0.56
FEN1	-0.34	0.039	0.56
chr19:9939512-9939550	-0.69	0.039	0.56
KPNA7	-0.36	0.039	0.56
TRIML1	-0.36	0.039	0.56
SNPH	-0.36	0.039	0.56
ARCN1	-0.36	0.039	0.56
ORMDL1	-0.36	0.039	0.56
chr4:99966329-99966461	-0.69	0.039	0.56
chr12:101763498-101763669	-0.69	0.04	0.57
chr14:24760761-24760831	-0.69	0.04	0.57
ALKBH5	-0.33	0.04	0.57
ARHGAP29	-0.36	0.04	0.57
TEX13A	-0.36	0.04	0.57
GHRHR	-0.36	0.04	0.57
FANK1	-0.34	0.04	0.57
TAF13	-0.36	0.04	0.57
chr10:102269072-102269268	-0.69	0.04	0.57
KDELR1	-0.33	0.04	0.57
chr18:39613789-39613921	-0.69	0.04	0.57
CEP85	-0.36	0.04	0.57
EVI5	-0.3	0.04	0.57
chr15:75628433-75628816	-0.85	0.04	0.57
TMPPE	-0.36	0.04	0.57
GALNT10	-0.33	0.04	0.57
MCM3AP	-0.3	0.04	0.57
PHIP	-0.36	0.04	0.57
ZIM3	-0.36	0.04	0.57
KIN	-0.36	0.04	0.57
GIPC2	-0.34	0.04	0.57
chr19:35999106-35999142	-0.69	0.04	0.57
TMEM132E	-0.36	0.041	0.57
TENM2	-0.36	0.041	0.57
SLC29A1	-0.36	0.041	0.57
GPM6B	-0.36	0.041	0.57
FAM124A	-0.36	0.041	0.57
AREL1	-0.33	0.041	0.57
chr12:111892848-111892923	-0.69	0.041	0.57
chr6:31609096-31609199	-0.69	0.041	0.57
GMEB1	-0.36	0.041	0.57
chr1:26774049-26774151	-0.68	0.041	0.57
MAPK7	-0.35	0.041	0.57
chr17:38151428-38151548	-0.68	0.041	0.57
chr12:124839023-124839128	-0.68	0.041	0.57
SNCAIP	-0.3	0.041	0.57
CCT2	-0.35	0.041	0.57
C4orf29	-0.32	0.041	0.57
PTCD3	-0.35	0.041	0.57
OVOL1	-0.35	0.042	0.57
HIST1H3E	-0.35	0.042	0.57
C3	-0.35	0.042	0.57
TOMM20L	-0.35	0.042	0.57
chr19:1111017-1111092	-0.68	0.042	0.57
TERF2IP	-0.35	0.042	0.57
chr12:109665175-109665294	-0.68	0.042	0.57
THEGL	-0.35	0.042	0.57
TRMT61B	-0.32	0.042	0.57
chr2:10925059-10925156	-0.68	0.042	0.57
CCDC59	-0.32	0.042	0.57
DNAJC5G	-0.35	0.042	0.57
OR7A17	-0.35	0.042	0.57
ZFYVE20	-0.32	0.042	0.57
CFAP54	-0.22	0.042	0.57
CTSV	-0.35	0.042	0.57
RAPGEF4	-0.3	0.042	0.57
FSCN3	-0.35	0.042	0.57
CDC42EP4	-0.35	0.042	0.57
POLDIP2	-0.35	0.042	0.57
TCTN3	-0.32	0.042	0.57
MUC5AC	-0.35	0.042	0.57
NEURL4	-0.35	0.042	0.57
MDFIC	-0.35	0.042	0.57
NTMT1	-0.32	0.043	0.57
RRAS	-0.35	0.043	0.57
chr1:7870627-7870648	-0.68	0.043	0.57
EEF1A1	-0.25	0.043	0.57
chr11:65305437-65305474	-0.68	0.043	0.58
chr19:7705583-7705695	-0.68	0.043	0.58
NMNAT2	-0.35	0.043	0.58
XPNPEP3	-0.35	0.043	0.58
chr6:111632271-111632462	-0.68	0.043	0.58
non-targeting-1723	-1.3	0.043	0.58
ZDHHC16	-0.35	0.044	0.58
non-targeting-3167	-1.3	0.044	0.58
chr6:25606288-25606306	-0.83	0.044	0.58
STARD5	-0.35	0.044	0.58
SMO	-0.35	0.044	0.58
CD84	-0.35	0.044	0.58
CCDC124	-0.35	0.044	0.58
KCNJ16	-0.35	0.044	0.58
MAGOH	-0.35	0.044	0.58
AZGP1	-0.31	0.044	0.58
TYMS	-0.31	0.044	0.58
AXL	-0.34	0.044	0.58
chr7:44736968-44737096	-0.67	0.044	0.58
TIMP4	-0.35	0.044	0.58
OPRK1	-0.35	0.044	0.58
KIAA1257	-0.35	0.044	0.58
MRPL24	-0.3	0.044	0.58
EXOSC6	-0.35	0.044	0.58
IKZF1	-0.3	0.044	0.58
RRM2	-0.35	0.044	0.58
CCDC155	-0.35	0.044	0.58
chr17:7228117-7228229	-0.67	0.044	0.58
chr3:4354913-4355330	-0.67	0.044	0.58
TMEM165	-0.31	0.044	0.58
chr1:151638408-151638487	-0.67	0.045	0.58
chr7:73929674-73929770	-0.67	0.045	0.58
CAMKV	-0.35	0.045	0.58
ZMYND11	-0.35	0.045	0.58
chr9:135919114-135919313	-0.67	0.045	0.58
DAPK3	-0.35	0.045	0.58
chr6:42633146-42633250	-0.67	0.045	0.58
chr8:74231330-74231429	-0.67	0.045	0.58
C1QB	-0.35	0.045	0.58
LGI1	-0.35	0.045	0.58
C19orf53	-0.33	0.045	0.58
TREX2	-0.35	0.045	0.58
ANAPC15	-0.35	0.045	0.58
CPSF6	-0.35	0.045	0.58
AIFM3	-0.35	0.045	0.58
NPM2	-0.32	0.045	0.58
STARD13	-0.35	0.045	0.58
LRIG2	-0.35	0.045	0.58
DDOST	-0.32	0.045	0.58
SH2B1	-0.29	0.045	0.58
WDR92	-0.32	0.045	0.58
TIMM13	-0.35	0.045	0.58
AGO4	-0.29	0.045	0.58
DCDC2C	-0.35	0.046	0.58
HCN3	-0.35	0.046	0.58
SLBP	-0.32	0.046	0.58
ACSM2A	-0.32	0.046	0.58
GPSM3	-0.32	0.046	0.58
COLCA2	-0.35	0.046	0.58
CST9	-0.35	0.046	0.58
CSF3	-0.35	0.046	0.58
RIPK1	-0.35	0.046	0.58
STARD10	-0.28	0.046	0.58
F12	-0.35	0.046	0.58
NADK2	-0.33	0.046	0.58
non-targeting-8622	-1.3	0.046	0.58
OR5M9	-0.35	0.046	0.58
PRPF40B	-0.35	0.046	0.58
SLFNL1	-0.32	0.046	0.58
ARMC10	-0.33	0.047	0.58
chr1:160466036-160466183	-0.66	0.047	0.58
RSG1	-0.32	0.047	0.58
KRTAP13-4	-0.35	0.047	0.58
MGEA5	-0.32	0.047	0.58
ZNF569	-0.31	0.047	0.58
chr14:94693611-94693715	-0.66	0.047	0.58
chr15:67596676-67596793	-0.66	0.047	0.58
MIS12	-0.35	0.047	0.58
chr8:27970535-27970690	-0.66	0.047	0.58
CLDN14	-0.35	0.047	0.58
FBXO11	-0.35	0.047	0.58
chr14:36157664-36157746	-0.66	0.047	0.58
C1QBP	-0.29	0.047	0.58
CD6	-0.33	0.047	0.58
non-targeting-6757	-1.3	0.047	0.58
EXOSC3	-0.35	0.047	0.58
TMEM97	-0.35	0.047	0.58
MICA	-0.35	0.047	0.58
chr17:65190082-65190158	-0.66	0.047	0.58
chr1:224581529-224581715	-0.66	0.047	0.58
ANGPTL4	-0.34	0.047	0.58
SNRNP25	-0.34	0.047	0.58
MLANA	-0.34	0.047	0.58
ZNF324B	-0.34	0.047	0.58
CELSR1	-0.34	0.047	0.58
LMAN1	-0.34	0.048	0.59
MRPL16	-0.34	0.048	0.59
TMPRSS7	-0.34	0.048	0.59
LONP2	-0.34	0.048	0.59
SPZ1	-0.34	0.048	0.59
TIMM22	-0.34	0.048	0.59
ASPA	-0.34	0.048	0.59
ZFP91	-0.34	0.048	0.59
CABYR	-0.34	0.048	0.59
chr11:67808813-67808855	-0.66	0.048	0.59
chr1:115595999-115596083	-0.66	0.048	0.59
PAFAH2	-0.33	0.048	0.59
FAM134B	-0.33	0.048	0.59
chr1:237889572-237889608	-0.66	0.048	0.59
PPP1CC	-0.33	0.048	0.59
MITF	-0.34	0.048	0.59
MED30	-0.33	0.048	0.59
QSOX1	-0.31	0.048	0.59
chr6:31692522-31692541	-0.66	0.048	0.59
HTR3A	-0.34	0.048	0.59
chr22:32217487-32217623	-0.66	0.048	0.59
GLI3	-0.33	0.048	0.59
chr14:23239005-23239143	-0.66	0.048	0.59
HDAC4	-0.34	0.048	0.59
non-targeting-11307	-1.3	0.049	0.59
CCS	-0.34	0.049	0.59
TTC37	-0.31	0.049	0.59
POP4	-0.34	0.049	0.59
PDLIM7	-0.34	0.049	0.59
ARSF	-0.34	0.049	0.59
SH2D3C	-0.34	0.049	0.59
SCG3	-0.34	0.049	0.59
chr14:35871740-35871869	-0.65	0.049	0.59
BANK1	-0.34	0.049	0.59
HR	-0.34	0.049	0.59
PIRT	-0.34	0.049	0.59
chr11:3800102-3800213	-0.65	0.049	0.59
OR2T5	-0.8	0.049	0.59
chr3:171404474-171404588	-0.65	0.049	0.59
GPR157	-0.34	0.049	0.59
RQCD1	-0.29	0.049	0.59
SCAMP1	-0.36	0.049	0.59
PHEX	-0.34	0.049	0.59
RXFP2	-0.34	0.049	0.59
INO80C	-0.34	0.049	0.59
GSTM1	-0.27	0.049	0.59
SNRNP200	-0.34	0.049	0.59
F8A1	-0.25	0.049	0.59
FDFT1	-0.29	0.049	0.59
TMOD2	-0.34	0.049	0.59
DUSP12	-0.34	0.049	0.59
chr7:134618141-134618545	-0.49	0.049	0.59
AHSA1	-0.33	0.05	0.59
FAM206A	-0.33	0.05	0.59
FKBPL	-0.34	0.05	0.59
EPHB4	-0.31	0.05	0.59
CHD8	-0.34	0.05	0.59
ZDHHC19	-0.34	0.05	0.59
DHX9	-0.3	0.05	0.59
DENND4B	-0.31	0.05	0.59
PLP2	-0.31	0.05	0.59
C7orf55-LUC7L2	-0.44	0.05	0.59
DIRAS2	-0.29	0.05	0.59
chr19:7970692-7970740	-0.65	0.05	0.59
ANO4	-0.34	0.05	0.59
IGFBP4	-0.34	0.05	0.59
IQSEC1	-0.34	0.05	0.59
PNMAL1	-0.34	0.05	0.59
TAAR1	-0.34	0.05	0.59
HOXD3	-0.34	0.05	0.59
SLC46A3	-0.34	0.051	0.59
FUT11	-0.34	0.051	0.59
C19orf44	-0.34	0.051	0.59
chr12:50474372-50474510	-0.65	0.051	0.59
ZZEF1	-0.34	0.051	0.59
chr17:7131295-7131363	-0.65	0.051	0.59
chr8:29931392-29931415	-0.65	0.051	0.59
chr15:73566151-73566346	-0.65	0.051	0.59
chr18:21087948-21088005	-0.65	0.051	0.59
chr21:46924329-46924470	-0.65	0.051	0.59
chr4:110639844-110639915	-0.65	0.051	0.59
chr3:152174055-152174150	-0.65	0.051	0.59
USP21	-0.31	0.051	0.59
chr7:26237450-26237486	-0.79	0.051	0.59
EIF3L	-0.31	0.051	0.59
LRIT1	-0.34	0.051	0.59
PSKH2	-0.34	0.051	0.59
NKAP	-0.34	0.051	0.59
ARFGAP1	-0.34	0.052	0.59
ROR2	-0.34	0.052	0.59
TNNC2	-0.34	0.052	0.59
PHB	-0.34	0.052	0.59
CEP68	-0.29	0.052	0.59
NCLN	-0.34	0.052	0.59
MRPS35	-0.31	0.052	0.59
GPHA2	-0.34	0.052	0.59
chr12:57857781-57857874	-0.64	0.052	0.59
UBAP1	-0.34	0.052	0.59
INTS5	-0.34	0.052	0.59
chr1:11345700-11345789	-0.64	0.052	0.59
MYOZ3	-0.34	0.052	0.59
chr11:2798215-2798262	-0.64	0.052	0.59
GATSL3	-0.31	0.052	0.59
IL17RB	-0.34	0.052	0.59
TERT	-0.34	0.052	0.59
MRPS17	-0.34	0.052	0.59
AGAP1	-0.34	0.052	0.59
chr10:95083026-95083115	-0.64	0.052	0.59
FOXD4L4	-0.38	0.052	0.59
CD59	-0.34	0.052	0.59
KLC3	-0.34	0.052	0.59
NANOS3	-0.34	0.052	0.59
chr3:20189894-20189979	-0.64	0.052	0.59
BECN1	-0.32	0.052	0.59
chrX:53407938-53408008	-0.64	0.053	0.59
GEMIN8	-0.34	0.053	0.59
BTBD1	-0.29	0.053	0.59
SPATS2L	-0.31	0.053	0.59
TSPAN19	-0.34	0.053	0.59
LETM1	-0.34	0.053	0.59
FAM162B	-0.34	0.053	0.59
chr7:99705989-99706163	-0.64	0.053	0.59
GOLPH3	-0.32	0.053	0.59
DPH6	-0.34	0.053	0.59
WDR83OS	-0.34	0.053	0.59
TMEM95	-0.34	0.053	0.59
chr9:19063511-19063578	-0.64	0.053	0.59
chr7:30878815-30878932	-0.64	0.053	0.59
non-targeting-5783	-1.2	0.053	0.59
RNF34	-0.34	0.053	0.59
MOK	-0.31	0.053	0.59
HDAC3	-0.31	0.053	0.59
RAB6B	-0.34	0.053	0.59
TTC30A	-0.34	0.053	0.59
GUCD1	-0.27	0.053	0.59
GOLGA6A	-0.27	0.053	0.59
EIF2S1	-0.34	0.053	0.59
chr19:40581983-40582042	-1.2	0.054	0.59
chr5:40775511-40775605	-0.64	0.054	0.59
CFL1	-0.31	0.054	0.59
chr14:21555159-21555264	-0.64	0.054	0.59
chr10:61835917-61836212	-0.64	0.054	0.59
IAPP	-0.34	0.054	0.59
GTF3C3	-0.34	0.054	0.59
KANSL2	-0.34	0.054	0.59
KRTAP10-3	-0.34	0.054	0.59
NOTCH3	-0.34	0.054	0.59
chr4:8034374-8034407	-0.64	0.054	0.59
HNRNPM	-0.31	0.054	0.59
ADCK1	-0.31	0.054	0.59
chr19:14569043-14569187	-0.64	0.054	0.59
HIST1H2BE	-0.31	0.054	0.59
OR1A2	-0.33	0.054	0.59
PPP2R3B	-0.24	0.054	0.59
non-targeting-7949	-1.2	0.054	0.59
chr13:52532446-52532536	-0.78	0.054	0.59
chr4:2934077-2934239	-0.64	0.054	0.59
AMZ2	-0.3	0.054	0.59
PHACTR4	-0.33	0.055	0.59
CYLD	-0.33	0.055	0.59
CRELD1	-0.28	0.055	0.59
LMF1	-0.33	0.055	0.59
KHDC1L	-0.33	0.055	0.59
SCN8A	-0.33	0.055	0.59
LAMTOR2	-0.33	0.055	0.59
chr22:41648875-41648995	-0.64	0.055	0.59
OR11H2	-0.64	0.055	0.59
chr16:85116169-85116199	-0.64	0.055	0.59
AADACL4	-0.33	0.055	0.59
PRR22	-0.33	0.055	0.59
BATF2	-0.33	0.055	0.59
APOA5	-0.33	0.055	0.59
SLMO2	-0.33	0.055	0.59
OPA3	-0.33	0.055	0.59
FOXP3	-0.3	0.055	0.59
TCF21	-0.33	0.055	0.59
TTC4	-0.3	0.055	0.59
chr12:50059909-50059990	-0.63	0.055	0.59
ZNF506	-0.3	0.055	0.59
APC2	-0.33	0.055	0.59
CC2D2B	-0.33	0.055	0.59
EBI3	-0.33	0.056	0.59
chr19:58927185-58927307	-0.63	0.056	0.59
SIGLEC12	-0.27	0.056	0.59
FARSB	-0.3	0.056	0.59
MPZL1	-0.29	0.056	0.59
F2R	-0.33	0.056	0.59
C2orf44	-0.33	0.056	0.59
chr3:49712615-49712742	-0.63	0.056	0.59
GSE1	-0.33	0.056	0.6
TEX33	-0.33	0.056	0.6
MCU	-0.33	0.056	0.6
chr11:6587470-6587623	-0.63	0.056	0.6
SEC23B	-0.33	0.056	0.6
TDP1	-0.33	0.056	0.6
chr14:102506934-102507010	-0.63	0.056	0.6
PARP1	-0.33	0.056	0.6
chr11:10783493-10783601	-0.77	0.057	0.6
ZFHX2	-0.22	0.057	0.6
chr6:139228631-139228737	-0.63	0.057	0.6
PDILT	-0.33	0.057	0.6
PLSCR5	-0.33	0.057	0.6
LHB	-0.33	0.057	0.6
PON1	-0.33	0.057	0.6
ZNF212	-0.33	0.057	0.6
SNAP25	-0.33	0.057	0.6
chr12:56558152-56558431	-0.63	0.057	0.6
POT1	-0.28	0.057	0.6
CDC25C	-0.33	0.057	0.6
chr19:805491-805726	-0.63	0.057	0.6
RMDN3	-0.33	0.057	0.6
NLRP3	-0.33	0.057	0.6
PSME1	-0.33	0.057	0.6
PCDHGC5	-0.33	0.057	0.6
ULK3	-0.33	0.057	0.6
C11orf42	-0.33	0.058	0.6
FEZF2	-0.33	0.058	0.6
PIFO	-0.32	0.058	0.6
ARFIP2	-0.33	0.058	0.6
AP4B1	-0.3	0.058	0.6
chr15:73585730-73585889	-0.63	0.058	0.6
chr19:36167137-36167235	-0.63	0.058	0.6
AHCY	-0.3	0.058	0.6
MORC2	-0.33	0.058	0.6
chr17:48266263-48266371	-0.63	0.058	0.6
IL25	-0.33	0.058	0.6
chr2:11591776-11591932	-0.63	0.058	0.6
PIK3IP1	-0.33	0.058	0.6
YBEY	-0.32	0.058	0.6
CPSF4L	-0.33	0.058	0.6
chr2:240957969-240958056	-0.63	0.058	0.6
chr6:30657052-30657247	-0.63	0.058	0.6
MINA	-0.3	0.058	0.6
chr9:124536538-124536691	-0.63	0.058	0.6
TCAIM	-0.33	0.058	0.6
KRTAP10-7	-0.33	0.058	0.6
FAM53A	-0.33	0.058	0.6
DDX39A	-0.33	0.058	0.6
CACNA1G	-0.33	0.058	0.6
ATP6V1G2	-0.33	0.058	0.6
OR51F1	-0.33	0.058	0.6
ADAM9	-0.3	0.058	0.6
OSBP	-0.3	0.058	0.6
chr8:143356141-143356224	-0.63	0.058	0.6
PRKCSH	-0.33	0.058	0.6
GATS	-0.33	0.058	0.6
chr12:133158326-133158410	-0.63	0.059	0.6
chr19:11032050-11032119	-0.62	0.059	0.6
FAM212B	-0.33	0.059	0.6
MTHFD1L	-0.33	0.059	0.6
HAPLN2	-0.3	0.059	0.6
OR11A1	-0.33	0.059	0.6
PRSS38	-0.33	0.059	0.6
FAM161A	-0.33	0.059	0.6
DGKZ	-0.33	0.059	0.6
VCAM1	-0.31	0.059	0.6
CCL21	-0.33	0.059	0.6
non-targeting-104	-1.2	0.059	0.6
chr6:110522760-110522890	-0.62	0.059	0.6
TMEM8A	-0.3	0.059	0.6
PAIP1	-0.33	0.059	0.6
CLDN2	-0.33	0.06	0.6
PRR14	-0.33	0.06	0.6
RERG	-0.33	0.06	0.6
chr7:150728327-150728378	-0.62	0.06	0.6
TAF9B	-0.33	0.06	0.6
STARD6	-0.33	0.06	0.6
SEMA6C	-0.3	0.06	0.6
CNP	-0.33	0.06	0.6
PTGES3L-AARSD1	-0.76	0.06	0.6
PBK	-0.33	0.06	0.6
FANCC	-0.31	0.06	0.6
NAA20	-0.33	0.06	0.6
NOL6	-0.33	0.06	0.6
RHBG	-0.33	0.06	0.6
chr8:49643906-49644062	-0.62	0.06	0.6
TMEM170B	-0.33	0.06	0.6
MYPN	-0.33	0.06	0.6
ZDHHC3	-0.3	0.06	0.6
NR1D2	-0.3	0.06	0.6
TCEAL6	-0.33	0.06	0.6
chr3:183646534-183646613	-0.62	0.06	0.6
non-targeting-11223	-1.2	0.06	0.6
C20orf197	-0.33	0.06	0.6
GDF3	-0.33	0.06	0.6
ING5	-0.33	0.06	0.6
THBS2	-0.33	0.06	0.6
chr17:73321978-73322101	-0.62	0.06	0.6
SLC4A9	-0.33	0.061	0.6
RNF166	-0.33	0.061	0.6
chr3:51969212-51969275	-0.62	0.061	0.6
chr16:58048176-58048230	-0.76	0.061	0.6
chr19:40744811-40744880	-0.62	0.061	0.6
chr1:202245433-202245649	-0.62	0.061	0.6
CCDC107	-0.32	0.061	0.6
CDC42SE1	-0.33	0.061	0.6
ZEB1	-0.32	0.061	0.6
PITX1	-0.32	0.061	0.6
TLE6	-0.32	0.061	0.6
EML2	-0.32	0.061	0.6
TTLL13	-0.32	0.061	0.6
ETFDH	-0.27	0.061	0.6
NR2C1	-0.29	0.061	0.6
OPN5	-0.32	0.061	0.6
chr1:3551723-3551858	-0.62	0.061	0.6
chr9:139357338-139357584	-0.62	0.061	0.6
chr1:27995731-27995755	-0.62	0.061	0.6
CRYBB3	-0.32	0.061	0.6
chr14:103923478-103923549	-0.75	0.061	0.6
chr4:41682971-41683076	-0.62	0.061	0.6
non-targeting-7856	-1.2	0.061	0.6
DBF4	-0.3	0.062	0.6
TLR9	-0.32	0.062	0.6
CEACAM21	-0.32	0.062	0.6
OR4F15	-0.32	0.062	0.6
chr16:1869115-1869224	-0.61	0.062	0.6
chr10:71158350-71158584	-0.61	0.062	0.6
BARD1	-0.32	0.062	0.6
SLC47A1	-0.29	0.062	0.6
PSG5	-0.31	0.062	0.6
DIRC2	-0.32	0.062	0.6
chr8:22396981-22397011	-0.61	0.062	0.6
chr3:150299404-150299533	-0.61	0.062	0.6
PDE3A	-0.32	0.062	0.6
chr9:133302883-133303006	-0.61	0.062	0.6
CDK3	-0.32	0.062	0.6
F13B	-0.32	0.062	0.6
RPS24	-0.29	0.063	0.6
chr14:55203741-55204005	-0.61	0.063	0.6
RAB21	-0.32	0.063	0.6
OC90	-0.32	0.063	0.6
chr12:57640586-57640684	-0.61	0.063	0.6
non-targeting-9307	-1.2	0.063	0.6
ZNF589	-0.32	0.063	0.6
chr17:17078606-17078726	-0.61	0.063	0.6
chr3:195594039-195594135	-0.61	0.063	0.6
MAML1	-0.32	0.063	0.6
ABHD2	-0.32	0.063	0.6
TUBGCP4	-0.32	0.063	0.6
THRAP3	-0.32	0.063	0.6
SPAG6	-0.31	0.063	0.6
ATP1A1	-0.29	0.063	0.6
IFT74	-0.32	0.063	0.6
RRAGD	-0.32	0.064	0.6
CDC37L1	-0.32	0.064	0.6
chr1:227770214-227770307	-0.61	0.064	0.6
ARL6IP1	-0.32	0.064	0.6
SRSF10	-0.32	0.064	0.6
CSNK2A1	-0.32	0.064	0.6
CCL25	-0.32	0.064	0.6
chr3:66449393-66449465	-0.61	0.064	0.6
SUV420H1	-0.31	0.064	0.6
chr17:79094784-79095047	-0.61	0.064	0.6
ZNF641	-0.32	0.064	0.6
LPP	-0.32	0.064	0.6
UBE2Q2	-0.28	0.064	0.6
MASP1	-0.29	0.064	0.6
chr5:179226250-179226310	-0.61	0.064	0.6
RDH16	-0.32	0.064	0.6
ZNRF3	-0.32	0.064	0.6
ZMYM5	-0.31	0.064	0.6
FAM72A	-0.26	0.064	0.6
RPS9	-0.31	0.064	0.6
ACPT	-0.32	0.064	0.6
C17orf96	-0.32	0.065	0.6
CLEC17A	-0.32	0.065	0.6
chr19:6852975-6853090	-0.61	0.065	0.6
COPS4	-0.27	0.065	0.6
EXOC6	-0.32	0.065	0.6
RBP1	-0.32	0.065	0.6
GNG8	-0.32	0.065	0.6
PREPL	-0.32	0.065	0.6
PMEL	-0.32	0.065	0.6
TRAF5	-0.32	0.065	0.6
TACC3	-0.32	0.065	0.6
chr7:130140629-130140731	-0.61	0.065	0.6
ZNF462	-0.29	0.065	0.6
chr2:131901980-131902022	-0.61	0.065	0.6
NME1-NME2	-0.61	0.065	0.6
MMS19	-0.27	0.065	0.6
OR11H6	-0.32	0.065	0.6
OR10K1	-0.32	0.065	0.6
IFT140	-0.32	0.065	0.6
CCAR2	-0.29	0.065	0.6
SEMA3D	-0.32	0.066	0.6
NTF4	-0.32	0.066	0.6
RSPRY1	-0.32	0.066	0.6
chr14:52460440-52460540	-0.74	0.066	0.6
NABP1	-0.32	0.066	0.6
ADAMTS7	-0.26	0.066	0.6
AEBP1	-0.29	0.066	0.6
chr12:132588922-132589111	-0.74	0.066	0.6
FADS6	-0.32	0.066	0.6
chr5:131329723-131329828	-0.6	0.066	0.6
chr10:64979637-64979743	-0.6	0.066	0.6
ING2	-0.32	0.066	0.6
C9orf37	-0.32	0.066	0.6
TBC1D10B	-0.27	0.066	0.6
FMOD	-0.32	0.066	0.6
C17orf89	-0.32	0.066	0.6
chr1:16272789-16272811	-0.6	0.066	0.6
SLC22A14	-0.32	0.066	0.6
chr1:67293494-67293593	-0.6	0.066	0.6
CWC27	-0.31	0.066	0.6
OR5AR1	-0.32	0.066	0.6
ARFRP1	-0.32	0.066	0.6
chr10:123719015-123719110	-0.6	0.066	0.6
STYX	-0.32	0.066	0.6
MUC4	-0.32	0.066	0.6
SNRNP48	-0.32	0.066	0.6
ABCF2	-0.32	0.066	0.6
MVK	-0.25	0.067	0.6
TIMM50	-0.28	0.067	0.6
USE1	-0.29	0.067	0.6
chr2:55252221-55254621	-0.6	0.067	0.6
chr12:122208812-122208878	-0.6	0.067	0.6
ATP8A2	-0.32	0.067	0.6
non-targeting-10757	-1.2	0.067	0.6
SPRTN	-0.32	0.067	0.6
chr10:98111134-98111167	-0.6	0.067	0.6
chr3:105400322-105400454	-0.6	0.067	0.6
non-targeting-5577	-1.2	0.067	0.6
JAK1	-0.32	0.067	0.6
KLRC2	-0.36	0.067	0.6
PRDM12	-0.32	0.067	0.6
chr2:172182551-172182658	-0.6	0.067	0.6
MAGEA10	-0.32	0.067	0.61
LRRC37A3	-0.32	0.067	0.61
ZNF766	-0.29	0.067	0.61
ELP3	-0.28	0.067	0.61
TCERG1L	-0.32	0.067	0.61
GNAI2	-0.32	0.067	0.61
TMEM106A	-0.32	0.067	0.61
chr1:235384879-235384977	-0.6	0.067	0.61
PYGM	-0.32	0.067	0.61
GAK	-0.29	0.068	0.61
chr1:57536695-57536734	-0.74	0.068	0.61
FFAR2	-0.32	0.068	0.61
ITGA11	-0.32	0.068	0.61
ATP6V1B2	-0.29	0.068	0.61
non-targeting-9534	-1.1	0.068	0.61
LCE1D	-0.3	0.068	0.61
RING1	-0.29	0.068	0.61
RBBP5	-0.32	0.068	0.61
HIST1H1C	-0.32	0.068	0.61
ST7L	-0.27	0.068	0.61
SLC30A6	-0.3	0.068	0.61
ZNF385C	-0.32	0.068	0.61
SOX17	-0.32	0.068	0.61
GPR61	-0.32	0.068	0.61
PICK1	-0.32	0.068	0.61
HAPLN1	-0.32	0.068	0.61
LAPTM4B	-0.32	0.068	0.61
PTPN4	-0.32	0.068	0.61
chr7:45014772-45014826	-0.6	0.068	0.61
chr8:37728795-37730697	-0.6	0.068	0.61
chr12:3126563-3126692	-0.6	0.068	0.61
non-targeting-252	-1.1	0.068	0.61
MYO1F	-0.32	0.068	0.61
chr8:134108449-134108617	-0.6	0.068	0.61
RIN2	-0.32	0.068	0.61
ZNF416	-0.3	0.068	0.61
QPCT	-0.32	0.068	0.61
non-targeting-6563	-1.1	0.068	0.61
chr20:33632307-33632515	-0.6	0.068	0.61
chr22:29687553-29687588	-0.6	0.069	0.61
SIGMAR1	-0.29	0.069	0.61
SLC25A1	-0.29	0.069	0.61
MEOX1	-0.3	0.069	0.61
RANBP2	-0.32	0.069	0.61
LY6K	-0.32	0.069	0.61
PDE7A	-0.29	0.069	0.61
CD24	-0.34	0.069	0.61
MDN1	-0.32	0.069	0.61
INO80E	-0.3	0.069	0.61
chr3:11354777-11354894	-0.6	0.069	0.61
RPL7L1	-0.27	0.069	0.61
chr17:42265043-42265111	-1.1	0.069	0.61
ATF6B	-0.29	0.069	0.61
HSP90AA1	-0.29	0.069	0.61
CETP	-0.29	0.069	0.61
MRGPRX2	-0.32	0.069	0.61
FAM122A	-0.32	0.069	0.61
ICMT	-0.32	0.069	0.61
UBE2Q1	-0.31	0.07	0.61
B3GNTL1	-0.31	0.07	0.61
KAT2A	-0.31	0.07	0.61
chr1:160321843-160321915	-0.73	0.07	0.61
PROP1	-0.31	0.07	0.61
chr1:52947475-52947595	-0.59	0.07	0.61
chr8:19681492-19681555	-0.59	0.07	0.61
SCGB1D1	-0.31	0.07	0.61
chr4:13481053-13481150	-0.73	0.07	0.61
ZP4	-0.31	0.07	0.61
UNC45A	-0.26	0.07	0.61
SNX24	-0.31	0.07	0.61
MRPS16	-0.31	0.07	0.61
TMEM33	-0.31	0.07	0.61
chr19:41848074-41848152	-0.59	0.07	0.61
PPAP2A	-0.31	0.07	0.61
FLNC	-0.31	0.07	0.61
HIST1H4E	-0.31	0.07	0.61
chr10:71902423-71902520	-0.73	0.07	0.61
PDSS1	-0.31	0.071	0.61
chr8:125516080-125516192	-0.59	0.071	0.61
chrX:53438944-53439203	-0.59	0.071	0.61
OR11L1	-0.31	0.071	0.61
EPSTI1	-0.3	0.071	0.61
CCT6A	-0.28	0.071	0.61
chr15:50920345-50920446	-0.59	0.071	0.61
non-targeting-8160	-1.1	0.071	0.61
ISG20L2	-0.31	0.071	0.61
chr19:50978712-50978760	-0.59	0.071	0.61
chr17:42161922-42162043	-0.59	0.071	0.61
GNAZ	-0.31	0.071	0.61
CDC73	-0.31	0.071	0.61
CKAP2	-0.3	0.071	0.61
MUC16	-0.31	0.071	0.61
POLR2K	-0.41	0.071	0.61
TM7SF3	-0.25	0.071	0.61
ZFP57	-0.31	0.072	0.61
TCEA1	-0.25	0.072	0.61
SMAD1	-0.29	0.072	0.61
SMIM6	-0.31	0.072	0.61
PRODH2	-0.29	0.072	0.61
chr4:77025749-77025782	-0.59	0.072	0.61
non-targeting-7605	-1.1	0.072	0.61
NGDN	-0.29	0.072	0.61
chr12:56090834-56090852	-0.72	0.072	0.61
SH2D2A	-0.31	0.072	0.61
L1TD1	-0.31	0.072	0.61
PPP1R15A	-0.31	0.072	0.61
CIZ1	-0.3	0.072	0.61
GPR75-ASB3	-0.41	0.072	0.61
LCE6A	-0.31	0.072	0.61
GABRA4	-0.31	0.072	0.61
MAPK15	-0.31	0.072	0.61
PCDH12	-0.31	0.072	0.61
PHYHD1	-0.29	0.072	0.61
AARS2	-0.29	0.072	0.61
chr8:68105698-68105837	-0.59	0.072	0.61
chr3:133475125-133475181	-0.59	0.073	0.61
DTX3L	-0.26	0.073	0.61
SCAMP3	-0.31	0.073	0.61
FAM92A1	-0.28	0.073	0.61
chr11:67168538-67168703	-0.58	0.073	0.61
GPR124	-0.31	0.073	0.61
chr12:999618-999676	-0.72	0.073	0.61
KIAA1549	-0.31	0.073	0.61
HIST2H2BF	-0.28	0.073	0.61
chr16:2293318-2293369	-0.58	0.073	0.61
CEP170	-0.31	0.073	0.61
chr21:47864606-47864734	-0.58	0.073	0.61
SLC17A2	-0.31	0.073	0.61
chr10:35490378-35490414	-0.58	0.073	0.61
DEPDC5	-0.31	0.073	0.61
NOM1	-0.31	0.073	0.61
AZIN1	-0.26	0.073	0.61
TMEM39B	-0.28	0.073	0.61
RASGEF1B	-0.31	0.073	0.61
C15orf52	-0.28	0.074	0.61
chr3:9731647-9731827	-0.58	0.074	0.61
C17orf80	-0.31	0.074	0.61
FAM211A	-0.31	0.074	0.61
CAPNS1	-0.31	0.074	0.61
NT5C2	-0.25	0.074	0.61
FGF22	-0.31	0.074	0.61
SH3PXD2A	-0.31	0.074	0.61
TRPV3	-0.31	0.074	0.61
TMEM70	-0.31	0.074	0.61
chr1:40030357-40030445	-0.58	0.074	0.62
PI4K2A	-0.31	0.074	0.62
PDLIM3	-0.31	0.074	0.62
CD99	-0.22	0.075	0.62
chr3:123675586-123675642	-0.71	0.075	0.62
chr3:52859994-52860030	-0.58	0.075	0.62
ZNF711	-0.31	0.075	0.62
HIST1H2AD	-0.31	0.075	0.62
chr11:64806043-64806305	-0.58	0.075	0.62
TBX1	-0.31	0.075	0.62
SYF2	-0.27	0.075	0.62
PRKDC	-0.31	0.075	0.62
MYO18B	-0.31	0.075	0.62
ABCA13	-0.31	0.075	0.62
CDK13	-0.3	0.075	0.62
PRRC2A	-0.28	0.075	0.62
C17orf112	-0.31	0.075	0.62
TJP1	-0.28	0.076	0.62
GPR85	-0.31	0.076	0.62
non-targeting-8657	-1.1	0.076	0.62
RETSAT	-0.26	0.076	0.62
SKA1	-0.31	0.076	0.62
AWAT1	-0.31	0.076	0.62
UGT2A3	-0.31	0.076	0.62
POLR2E	-0.31	0.076	0.62
RNF152	-0.31	0.076	0.62
MALL	-0.31	0.076	0.62
chr17:41349021-41349123	-0.58	0.076	0.62
MBD1	-0.31	0.076	0.62
chr11:72013347-72013417	-0.71	0.076	0.62
SKI	-0.31	0.076	0.62
TIPRL	-0.31	0.076	0.62
TRIB2	-0.31	0.076	0.62
C19orf52	-0.31	0.076	0.62
ARHGEF33	-0.25	0.076	0.62
chr11:64137759-64137856	-0.58	0.076	0.62
IFNAR1	-0.26	0.076	0.62
SLC25A14	-0.28	0.076	0.62
ZBTB11	-0.31	0.076	0.62
TRPC4AP	-0.28	0.076	0.62
STIM1	-0.28	0.076	0.62
KIAA2026	-0.31	0.076	0.62
BCAT1	-0.31	0.077	0.62
chr21:37420605-37420694	-0.58	0.077	0.62
APOOL	-0.31	0.077	0.62
chr11:125445158-125445200	-0.58	0.077	0.62
PPIL6	-0.31	0.077	0.62
ZNF256	-0.31	0.077	0.62
chr10:124797262-124797363	-0.58	0.077	0.62
ANGPTL7	-0.31	0.077	0.62
TRPM8	-0.31	0.077	0.62
chr1:45270321-45270451	-0.58	0.077	0.62
ZNF687	-0.31	0.077	0.62
UBE2Q2L	-0.44	0.077	0.62
RFPL4AL1	-0.4	0.077	0.62
chr12:109527851-109528012	-0.57	0.077	0.62
PRKAR1A	-0.31	0.077	0.62
NCOR2	-0.31	0.077	0.62
RFC1	-0.23	0.077	0.62
FCRLB	-0.31	0.077	0.62
KCTD9	-0.31	0.078	0.62
chr1:235377083-235377341	-0.57	0.078	0.62
CNGA3	-0.31	0.078	0.62
chr15:41022050-41022172	-0.57	0.078	0.62
WRB	-0.31	0.078	0.62
chr6:28358372-28359519	-0.57	0.078	0.62
chr9:117104288-117104405	-0.57	0.078	0.62
chr1:156784086-156784116	-0.57	0.078	0.62
NOA1	-0.31	0.078	0.62
NPAS4	-0.31	0.078	0.62
F10	-0.31	0.078	0.62
NIPSNAP3B	-0.29	0.078	0.62
GOLGA6C	-0.32	0.078	0.62
chr2:128431251-128431317	-0.57	0.078	0.62
TEKT4	-0.31	0.078	0.62
ST3GAL1	-0.31	0.078	0.62
chr19:39663557-39664016	-0.57	0.078	0.62
ISG15	-0.31	0.078	0.62
PPFIA3	-0.31	0.078	0.62
chr1:63294710-63294847	-0.7	0.078	0.62
HSPG2	-0.28	0.078	0.62
PCIF1	-0.28	0.078	0.62
chr17:74273243-74273391	-0.57	0.078	0.62
OGFOD1	-0.31	0.078	0.62
SNAP91	-0.31	0.078	0.62
chr12:113357291-113357420	-0.57	0.078	0.62
C5orf46	-0.31	0.078	0.62
TRIM37	-0.26	0.078	0.62
SLC27A3	-0.31	0.078	0.62
B3GNT7	-0.31	0.079	0.62
SRR	-0.29	0.079	0.62
RIPK2	-0.31	0.079	0.62
chr2:20511254-20511424	-0.57	0.079	0.62
KCP	-0.31	0.079	0.62
SYMPK	-0.31	0.079	0.62
CNTNAP4	-0.31	0.079	0.62
SLURP1	-0.31	0.079	0.62
chr19:38774266-38774437	-0.57	0.079	0.62
chr16:23093758-23093878	-0.57	0.079	0.62
RALGAPA2	-0.31	0.079	0.62
SLC2A10	-0.31	0.079	0.62
GJB7	-0.31	0.079	0.62
chr3:47048555-47048645	-0.57	0.079	0.62
chr3:111651115-111651244	-0.57	0.08	0.62
HS6ST1	-0.25	0.08	0.62
chr2:238680723-238680841	-0.57	0.08	0.62
chr19:2098974-2099028	-0.57	0.08	0.62
chrX:152958916-152958946	-0.57	0.08	0.62
WDR26	-0.29	0.08	0.62
chr22:46751886-46751969	-0.57	0.08	0.62
NHP2	-0.29	0.08	0.62
NUDT21	-0.28	0.08	0.62
NRXN2	-0.29	0.08	0.62
non-targeting-8238	-1.1	0.08	0.62
chr3:183551511-183551613	-0.57	0.08	0.62
FHIT	-0.28	0.08	0.62
chr16:75276367-75276811	-0.7	0.08	0.63
IL32	-0.27	0.08	0.63
CALML5	-0.3	0.08	0.63
WDR53	-0.3	0.08	0.63
SCAF8	-0.28	0.08	0.63
chr11:118521149-118521252	-0.57	0.081	0.63
DOCK10	-0.3	0.081	0.63
KRTAP9-7	-0.3	0.081	0.63
MUT	-0.3	0.081	0.63
AAAS	-0.28	0.081	0.63
VDAC1	-0.25	0.081	0.63
SPATA12	-0.3	0.081	0.63
LINGO1	-0.3	0.081	0.63
MPZ	-0.29	0.081	0.63
PLAC1	-0.3	0.081	0.63
SH2D5	-0.3	0.081	0.63
ZSCAN5B	-0.3	0.081	0.63
HFE	-0.3	0.081	0.63
NDRG1	-0.28	0.081	0.63
non-targeting-6537	-1.1	0.081	0.63
CR1	-0.3	0.081	0.63
chr12:51502903-51503056	-0.57	0.082	0.63
MCM7	-0.3	0.082	0.63
MAST1	-0.3	0.082	0.63
RAB40A	-0.3	0.082	0.63
DNMT1	-0.3	0.082	0.63
ADCK4	-0.3	0.082	0.63
WRN	-0.28	0.082	0.63
KCTD18	-0.28	0.082	0.63
non-targeting-5735	-1.1	0.082	0.63
non-targeting-2764	-1.1	0.082	0.63
HSPA13	-0.28	0.082	0.63
PRPH2	-0.3	0.082	0.63
THAP1	-0.3	0.082	0.63
CDK12	-0.3	0.082	0.63
ATXN3L	-0.3	0.082	0.63
chr20:32664611-32664621	-0.69	0.082	0.63
KPNA2	-0.3	0.082	0.63
RGS14	-0.3	0.082	0.63
HOMEZ	-0.3	0.083	0.63
DAO	-0.28	0.083	0.63
non-targeting-3758	-1.1	0.083	0.63
SCO1	-0.29	0.083	0.63
chr17:67084307-67084399	-0.69	0.083	0.63
GOLT1B	-0.3	0.083	0.63
chr8:133913597-133913798	-0.56	0.083	0.63
PTPRQ	-0.3	0.083	0.63
PIGC	-0.3	0.083	0.63
SCAND3	-0.3	0.083	0.63
NTN1	-0.3	0.083	0.63
chr12:56712020-56712218	-0.56	0.083	0.63
ZNF223	-0.3	0.083	0.63
SLC22A11	-0.3	0.083	0.63
WDR66	-0.28	0.083	0.63
TNFAIP3	-0.28	0.083	0.63
[truncated: 14,398 more rows]

## Sheet: Synthetic rescue
Target	Score	p-value	FDR
GALE	0.99	0	0
PDHB	0.66	0	0
chr19:58904342-58904395	1.7	0	0
DLAT	0.9	3.1e-05	0.062
chr19:5648999-5649510	1.5	3.1e-05	0.062
POLA2	0.8	3.1e-05	0.062
MDH1	0.76	6.3e-05	0.074
TBC1D3	0.55	6.3e-05	0.074
FAM20B	0.71	9.4e-05	0.091
GCLM	0.75	9.4e-05	0.091
POLG	0.72	9.4e-05	0.091
GLRX3	0.68	0.00013	0.095
C16orf96	0.68	0.00013	0.095
SLC25A5	0.68	0.00013	0.095
ESPL1	0.67	0.00016	0.11
DEFB106A	0.63	0.00016	0.11
PDHA1	0.63	0.00019	0.12
YRDC	0.65	0.00019	0.12
UTP20	0.63	0.00022	0.12
PNN	0.63	0.00025	0.12
C8orf33	0.62	0.00025	0.12
SLC35A1	0.61	0.00028	0.13
PDZRN3	0.62	0.00028	0.13
SBNO2	0.62	0.00028	0.13
CCDC94	0.61	0.00031	0.14
LSM11	0.6	0.00035	0.14
CS	0.6	0.00035	0.14
SPATA9	0.6	0.00035	0.14
OR4F17	0.61	0.00035	0.14
GFAP	0.6	0.00035	0.14
XRN2	0.6	0.00035	0.14
CDK5RAP2	0.48	0.00035	0.14
TRERF1	0.59	0.00041	0.14
LPCAT1	0.59	0.00041	0.14
EIF2S3	0.57	0.00047	0.15
OR10G3	0.59	0.0005	0.15
chr19:54675852-54675870	1.2	0.00053	0.16
PARVB	0.52	0.00057	0.16
BRD7	0.42	0.00057	0.16
PTAR1	0.52	0.00057	0.16
LGMN	0.57	0.00057	0.16
TUBGCP3	0.5	0.0006	0.16
SLC25A39	0.49	0.00063	0.17
chr12:110383064-110383154	1.2	0.00063	0.17
NRDE2	0.58	0.00066	0.17
PFKFB2	0.57	0.00082	0.2
C15orf27	0.57	0.00085	0.2
SNAP23	0.57	0.00088	0.2
HERC2	0.56	0.00091	0.2
MPHOSPH10	0.57	0.00091	0.2
chr10:47926020-47926172	1.1	0.00094	0.21
ECHS1	0.56	0.00094	0.21
ACSL1	0.53	0.00094	0.21
chr6:110725976-110726153	1.1	0.00094	0.21
chr11:118210489-118210621	1.1	0.00097	0.21
chr6:42230997-42231306	1.1	0.00097	0.21
CFDP1	0.53	0.00097	0.21
chr19:50970989-50971086	1.1	0.00097	0.21
MRPL18	0.53	0.001	0.21
AKAP17A	0.4	0.001	0.22
GBP4	0.56	0.0011	0.22
METTL16	0.52	0.0011	0.23
PEX7	0.41	0.0012	0.23
CYP4F2	0.55	0.0012	0.23
HMGCR	0.56	0.0012	0.23
C22orf31	0.55	0.0012	0.23
CENPH	0.55	0.0012	0.24
SPTLC1	0.55	0.0013	0.24
PRICKLE4	0.55	0.0013	0.24
LIPT1	0.55	0.0013	0.24
GDAP1L1	0.55	0.0013	0.24
non-targeting-5538	2.4	0.0013	0.24
FAM160A2	0.55	0.0013	0.24
SUPT6H	0.54	0.0013	0.24
TXNDC11	0.46	0.0013	0.24
USP40	0.54	0.0013	0.24
CTNNBL1	0.51	0.0014	0.24
RPSA	0.52	0.0014	0.24
chr20:16354901-16355054	1	0.0014	0.24
TRIM33	0.54	0.0014	0.24
RRS1	0.54	0.0014	0.25
GPR84	0.54	0.0014	0.25
chr1:212976042-212976105	1.4	0.0015	0.25
chr2:102487955-102488147	1	0.0015	0.25
ZNF286A	0.54	0.0015	0.25
VDAC2	0.51	0.0016	0.25
chr6:7580005-7581802	1	0.0016	0.25
IL4I1	0.54	0.0016	0.25
TEX28	0.38	0.0016	0.25
CHD3	0.54	0.0016	0.25
DRC1	0.54	0.0016	0.25
TMEM164	0.53	0.0017	0.26
CILP	0.53	0.0017	0.26
TTC26	0.53	0.0017	0.26
YARS2	0.5	0.0018	0.27
NAPRT1	0.53	0.0018	0.27
USP51	0.53	0.0019	0.28
MOBP	0.53	0.0019	0.28
POMGNT1	0.53	0.0019	0.28
chr10:88220932-88221044	1	0.0019	0.28
NAA15	0.49	0.002	0.28
MSTO1	0.49	0.002	0.28
MPC2	0.53	0.002	0.28
SLC52A2	0.48	0.002	0.28
GOLM1	0.45	0.002	0.28
ASB3	0.45	0.0021	0.28
chr3:38182040-38182083	1.3	0.0021	0.28
CRP	0.52	0.0021	0.28
MIB1	0.52	0.0021	0.28
MRPL23	0.52	0.0022	0.29
ZNF574	0.52	0.0022	0.29
VPS72	0.52	0.0022	0.29
SNX18	0.52	0.0022	0.29
ZNF519	0.48	0.0023	0.29
SYNJ2	0.52	0.0023	0.29
MOB3C	0.52	0.0023	0.29
ATP9A	0.52	0.0023	0.29
chr2:63822556-63822653	0.98	0.0023	0.29
C10orf76	0.49	0.0023	0.29
TNIK	0.52	0.0023	0.29
MSMO1	0.52	0.0023	0.29
chr12:132554039-132554186	0.98	0.0024	0.29
MMD	0.51	0.0024	0.29
IARS	0.52	0.0024	0.29
chr3:111667778-111667922	0.96	0.0026	0.3
PITPNM3	0.51	0.0026	0.3
TAZ	0.49	0.0026	0.3
chr15:78834917-78834987	2.1	0.0026	0.3
chr2:102503699-102503723	0.96	0.0027	0.3
chr17:45234349-45234490	2.1	0.0027	0.3
WFDC3	0.44	0.0027	0.31
MAP3K11	0.48	0.0028	0.31
ZNF559	0.48	0.0028	0.31
chr16:75276367-75276571	1.3	0.0028	0.31
C17orf70	0.51	0.0029	0.31
LRMP	0.46	0.0029	0.31
PAX7	0.51	0.0029	0.31
NCAPG	0.51	0.0029	0.31
PDHX	0.5	0.0029	0.31
NPIPB5	0.5	0.003	0.31
PRMT5	0.5	0.003	0.31
RNF224	0.5	0.003	0.31
INVS	0.5	0.003	0.31
DAZ1	0.43	0.003	0.31
chr8:101727698-101727829	0.95	0.003	0.31
LIAS	0.43	0.003	0.31
KRT77	0.5	0.003	0.31
NOC3L	0.5	0.0031	0.32
ANKH	0.5	0.0031	0.32
CCDC96	0.5	0.0032	0.32
GIT2	0.5	0.0032	0.32
C1orf109	0.5	0.0032	0.32
chr16:67858485-67858682	0.94	0.0032	0.32
chr11:119181058-119181176	0.94	0.0032	0.32
CYB5R4	0.43	0.0033	0.32
MTERFD1	0.43	0.0033	0.32
BPI	0.49	0.0034	0.33
PTPRN	0.49	0.0034	0.33
AFF1	0.49	0.0034	0.33
TKTL1	0.49	0.0034	0.33
SCUBE1	0.49	0.0034	0.33
NYX	0.49	0.0035	0.33
GDF6	0.49	0.0035	0.33
HK3	0.49	0.0035	0.33
chr1:186310383-186310521	1.2	0.0035	0.33
ADSS	0.49	0.0036	0.33
POLR2L	0.49	0.0036	0.33
WFDC1	0.45	0.0036	0.33
PABPC1	0.42	0.0036	0.33
KAT5	0.49	0.0037	0.34
MRPS27	0.49	0.0038	0.34
COL20A1	0.49	0.0038	0.34
PBOV1	0.49	0.0038	0.34
GJB2	0.48	0.0039	0.34
LAMA2	0.49	0.0039	0.34
PBRM1	0.45	0.004	0.34
ARGFX	0.45	0.004	0.34
LPCAT3	0.45	0.004	0.34
RC3H2	0.46	0.0041	0.34
RPS6KA4	0.45	0.0041	0.34
RELA	0.48	0.0041	0.34
PYROXD2	0.48	0.0041	0.34
NOP2	0.48	0.0041	0.34
ALDOB	0.48	0.0041	0.34
KIAA0355	0.48	0.0041	0.34
C19orf80	0.48	0.0041	0.34
C18orf54	0.48	0.0041	0.34
KIAA1432	0.48	0.0041	0.34
MYH11	0.38	0.0042	0.34
ALG2	0.48	0.0042	0.34
SLC52A3	0.48	0.0042	0.34
TBC1D1	0.48	0.0042	0.34
ABCB11	0.48	0.0042	0.34
CDKAL1	0.44	0.0043	0.34
MRGPRD	0.48	0.0043	0.34
non-targeting-4186	1.9	0.0043	0.34
chr1:39893632-39893959	0.91	0.0043	0.34
TECTB	0.48	0.0044	0.34
GTF2H2	0.33	0.0044	0.34
KIAA0100	0.48	0.0044	0.34
chr9:132631140-132631281	0.91	0.0044	0.34
UBE3C	0.4	0.0044	0.34
PRMT1	0.46	0.0045	0.34
SSU72	0.48	0.0045	0.34
ASB1	0.47	0.0046	0.34
FARSA	0.47	0.0046	0.34
TAS2R43	0.57	0.0046	0.34
BACH2	0.47	0.0047	0.34
ATP7B	0.47	0.0047	0.34
GNB1	0.42	0.0047	0.34
SLTM	0.41	0.0047	0.34
NT5DC2	0.41	0.0047	0.34
DNAJC14	0.47	0.0048	0.34
chr11:46387793-46388534	0.9	0.0048	0.34
PICALM	0.37	0.0048	0.34
NME4	0.44	0.0049	0.35
REV3L	0.47	0.0049	0.35
SH2D1B	0.43	0.0051	0.35
PYGB	0.47	0.0052	0.36
AXDND1	0.47	0.0053	0.36
TTC21A	0.43	0.0053	0.36
DEFB1	0.47	0.0053	0.36
ABCC2	0.47	0.0054	0.36
ATXN1	0.47	0.0054	0.36
REN	0.47	0.0054	0.36
P2RX4	0.45	0.0054	0.36
HIST1H4J	0.33	0.0054	0.36
AMD1	0.47	0.0054	0.36
SLC25A6	0.33	0.0054	0.36
RRP12	0.47	0.0055	0.37
RELN	0.47	0.0055	0.37
ATP6V0C	0.47	0.0056	0.37
chr2:32961760-32961883	0.89	0.0056	0.37
chr7:156758963-156759096	0.89	0.0057	0.37
TMEM114	0.52	0.0057	0.37
IL13RA1	0.4	0.0057	0.37
LGALS7B	1.8	0.0057	0.37
chr1:183542319-183542427	0.89	0.0058	0.37
MAGED4	0.32	0.0058	0.37
IFITM2	0.46	0.0059	0.37
MYB	0.46	0.006	0.38
chr7:99688021-99688110	0.88	0.006	0.38
AGPS	0.44	0.0061	0.38
D2HGDH	0.46	0.0061	0.38
SLC2A13	0.46	0.0061	0.38
GADL1	0.46	0.0061	0.38
non-targeting-3163	1.8	0.0061	0.38
CHRNA9	0.46	0.0062	0.38
COPG1	0.42	0.0062	0.38
SH2B3	0.46	0.0063	0.39
chr17:28808160-28808281	0.88	0.0063	0.39
S100A13	0.46	0.0063	0.39
HSF2	0.44	0.0063	0.39
XKR7	0.46	0.0064	0.39
BSN	0.46	0.0064	0.39
CCDC181	0.46	0.0065	0.39
PPP4C	0.39	0.0065	0.39
VCX3A	0.55	0.0066	0.39
CATSPER3	0.46	0.0066	0.39
RNASEH2A	0.46	0.0066	0.39
BRDT	0.46	0.0066	0.39
RCC1	0.45	0.0066	0.39
SUZ12	0.42	0.0066	0.39
RAPGEF2	0.42	0.0066	0.39
HADH	0.43	0.0067	0.39
chr10:71078647-71078766	1.8	0.0067	0.39
non-targeting-10219	1.8	0.0068	0.39
chr15:89849240-89849425	0.87	0.0068	0.39
ARHGAP27	0.45	0.0069	0.4
PPAN	0.45	0.007	0.4
DNAJA4	0.45	0.007	0.4
chr3:25761504-25761682	0.87	0.007	0.4
CAV3	0.45	0.007	0.4
ATP5L2	0.45	0.007	0.4
RBM15B	0.45	0.007	0.4
ATP8B2	0.45	0.0071	0.4
non-targeting-1071	1.7	0.0071	0.4
CALCA	0.45	0.0071	0.4
FAM65A	0.45	0.0071	0.4
RGPD1	0.34	0.0071	0.4
MOCS3	0.45	0.0071	0.4
FAT1	0.45	0.0072	0.4
chr3:81695542-81695655	0.86	0.0072	0.4
CCL24	0.45	0.0073	0.4
KCTD14	0.45	0.0073	0.4
AP5S1	0.45	0.0073	0.4
NIM1	0.45	0.0073	0.4
RASGRF1	0.45	0.0075	0.41
C9orf69	0.45	0.0075	0.41
NXPH4	0.45	0.0075	0.41
PEAK1	0.45	0.0076	0.41
chr6:24409688-24409721	1.7	0.0076	0.41
SLC4A1	0.44	0.0076	0.41
PPP2R2B	0.44	0.0076	0.41
BRD4	0.44	0.0076	0.41
OR10H4	0.44	0.0077	0.41
chr1:150974640-150975182	0.85	0.0077	0.41
FAM194B	0.44	0.0078	0.41
APRT	0.42	0.0079	0.41
FAM217B	0.44	0.0079	0.41
THAP4	0.44	0.0079	0.41
C17orf50	0.44	0.0079	0.41
LDLRAP1	0.44	0.0079	0.41
HIST2H4A	0.31	0.0079	0.41
SLC2A4	0.44	0.008	0.41
EMC9	0.44	0.008	0.41
ZNF513	0.42	0.008	0.41
POLH	0.44	0.008	0.41
YARS	0.38	0.0081	0.41
ENOX1	0.44	0.0081	0.41
MAP4K4	0.38	0.0082	0.42
chr19:14046533-14046643	0.85	0.0082	0.42
SLC25A19	0.34	0.0083	0.42
CBS	0.44	0.0083	0.42
HMGCS1	0.42	0.0084	0.42
ASTN1	0.44	0.0084	0.42
CDO1	0.44	0.0084	0.42
GPR156	0.44	0.0085	0.42
SLC12A5	0.44	0.0085	0.42
chr6:31596920-31597111	0.84	0.0085	0.42
ADCK5	0.44	0.0086	0.42
chr2:9547577-9547727	0.84	0.0087	0.42
chr5:102512570-102512611	0.84	0.0087	0.42
SRGN	0.44	0.0088	0.42
MGAT1	0.44	0.0088	0.42
ZGLP1	0.44	0.0089	0.43
TAF6L	0.44	0.009	0.43
MICAL3	0.43	0.009	0.43
ETV3	0.43	0.0091	0.43
ESRRG	0.43	0.0091	0.43
ZCCHC11	0.4	0.0091	0.43
ANKFY1	0.43	0.0091	0.43
chr1:67890570-67890660	0.83	0.0092	0.43
non-targeting-1114	1.6	0.0092	0.43
OR6B3	0.43	0.0093	0.43
VPS11	0.43	0.0093	0.43
KANSL3	0.43	0.0094	0.43
chrX:119410739-119410902	0.83	0.0094	0.43
NOL4	0.43	0.0095	0.44
ZBTB14	0.43	0.0096	0.44
FAM103A1	0.32	0.0096	0.44
PITHD1	0.41	0.0097	0.44
CCDC146	0.4	0.0097	0.44
PRSS27	0.43	0.0097	0.44
chr6:73016960-73017073	0.82	0.0098	0.44
FBXO17	0.36	0.0098	0.44
IL2RA	0.43	0.0098	0.44
BOC	0.43	0.0098	0.44
COPA	0.4	0.0098	0.44
CCDC170	0.41	0.0098	0.44
TMEM45B	0.43	0.0099	0.44
ZNF780A	0.43	0.0099	0.44
FLG2	0.43	0.0099	0.44
SESTD1	0.43	0.0099	0.44
SORBS1	0.43	0.0099	0.44
SPAST	0.4	0.0099	0.44
KCNJ10	0.43	0.0099	0.44
ATP6V1A	0.43	0.01	0.44
AMH	0.43	0.01	0.44
GBP7	0.43	0.01	0.44
HOXB1	0.43	0.01	0.45
chr2:85922038-85922119	0.82	0.01	0.45
BBS12	0.43	0.01	0.45
chr19:45868299-45868416	0.82	0.01	0.45
AP4E1	0.43	0.01	0.45
chr6:32151052-32151100	0.82	0.01	0.45
IRAK3	0.43	0.01	0.45
non-targeting-6017	1.6	0.01	0.45
PPP1R3A	0.43	0.01	0.45
RPS26	0.81	0.01	0.45
OR4C46	0.43	0.01	0.45
chr17:60631023-60631116	1	0.01	0.45
SETD3	0.37	0.01	0.45
PKNOX1	0.42	0.01	0.45
PWP2	0.42	0.011	0.45
RIMS1	0.42	0.011	0.45
OR51I2	0.42	0.011	0.45
GHDC	0.42	0.011	0.45
FAM166B	0.42	0.011	0.45
RNF112	0.42	0.011	0.45
CRB2	0.42	0.011	0.45
chr12:124107182-124107308	0.81	0.011	0.45
ATP10D	0.42	0.011	0.46
PACSIN2	0.42	0.011	0.46
NUMA1	0.42	0.011	0.46
COPS7B	0.36	0.011	0.46
chr19:4446279-4446410	0.8	0.011	0.46
SH3KBP1	0.39	0.011	0.46
ACSL4	0.42	0.011	0.46
PCBP3	0.42	0.011	0.46
PAM16	0.42	0.011	0.46
ZBED4	0.42	0.011	0.46
ATP6V1C1	0.42	0.011	0.46
chr16:30490411-30490529	0.8	0.011	0.46
PIGY	0.42	0.011	0.46
chr1:156901707-156901819	0.8	0.011	0.46
ZNF488	0.42	0.011	0.46
PCCA	0.39	0.011	0.46
KBTBD3	0.42	0.011	0.46
LIG3	0.42	0.011	0.46
ARL14EPL	0.42	0.011	0.46
ST6GAL2	0.42	0.012	0.46
ATXN7L1	0.42	0.012	0.46
CDK2	0.42	0.012	0.46
HIST2H2BE	0.36	0.012	0.46
CLU	0.42	0.012	0.46
AGBL1	0.42	0.012	0.46
CHMP4A	0.42	0.012	0.46
chr17:74086409-74086562	0.79	0.012	0.46
TMEM262	0.42	0.012	0.46
MFSD10	0.38	0.012	0.46
ZDHHC5	0.33	0.012	0.46
GID4	0.42	0.012	0.46
SYNJ2BP	0.42	0.012	0.46
PEX3	0.38	0.012	0.47
chr7:131130532-131130662	0.79	0.012	0.47
PPM1L	0.42	0.012	0.47
chr14:31097414-31097485	1	0.012	0.47
chr9:126217017-126217058	0.79	0.012	0.47
NRG4	0.42	0.012	0.47
CALHM3	0.42	0.012	0.47
DDHD2	0.41	0.012	0.47
ZNF155	0.42	0.012	0.47
ATXN7L2	0.42	0.012	0.47
NCAPH	0.38	0.013	0.47
TBR1	0.41	0.013	0.47
OXR1	0.41	0.013	0.47
chr19:13035262-13035340	0.78	0.013	0.47
FAM149B1	0.36	0.013	0.48
IZUMO3	0.41	0.013	0.48
TARBP2	0.36	0.013	0.48
PRAMEF11	0.34	0.013	0.48
TTLL1	0.41	0.013	0.48
TTC27	0.36	0.013	0.48
PEG3	0.34	0.013	0.48
GUCY2F	0.41	0.013	0.48
chrX:18949758-18949866	0.78	0.013	0.48
SPNS1	0.38	0.013	0.48
TEX101	0.41	0.013	0.48
CDR2L	0.41	0.013	0.48
A4GALT	0.41	0.013	0.48
chr1:245025920-245026032	0.78	0.013	0.48
FBXL3	0.39	0.013	0.48
TSPYL1	0.41	0.013	0.48
chr12:122702812-122702944	0.78	0.014	0.48
non-targeting-9173	1.5	0.014	0.48
SKP1	0.36	0.014	0.48
OXSR1	0.41	0.014	0.48
chr8:27668651-27668684	0.99	0.014	0.48
ACSL5	0.38	0.014	0.48
chr6:90082157-90082304	0.77	0.014	0.48
chr22:21153380-21153564	0.77	0.014	0.48
KHDRBS2	0.41	0.014	0.48
EVX2	0.41	0.014	0.48
chr14:92343830-92344026	0.77	0.014	0.48
DOLK	0.41	0.014	0.48
chr8:22449063-22449181	0.77	0.014	0.48
MLX	0.41	0.014	0.48
UNC5B	0.41	0.014	0.48
chr6:31752170-31752279	0.77	0.014	0.48
SLC24A1	0.35	0.014	0.48
TMEM221	0.41	0.014	0.48
COA6	0.41	0.014	0.48
ACCS	0.32	0.014	0.48
TBX3	0.41	0.014	0.48
HIST2H2AA3	0.35	0.014	0.48
non-targeting-6978	1.5	0.014	0.48
chr16:15694497-15694558	0.77	0.014	0.48
non-targeting-4183	1.5	0.014	0.48
chr10:43285770-43285959	0.77	0.014	0.48
2022-03-08	0.41	0.014	0.48
NOL11	0.37	0.015	0.48
chr12:122616838-122616930	0.77	0.015	0.48
ABHD12	0.33	0.015	0.48
EMD	0.37	0.015	0.48
non-targeting-6605	1.5	0.015	0.48
RPS14	0.39	0.015	0.48
FGA	0.41	0.015	0.48
C5orf47	0.41	0.015	0.48
chr15:72513508-72513625	0.76	0.015	0.48
IFIT1	0.41	0.015	0.48
WDR61	0.37	0.015	0.48
RCBTB1	0.41	0.015	0.48
SMIM23	0.41	0.015	0.48
KRTAP25-1	0.41	0.015	0.48
CXorf38	0.35	0.015	0.48
UBAP2	0.35	0.015	0.48
RTL1	0.4	0.015	0.48
SH3D21	0.37	0.015	0.48
ZMYM6NB	0.4	0.015	0.48
CLN3	0.35	0.015	0.48
PHTF2	0.4	0.015	0.48
FGD5	0.4	0.015	0.48
SCYL2	0.37	0.015	0.48
ARL17A	0.32	0.015	0.48
C17orf85	0.4	0.015	0.48
chr2:73447178-73447197	0.76	0.015	0.48
chr14:105960171-105960270	0.76	0.015	0.48
HGF	0.4	0.015	0.48
SNX1	0.4	0.015	0.48
MARVELD2	0.4	0.015	0.48
non-targeting-4917	1.5	0.015	0.48
NPAP1	0.4	0.015	0.48
SETDB2	0.34	0.015	0.48
GPR151	0.4	0.015	0.48
RUSC1-AS1	0.4	0.015	0.48
C12orf74	0.4	0.015	0.48
chr12:112241662-112241777	0.76	0.015	0.48
NARS	0.39	0.015	0.48
ZUFSP	0.4	0.015	0.48
non-targeting-3280	1.5	0.015	0.48
NOD1	0.34	0.015	0.48
TTC18	0.37	0.015	0.48
MTF1	0.4	0.015	0.48
RCN1	0.4	0.015	0.48
chr13:113795232-113795364	0.76	0.016	0.48
non-targeting-3773	1.5	0.016	0.48
GPT2	0.37	0.016	0.48
GPR123	0.4	0.016	0.48
COL9A2	0.4	0.016	0.48
SERTAD3	0.4	0.016	0.48
ANKRD20A1	0.31	0.016	0.48
chr6:44274985-44275131	0.75	0.016	0.49
chr11:107920616-107920793	0.75	0.016	0.49
GLYATL3	0.4	0.016	0.49
LARGE	0.4	0.016	0.49
PLA2G12A	0.4	0.016	0.49
SMG7	0.37	0.016	0.49
chr11:71940706-71940796	0.75	0.016	0.49
TBX21	0.4	0.016	0.49
STAP2	0.4	0.016	0.49
DOK4	0.4	0.016	0.49
SCCPDH	0.4	0.016	0.49
NOB1	0.38	0.016	0.49
chr12:70726546-70726626	0.75	0.016	0.49
ARRDC3	0.37	0.016	0.49
LHFPL4	0.4	0.017	0.49
CHMP4B	0.4	0.017	0.49
MYADML2	0.4	0.017	0.49
NEK5	0.4	0.017	0.49
ZNF655	0.4	0.017	0.49
DCTN3	0.34	0.017	0.49
SPATA18	0.4	0.017	0.49
chr17:65683181-65683300	0.75	0.017	0.49
DAND5	0.4	0.017	0.49
EHMT1	0.37	0.017	0.49
IL12RB2	0.4	0.017	0.49
HAT1	0.4	0.017	0.49
OR2B11	0.4	0.017	0.49
DMRTA2	0.4	0.017	0.49
MFSD2B	0.4	0.017	0.49
DCAF12L1	0.4	0.017	0.49
CRTC3	0.4	0.017	0.49
KRTAP5-9	0.4	0.017	0.49
TMEM208	0.4	0.017	0.49
WIPF3	0.4	0.017	0.49
HEATR5B	0.38	0.017	0.49
WBSCR28	0.4	0.017	0.49
TCTN1	0.36	0.017	0.49
STOML3	0.36	0.017	0.49
HIST1H2AJ	0.64	0.017	0.49
RAB20	0.4	0.017	0.49
GBE1	0.4	0.017	0.49
PCDHB1	0.4	0.017	0.49
PDE10A	0.4	0.017	0.49
chr6:136693763-136693787	0.74	0.017	0.49
chr6:152690106-152690262	0.74	0.017	0.49
ZBTB16	0.4	0.017	0.49
HOXA9	0.36	0.017	0.49
chr2:70456190-70456223	0.95	0.017	0.49
chr22:24226060-24226135	0.74	0.017	0.49
SLC35E2	0.4	0.017	0.49
chr11:134118702-134118853	0.74	0.018	0.49
NCK1	0.4	0.018	0.49
KIF25	0.4	0.018	0.49
GCOM1	0.34	0.018	0.49
chr4:123265536-123265716	0.74	0.018	0.49
chr1:144859758-144859998	0.74	0.018	0.49
OCIAD2	0.38	0.018	0.49
B3GALTL	0.39	0.018	0.49
chr18:178932-179037	0.74	0.018	0.49
ZDHHC12	0.39	0.018	0.49
C6orf1	0.39	0.018	0.49
ANP32A	0.36	0.018	0.49
GPN1	0.38	0.018	0.49
NUP62CL	0.39	0.018	0.49
ULK4	0.39	0.018	0.49
chr7:138831890-138832036	0.73	0.018	0.49
SLC27A2	0.39	0.018	0.49
PIWIL1	0.39	0.018	0.49
TRIO	0.39	0.018	0.49
non-targeting-8476	1.4	0.018	0.49
SS18	0.39	0.018	0.49
TECR	0.33	0.018	0.49
ZDHHC20	0.34	0.018	0.49
chrX:53588716-53588885	0.73	0.018	0.49
SOWAHC	0.39	0.018	0.49
ABHD12B	0.39	0.018	0.49
TMPRSS6	0.39	0.018	0.49
ITK	0.39	0.018	0.49
MRPL20	0.39	0.018	0.49
MED24	0.39	0.018	0.49
BAAT	0.39	0.018	0.49
CEACAM16	0.39	0.018	0.49
SERPINA3	0.37	0.018	0.49
OR11H1	0.32	0.018	0.49
MYL3	0.39	0.018	0.49
NCK2	0.39	0.019	0.49
PTGIR	0.39	0.019	0.49
chr7:74466817-74466903	0.73	0.019	0.49
NAT9	0.37	0.019	0.49
PTPRB	0.37	0.019	0.49
IGSF10	0.39	0.019	0.49
OR10G7	0.39	0.019	0.49
SLCO1B3	0.39	0.019	0.49
SART3	0.39	0.019	0.49
AFTPH	0.39	0.019	0.49
BPIFB6	0.39	0.019	0.49
PSMC4	0.39	0.019	0.49
chr10:88477720-88477901	0.73	0.019	0.49
chr3:43740767-43740853	0.73	0.019	0.49
chr9:131502222-131502398	0.73	0.019	0.49
DPH1	0.39	0.019	0.49
C11orf88	0.33	0.019	0.49
DNAH8	0.39	0.019	0.49
HCLS1	0.34	0.019	0.49
chr9:35685643-35685663	0.93	0.019	0.49
chr19:47572348-47572600	0.73	0.019	0.49
CCDC140	0.39	0.019	0.49
PLSCR1	0.33	0.019	0.49
chr1:171540458-171540560	0.73	0.019	0.49
CGNL1	0.39	0.019	0.49
FAM174A	0.39	0.019	0.49
NFKBIL1	0.39	0.019	0.49
PALB2	0.39	0.019	0.49
DDX27	0.36	0.019	0.49
PISD	0.39	0.019	0.49
TTLL6	0.39	0.019	0.49
chr18:33726212-33726344	0.72	0.019	0.49
chr4:1962761-1962878	0.72	0.019	0.49
STAU2	0.39	0.019	0.49
VPS13B	0.39	0.019	0.49
FBLN1	0.37	0.019	0.49
chr9:13125214-13125389	0.72	0.019	0.49
chr3:47032895-47033178	0.72	0.019	0.49
FAM98B	0.39	0.02	0.49
MAGI1	0.39	0.02	0.49
TAL2	0.39	0.02	0.49
ALPP	0.39	0.02	0.49
NEK1	0.36	0.02	0.49
PRORY	0.39	0.02	0.49
chr17:75209999-75210101	0.72	0.02	0.49
C11orf87	0.39	0.02	0.49
chr4:3037112-3037250	0.72	0.02	0.49
DLD	0.39	0.02	0.49
non-targeting-3959	1.4	0.02	0.49
chr6:31112463-31112661	0.72	0.02	0.49
EXOSC7	0.36	0.02	0.49
ZNF577	0.39	0.02	0.5
GPR52	0.39	0.02	0.5
non-targeting-2668	1.4	0.02	0.5
chr10:21097438-21097588	0.72	0.02	0.5
chr6:32032597-32032894	0.72	0.02	0.5
SHROOM2	0.39	0.02	0.5
FILIP1L	0.39	0.02	0.5
HIST1H3C	0.39	0.02	0.5
chr22:44535979-44536023	1.4	0.02	0.5
non-targeting-3483	1.4	0.02	0.5
RAB3GAP1	0.35	0.02	0.5
chr10:69695909-69695992	0.92	0.02	0.5
GINS2	0.39	0.02	0.5
KTI12	0.38	0.02	0.5
DMXL2	0.38	0.02	0.5
BAI2	0.33	0.021	0.5
chr9:140059637-140059748	0.72	0.021	0.5
chr2:131116969-131117065	0.72	0.021	0.5
ELF5	0.38	0.021	0.5
SOSTDC1	0.38	0.021	0.5
ANGPTL1	0.38	0.021	0.5
non-targeting-1548	1.3	0.021	0.5
chr12:112926246-112926314	0.71	0.021	0.5
ZNF317	0.38	0.021	0.5
KIAA1217	0.38	0.021	0.5
LZTS2	0.38	0.021	0.5
chr11:68321612-68321725	0.71	0.021	0.51
CASP12	0.38	0.022	0.51
HSD3B7	0.38	0.022	0.51
SAMD10	0.38	0.022	0.51
SETD1B	0.38	0.022	0.51
APOB	0.38	0.022	0.51
MRPS22	0.38	0.022	0.51
ACOT4	0.38	0.022	0.51
TAF4B	0.38	0.022	0.51
GPRC5C	0.35	0.022	0.51
NFATC2IP	0.36	0.022	0.51
SLC12A9	0.36	0.022	0.51
HIPK3	0.33	0.022	0.51
CAST	0.28	0.022	0.51
ZNF546	0.38	0.022	0.51
KRTAP29-1	0.38	0.022	0.51
FGF7	0.38	0.022	0.51
chr1:220332727-220332763	0.9	0.022	0.51
non-targeting-11178	1.3	0.022	0.51
chr16:70296387-70296427	0.71	0.022	0.51
GMNN	0.38	0.022	0.51
NARF	0.35	0.022	0.51
C12orf77	0.38	0.022	0.51
chr7:99798075-99798165	0.7	0.022	0.51
NUP43	0.38	0.022	0.51
SERPINE2	0.38	0.023	0.51
RARB	0.38	0.023	0.51
S100PBP	0.38	0.023	0.51
chrX:54265300-54265441	0.7	0.023	0.51
ELMO2	0.38	0.023	0.51
TMEM40	0.36	0.023	0.51
ENOPH1	0.32	0.023	0.51
GRIN2B	0.38	0.023	0.51
RPUSD4	0.38	0.023	0.51
chrX:123224703-123224814	0.7	0.023	0.51
ZNF683	0.38	0.023	0.51
RAB31	0.33	0.023	0.51
OR52K1	0.38	0.023	0.51
WDFY3	0.35	0.023	0.51
OR2A4	0.38	0.023	0.51
FCRL4	0.38	0.023	0.51
USP5	0.38	0.023	0.51
BSCL2	0.36	0.023	0.51
TMEM154	0.38	0.023	0.51
EZH2	0.35	0.023	0.51
SERPINB4	0.38	0.023	0.51
GRM4	0.38	0.024	0.51
TBK1	0.38	0.024	0.51
ASXL1	0.38	0.024	0.51
UBTD1	0.38	0.024	0.51
KPTN	0.34	0.024	0.52
COL4A3BP	0.38	0.024	0.52
IQSEC2	0.38	0.024	0.52
CORO1A	0.28	0.024	0.52
GNPDA1	0.38	0.024	0.52
ERMARD	0.38	0.024	0.52
ADORA3	0.34	0.024	0.52
chr11:68512458-68512579	0.7	0.024	0.52
non-targeting-11701	1.3	0.024	0.52
RP1	0.38	0.024	0.52
FLJ44635	0.38	0.024	0.52
RAP2A	0.38	0.024	0.52
RARA	0.38	0.024	0.52
DBX1	0.38	0.024	0.52
PODNL1	0.36	0.024	0.52
EPB41L1	0.36	0.024	0.52
PAK7	0.37	0.024	0.52
MBL2	0.37	0.024	0.52
chr6:33219294-33219413	0.69	0.024	0.52
ORC3	0.37	0.025	0.52
NRN1	0.37	0.025	0.53
non-targeting-6083	1.3	0.025	0.53
GRIN2D	0.37	0.025	0.53
OR2T33	0.34	0.025	0.53
chr8:95862143-95862319	0.69	0.025	0.53
KXD1	0.34	0.025	0.53
chr4:15042087-15042111	0.69	0.025	0.53
MED14OS	0.41	0.025	0.53
chr20:62073758-62073884	0.69	0.025	0.53
CACNA1F	0.37	0.025	0.53
NEFM	0.37	0.025	0.53
ZNF418	0.34	0.025	0.53
RNF138	0.35	0.025	0.53
EXOC4	0.37	0.025	0.53
HOOK3	0.37	0.025	0.53
CENPW	0.37	0.025	0.53
chr19:58151279-58151435	0.69	0.025	0.53
PAQR5	0.34	0.025	0.53
EIF4E1B	0.37	0.025	0.53
CCNI	0.29	0.026	0.53
SNAI1	0.37	0.026	0.53
SETD1A	0.37	0.026	0.53
chr12:988738-989197	0.69	0.026	0.53
CD2AP	0.34	0.026	0.53
PTK2	0.3	0.026	0.53
BNC1	0.37	0.026	0.53
PGC	0.37	0.026	0.53
ADAMTSL4	0.37	0.026	0.53
HKR1	0.34	0.026	0.53
MRPL49	0.37	0.026	0.53
PLCD4	0.37	0.026	0.53
chr19:4357249-4357336	0.68	0.026	0.53
PALMD	0.37	0.026	0.53
COG1	0.37	0.026	0.53
non-targeting-748	1.3	0.026	0.53
C1orf105	0.35	0.026	0.53
GABRE	0.35	0.026	0.53
TAF4	0.37	0.026	0.53
RPAIN	0.37	0.026	0.53
ZC4H2	0.37	0.026	0.53
COL9A1	0.37	0.026	0.53
NME1	0.37	0.026	0.53
GTF2F1	0.37	0.026	0.53
chr2:216257653-216257926	0.68	0.026	0.53
IL36A	0.37	0.026	0.53
FAM171A1	0.37	0.027	0.53
CSRNP3	0.37	0.027	0.53
MKRN3	0.37	0.027	0.53
chr22:50298032-50298154	0.68	0.027	0.53
MRPL9	0.37	0.027	0.53
chr4:106359106-106359193	0.86	0.027	0.54
NFKB2	0.35	0.027	0.54
chr5:137497484-137497553	0.68	0.027	0.54
chr16:30770498-30770568	0.68	0.027	0.54
FOXS1	0.37	0.027	0.54
chr6:109313989-109314102	0.68	0.027	0.54
chr7:128454691-128454973	0.68	0.027	0.54
RPA2	0.34	0.027	0.54
PRDM10	0.37	0.027	0.54
XAGE2	0.26	0.027	0.54
RASGRF2	0.37	0.027	0.54
chr10:135193900-135193989	0.68	0.027	0.54
THEG	0.32	0.027	0.54
AGFG1	0.37	0.027	0.54
OBSCN	0.29	0.027	0.54
AOC2	0.37	0.027	0.54
SLC12A4	0.37	0.027	0.54
ADAD2	0.32	0.027	0.54
ZNF280C	0.33	0.027	0.54
APMAP	0.35	0.027	0.54
non-targeting-9690	1.3	0.027	0.54
chr15:75628562-75628816	1.3	0.027	0.54
ZNF688	0.37	0.027	0.54
chr3:124810282-124810400	0.68	0.027	0.54
RUNDC3A	0.37	0.027	0.54
HLA-DRA	0.37	0.027	0.54
ALKBH4	0.37	0.027	0.54
OR4A16	0.37	0.028	0.54
TNFAIP6	0.37	0.028	0.54
chr3:180693100-180693192	0.68	0.028	0.54
chr17:41354671-41354729	0.68	0.028	0.54
SDR16C5	0.37	0.028	0.54
CKMT2	0.37	0.028	0.54
chr2:18758038-18758161	0.68	0.028	0.54
chr9:14116206-14116345	0.68	0.028	0.54
CLEC18B	0.32	0.028	0.54
chr2:152390728-152390833	0.68	0.028	0.54
VILL	0.37	0.028	0.54
BORA	0.37	0.028	0.54
TTC24	0.37	0.028	0.54
chr17:35896080-35896229	0.67	0.028	0.54
PRPS2	0.37	0.028	0.54
IGF2R	0.37	0.028	0.54
KIF6	0.37	0.028	0.54
WDR5	0.37	0.028	0.54
ZDHHC23	0.37	0.028	0.54
SENP6	0.31	0.028	0.54
NHLRC4	0.36	0.028	0.54
PRG4	0.36	0.028	0.54
ELP4	0.36	0.028	0.54
chr5:132358502-132358598	0.67	0.028	0.54
non-targeting-8108	1.3	0.028	0.54
GALR1	0.36	0.028	0.54
chr2:204260381-204260503	0.67	0.028	0.54
UHRF1BP1L	0.36	0.028	0.54
POPDC3	0.36	0.028	0.54
chr2:42531623-42531691	0.67	0.028	0.54
DNPEP	0.36	0.028	0.54
non-targeting-3156	1.2	0.028	0.54
NFATC2	0.36	0.028	0.54
NOX3	0.36	0.029	0.54
DNAJC13	0.36	0.029	0.54
FBXW4	0.33	0.029	0.54
chr12:49498230-49498334	0.67	0.029	0.54
FTSJ3	0.36	0.029	0.54
GPC2	0.36	0.029	0.54
chr5:122143971-122144050	0.67	0.029	0.54
non-targeting-726	1.2	0.029	0.54
chr12:120607972-120608125	0.67	0.029	0.54
BTG2	0.36	0.029	0.54
non-targeting-3663	1.2	0.029	0.54
TCHP	0.35	0.029	0.54
C17orf102	0.36	0.029	0.54
TCTE3	0.36	0.029	0.54
TDRD1	0.36	0.029	0.54
MS4A5	0.36	0.029	0.54
KLHL1	0.33	0.029	0.54
TCEAL7	0.36	0.029	0.54
ZBTB47	0.36	0.029	0.54
LRRC55	0.36	0.029	0.54
chr1:156924683-156924713	0.67	0.029	0.54
chr19:11231045-11231198	0.67	0.029	0.54
THAP11	0.36	0.029	0.54
SH3GLB2	0.31	0.029	0.54
chr19:16204493-16204563	0.67	0.029	0.54
C20orf96	0.36	0.03	0.54
MSX1	0.36	0.03	0.54
chr3:185644388-185644522	0.67	0.03	0.54
NKRF	0.36	0.03	0.54
AGAP2	0.31	0.03	0.54
LOC100129697	0.4	0.03	0.54
C7orf76	0.36	0.03	0.54
OR10H2	0.36	0.03	0.54
RFX6	0.36	0.03	0.54
chr6:86239909-86239993	0.84	0.03	0.54
non-targeting-11346	1.2	0.03	0.54
OR5AN1	0.36	0.03	0.54
GPR114	0.36	0.03	0.54
CDHR3	0.31	0.03	0.54
chr8:121327771-121327825	0.66	0.03	0.54
GBX1	0.36	0.03	0.54
LRFN2	0.36	0.03	0.54
CIB3	0.36	0.03	0.54
chr2:159433782-159433895	0.66	0.03	0.54
CCDC147	0.36	0.03	0.54
CAMLG	0.36	0.03	0.54
PUS3	0.36	0.03	0.54
CDC37	0.36	0.031	0.54
chr2:173354212-173354386	1.2	0.031	0.54
CCDC121	0.36	0.031	0.54
AGRP	0.36	0.031	0.54
PSMB11	0.36	0.031	0.54
non-targeting-9734	1.2	0.031	0.54
chr11:85779692-85779780	0.66	0.031	0.54
chr11:129993506-129993674	0.66	0.031	0.54
CD55	0.36	0.031	0.54
APOL4	0.36	0.031	0.54
TGM1	0.36	0.031	0.54
PRDM14	0.36	0.031	0.54
ZEB2	0.36	0.031	0.54
FPR2	0.36	0.031	0.54
chr2:32903922-32903989	0.66	0.031	0.54
PPHLN1	0.33	0.031	0.54
TDRKH	0.36	0.031	0.54
KRTAP9-1	0.36	0.031	0.54
C2orf78	0.36	0.031	0.54
STXBP3	0.31	0.031	0.54
BGLAP	0.36	0.031	0.54
CLDN9	0.36	0.031	0.54
TSC22D1	0.36	0.031	0.54
PCF11	0.36	0.031	0.54
SLC7A10	0.36	0.031	0.54
ILF2	0.36	0.031	0.54
TMEM110-MUSTN1	1.2	0.031	0.54
chr7:5348505-5348580	0.66	0.031	0.54
chr4:499506-499716	0.66	0.031	0.54
chr12:56536068-56536209	0.66	0.032	0.54
LMOD3	0.36	0.032	0.54
UBD	0.36	0.032	0.54
ANKRD46	0.36	0.032	0.54
SPRED1	0.36	0.032	0.54
LMX1B	0.36	0.032	0.54
LOXL3	0.32	0.032	0.54
chr12:48524145-48524219	0.66	0.032	0.54
chr12:120611456-120611630	0.66	0.032	0.54
B3GAT2	0.36	0.032	0.54
chr18:33257554-33257721	0.66	0.032	0.54
PKIB	0.34	0.032	0.54
RNF215	0.36	0.032	0.54
OR6K3	0.36	0.032	0.54
LRRC31	0.36	0.032	0.54
MEA1	0.36	0.032	0.54
chr19:53050764-53050891	0.65	0.032	0.54
TRAF6	0.36	0.032	0.54
chr6:107009216-107009375	0.65	0.032	0.54
C16orf54	0.36	0.032	0.54
SPP2	0.35	0.032	0.54
COA1	0.36	0.032	0.54
S100A7	0.31	0.033	0.54
ZNF84	0.35	0.033	0.54
CSPG5	0.35	0.033	0.54
TBCK	0.35	0.033	0.54
FAM213B	0.35	0.033	0.54
chr3:193343880-193343991	0.65	0.033	0.54
FAM25C	0.39	0.033	0.54
chr14:102698081-102698158	0.65	0.033	0.54
NGFR	0.29	0.033	0.54
TMEM218	0.35	0.033	0.54
METTL22	0.3	0.033	0.54
chr9:35562839-35562871	0.65	0.033	0.54
COPE	0.34	0.033	0.54
DACT2	0.35	0.033	0.54
EMC4	0.31	0.033	0.54
ARL1	0.32	0.033	0.54
VCAN	0.32	0.033	0.54
PCYT1B	0.35	0.033	0.54
TRIM2	0.34	0.033	0.54
MAP1LC3B	0.35	0.033	0.54
chr12:122803778-122803895	0.65	0.033	0.54
HLA-DOB	0.35	0.033	0.55
CYP27B1	0.35	0.033	0.55
chr16:167299-167374	0.65	0.033	0.55
chr16:31104103-31104185	1.2	0.033	0.55
KLHL5	0.32	0.034	0.55
non-targeting-8783	1.2	0.034	0.55
chr1:109365991-109366099	0.82	0.034	0.55
DSC2	0.35	0.034	0.55
GPR152	0.35	0.034	0.55
RNFT2	0.35	0.034	0.55
RAB35	0.35	0.034	0.55
chr11:67208595-67208715	0.65	0.034	0.55
chr15:43856300-43856363	0.65	0.034	0.55
SLX1A	0.35	0.034	0.55
TEC	0.35	0.034	0.55
chr6:137187764-137187871	0.65	0.034	0.55
KDM4C	0.3	0.034	0.55
NUDT5	0.32	0.034	0.55
YBX1	0.3	0.034	0.55
APP	0.32	0.034	0.55
DUSP28	0.35	0.034	0.55
CDYL	0.35	0.034	0.55
CST2	0.35	0.034	0.55
CLEC5A	0.35	0.034	0.55
chr2:209212582-209212747	0.65	0.034	0.55
TPK1	0.33	0.034	0.55
HDAC8	0.3	0.034	0.55
NXF3	0.35	0.034	0.55
NPY	0.33	0.034	0.55
chr15:55759127-55759359	0.81	0.034	0.55
TRANK1	0.35	0.034	0.55
SCARA3	0.35	0.034	0.55
chr19:54803015-54803207	0.65	0.034	0.55
ERC2	0.35	0.034	0.55
FBXL14	0.35	0.034	0.55
DPPA4	0.35	0.034	0.55
chr2:240929490-240929599	0.65	0.035	0.55
chr8:27461807-27461912	0.65	0.035	0.55
GPR162	0.35	0.035	0.55
AIP	0.33	0.035	0.55
chr20:35783465-35783570	0.64	0.035	0.55
OR4B1	0.35	0.035	0.55
SMEK1	0.35	0.035	0.55
chr16:67201622-67201726	0.64	0.035	0.55
chr10:3182878-3182957	0.64	0.035	0.55
SCYL1	0.35	0.035	0.55
HNRNPA0	0.35	0.035	0.55
IPP	0.3	0.035	0.55
TLR3	0.35	0.035	0.55
KLHL30	0.35	0.035	0.56
TIPARP	0.35	0.036	0.56
SLC9A3	0.35	0.036	0.56
STXBP5	0.35	0.036	0.56
LCE3C	0.35	0.036	0.56
chr9:136340660-136340733	0.64	0.036	0.56
chr20:57897426-57897472	0.81	0.036	0.56
ABCD2	0.35	0.036	0.56
PLCG2	0.35	0.036	0.56
MACC1	0.35	0.036	0.56
LGALS3BP	0.35	0.036	0.56
RPRD1A	0.32	0.036	0.56
QRFP	0.35	0.036	0.56
TNP2	0.35	0.036	0.56
chr1:186147547-186147898	0.64	0.036	0.56
KIF5B	0.35	0.036	0.56
DECR2	0.35	0.036	0.56
MSH4	0.35	0.036	0.56
CDH20	0.35	0.036	0.56
CLUAP1	0.33	0.037	0.56
chr14:91655253-91655331	0.64	0.037	0.56
KISS1R	0.35	0.037	0.56
chr12:129294487-129294598	0.64	0.037	0.56
non-targeting-6071	1.2	0.037	0.56
CELF5	0.35	0.037	0.56
SPDYE6	1.2	0.037	0.56
chr19:51015917-51016067	0.64	0.037	0.56
FLAD1	0.35	0.037	0.56
2022-03-11	0.35	0.037	0.56
chr3:122277175-122277280	1.2	0.037	0.56
FAM211B	0.35	0.037	0.56
ARHGAP33	0.35	0.037	0.56
ZCCHC3	0.35	0.037	0.56
PDCL	0.35	0.037	0.56
LRRTM4	0.35	0.037	0.56
PKP2	0.33	0.037	0.56
GRB10	0.31	0.037	0.56
chr4:83763337-83763634	0.64	0.037	0.56
chrX:44929273-44929364	0.64	0.037	0.56
STK39	0.3	0.037	0.56
chr7:107808721-107808847	0.64	0.037	0.56
chr6:36193043-36193141	0.64	0.037	0.56
chr6:37429745-37429878	0.64	0.037	0.56
FMNL1	0.35	0.037	0.56
RCSD1	0.35	0.038	0.56
AVP	0.35	0.038	0.56
KBTBD13	0.35	0.038	0.56
PLAC8L1	0.34	0.038	0.56
KCNK6	0.34	0.038	0.56
CD163	0.34	0.038	0.56
PMF1	0.34	0.038	0.56
POLA1	0.34	0.038	0.56
USF2	0.33	0.038	0.56
PGAM1	0.25	0.038	0.56
TTI1	0.34	0.038	0.56
ILDR2	0.33	0.038	0.56
PGGT1B	0.29	0.038	0.56
DAOA	0.34	0.038	0.56
TBL1Y	0.34	0.038	0.56
RFT1	0.31	0.038	0.56
FAN1	0.31	0.038	0.56
TXNIP	0.31	0.038	0.56
chr17:73100064-73100116	0.79	0.038	0.56
non-targeting-1172	1.2	0.038	0.56
non-targeting-1844	1.2	0.038	0.56
INTS9	0.34	0.038	0.56
AACS	0.33	0.038	0.56
chr14:102285328-102285422	0.63	0.039	0.56
chr6:55625254-55625331	0.63	0.039	0.56
PTPLA	0.29	0.039	0.56
DNAJB13	0.34	0.039	0.56
PXN	0.34	0.039	0.56
PGPEP1	0.34	0.039	0.56
CILP2	0.34	0.039	0.56
PUS10	0.34	0.039	0.56
ANKRD12	0.34	0.039	0.56
TPM2	0.3	0.039	0.56
TARS2	0.29	0.039	0.56
CCDC91	0.33	0.039	0.56
KRTAP10-2	0.34	0.039	0.56
POLR2C	0.34	0.039	0.56
DNASE1	0.33	0.039	0.56
SPATA22	0.34	0.039	0.56
MLKL	0.34	0.039	0.56
CCDC176	0.31	0.039	0.56
ANKRD34B	0.34	0.039	0.56
non-targeting-8315	1.1	0.039	0.56
LOC100127983	0.34	0.039	0.56
MRC2	0.34	0.039	0.56
DDX47	0.34	0.039	0.56
YIPF1	0.34	0.039	0.57
NR5A2	0.34	0.039	0.57
PPT2	0.31	0.04	0.57
chr3:52848224-52848379	0.63	0.04	0.57
TANGO2	0.29	0.04	0.57
ST6GALNAC5	0.34	0.04	0.57
EIF2AK1	0.31	0.04	0.57
chr4:114244914-114244950	0.63	0.04	0.57
TMEM200B	0.34	0.04	0.57
chr1:237843755-237843877	0.63	0.04	0.57
chr1:186273925-186274054	0.63	0.04	0.57
chr17:26659171-26659207	0.63	0.04	0.57
FAM208B	0.34	0.04	0.57
HIST2H2AB	0.34	0.04	0.57
CENPA	0.34	0.04	0.57
SRXN1	0.34	0.04	0.57
chrX:53590706-53590782	0.63	0.04	0.57
OFD1	0.31	0.04	0.57
chr3:23848727-23848820	0.78	0.04	0.57
chr19:10503934-10503955	0.63	0.04	0.57
BARX2	0.34	0.04	0.57
ZBED2	0.34	0.04	0.57
POLN	0.34	0.04	0.57
ZNF467	0.34	0.04	0.57
MTUS1	0.32	0.04	0.57
SECISBP2L	0.34	0.04	0.57
chr3:78696778-78696805	0.63	0.04	0.57
chr4:2833649-2833705	0.63	0.04	0.57
ZWINT	0.34	0.04	0.57
chr1:209953814-209953951	0.62	0.04	0.57
DCAF10	0.34	0.04	0.57
chr14:100380902-100381034	0.62	0.04	0.57
SLC22A5	0.31	0.04	0.57
HLA-DPA1	0.34	0.04	0.57
RPL13	0.29	0.041	0.57
chr15:60674540-60674623	0.78	0.041	0.57
DENND4C	0.29	0.041	0.57
TSEN34	0.34	0.041	0.57
NEK3	0.32	0.041	0.57
KRTAP4-12	0.34	0.041	0.57
TRRAP	0.34	0.041	0.57
MMAA	0.31	0.041	0.57
C1orf216	0.34	0.041	0.57
chr14:24035101-24035272	0.62	0.041	0.57
chr3:100645145-100645325	0.62	0.041	0.57
JHDM1D	0.34	0.041	0.57
TBKBP1	0.34	0.041	0.57
chr4:106853770-106853860	0.62	0.041	0.57
chr12:121204065-121204175	0.62	0.041	0.57
PRSS12	0.34	0.041	0.57
TANC1	0.34	0.041	0.57
OR2M4	0.34	0.041	0.57
C8orf58	0.27	0.041	0.57
chr11:130007150-130007186	0.78	0.041	0.57
MSI1	0.31	0.042	0.57
LY6E	0.34	0.042	0.57
DLEC1	0.34	0.042	0.57
VAMP8	0.34	0.042	0.57
USP32	0.34	0.042	0.57
LRRC57	0.34	0.042	0.57
HBQ1	0.34	0.042	0.57
chr1:173743443-173743577	0.62	0.042	0.57
WDR46	0.34	0.042	0.57
SEZ6	0.34	0.042	0.57
chr6:32134863-32134879	1.1	0.042	0.57
chr10:27294551-27294652	0.62	0.042	0.57
chr20:45848908-45848975	0.62	0.042	0.57
C4orf26	0.34	0.042	0.57
SLC22A24	0.34	0.042	0.57
PVRL2	0.34	0.042	0.57
SPATA31D1	0.34	0.042	0.57
GATAD2A	0.25	0.042	0.57
VEZF1	0.34	0.042	0.57
non-targeting-7614	1.1	0.042	0.57
chr2:238666098-238666191	0.62	0.042	0.57
CD101	0.34	0.042	0.57
TUBE1	0.29	0.042	0.57
SFRP2	0.34	0.042	0.57
CEACAM8	0.34	0.042	0.57
chr16:23091266-23091316	1.1	0.042	0.57
OR2A5	0.34	0.042	0.57
FREM2	0.34	0.043	0.57
chr10:88476083-88476528	0.62	0.043	0.57
chr2:69379300-69379396	0.62	0.043	0.57
MAOA	0.29	0.043	0.57
SNX10	0.34	0.043	0.57
NCKAP5	0.34	0.043	0.57
chr18:13073007-13073184	0.62	0.043	0.57
SHISA7	0.34	0.043	0.57
non-targeting-9191	1.1	0.043	0.58
ZSCAN16	0.32	0.043	0.58
CCDC53	0.32	0.043	0.58
TMEM237	0.3	0.043	0.58
CD2	0.3	0.043	0.58
chr1:160721134-160721238	0.61	0.043	0.58
LACTB	0.34	0.043	0.58
non-targeting-1540	1.1	0.043	0.58
BRICD5	0.34	0.043	0.58
HNRNPH2	0.34	0.043	0.58
LRRC71	0.34	0.043	0.58
ME2	0.32	0.043	0.58
chr12:101773148-101773336	0.61	0.044	0.58
chr17:20200273-20200390	0.61	0.044	0.58
non-targeting-6400	1.1	0.044	0.58
FGG	0.33	0.044	0.58
HSD17B3	0.3	0.044	0.58
AOX1	0.3	0.044	0.58
PTPDC1	0.3	0.044	0.58
EFR3A	0.3	0.044	0.58
chr4:185691408-185691486	0.77	0.044	0.58
PDCD11	0.33	0.044	0.58
PSMD7	0.33	0.044	0.58
chr3:52432047-52432178	0.61	0.044	0.58
CRADD	0.25	0.044	0.58
FBXW12	0.33	0.044	0.58
MED9	0.33	0.044	0.58
KRIT1	0.29	0.044	0.58
MED10	0.32	0.044	0.58
ST18	0.33	0.044	0.58
IDH3G	0.3	0.044	0.58
chr17:73142756-73142779	1.1	0.044	0.58
ARHGAP22	0.29	0.044	0.58
ITSN2	0.33	0.044	0.58
MAP2K2	0.29	0.044	0.58
CIC	0.33	0.044	0.58
chr2:64083439-64083567	0.61	0.044	0.58
CRISP2	0.3	0.044	0.58
OPN1SW	0.33	0.044	0.58
PLXND1	0.3	0.044	0.58
DOCK1	0.33	0.044	0.58
DAD1	0.33	0.045	0.58
chr9:140349690-140349783	0.61	0.045	0.58
TRMT12	0.33	0.045	0.58
C7orf60	0.33	0.045	0.58
chr22:50687259-50687288	0.61	0.045	0.58
chr9:72965291-72965387	0.61	0.045	0.58
C8A	0.33	0.045	0.58
chr11:47591251-47591443	0.61	0.045	0.58
MFHAS1	0.33	0.045	0.58
CNBD2	0.33	0.045	0.58
CTSE	0.33	0.045	0.58
ZBTB42	0.33	0.045	0.58
AGL	0.33	0.045	0.58
GLIS3	0.33	0.045	0.58
TMEM108	0.33	0.045	0.58
ATP5G1	0.29	0.045	0.58
NCR3	0.33	0.045	0.58
LPIN1	0.33	0.045	0.58
SERPINB9	0.33	0.045	0.58
ZNF169	0.33	0.045	0.58
PFKFB1	0.33	0.045	0.58
chr16:88098872-88098938	0.61	0.046	0.58
chr15:65268812-65268893	0.61	0.046	0.58
TMEM214	0.31	0.046	0.58
PLEKHA2	0.33	0.046	0.58
chr6:30691131-30691208	0.61	0.046	0.58
ST6GAL1	0.33	0.046	0.58
chr22:44168771-44168983	0.61	0.046	0.58
chr12:111121029-111121069	0.76	0.046	0.58
chr21:42870045-42870116	0.76	0.046	0.58
chr10:71966019-71966089	0.61	0.046	0.58
DNHD1	0.33	0.046	0.58
PPP3CB	0.31	0.046	0.58
TMSB4X	0.35	0.046	0.58
HIBCH	0.29	0.046	0.58
chr17:40278787-40278866	0.76	0.046	0.58
C5orf64	0.33	0.046	0.58
STAB2	0.33	0.046	0.58
non-targeting-3273	1.1	0.046	0.58
chr12:122617894-122618534	0.61	0.046	0.58
PID1	0.33	0.046	0.58
OR8D4	0.33	0.046	0.58
VPREB3	0.33	0.046	0.58
RNFT1	0.33	0.046	0.58
MPC1	0.33	0.046	0.58
LRR1	0.31	0.046	0.58
GATSL2	0.35	0.046	0.58
chr1:22021558-22021714	0.76	0.046	0.58
chr2:37463238-37463319	0.75	0.046	0.58
RPS28	0.33	0.046	0.58
PPFIA4	0.33	0.047	0.58
VAT1	0.31	0.047	0.58
OTUD3	0.33	0.047	0.58
GHITM	0.33	0.047	0.58
ZNF181	0.33	0.047	0.58
PLIN4	0.33	0.047	0.58
CD38	0.31	0.047	0.58
chr2:178096548-178096736	0.6	0.047	0.58
FCER1G	0.33	0.047	0.58
chr17:73239143-73239247	0.6	0.047	0.58
PPP1R3G	0.33	0.047	0.58
SLC2A2	0.3	0.047	0.58
chr11:46685546-46685645	0.6	0.047	0.58
MED13	0.33	0.047	0.58
PJA2	0.31	0.047	0.58
GOSR1	0.31	0.047	0.58
chr12:56740225-56740408	0.6	0.047	0.58
EFCAB4B	0.33	0.047	0.58
chr12:99097148-99097277	0.6	0.047	0.58
chr19:46119718-46119816	0.6	0.047	0.58
chr16:74664678-74664855	0.6	0.047	0.58
chr9:130630754-130630791	0.6	0.047	0.58
BID	0.33	0.047	0.58
TMIE	0.33	0.048	0.59
LMBR1L	0.3	0.048	0.59
chr3:128986779-128986883	0.6	0.048	0.59
ASPN	0.33	0.048	0.59
chr7:142562020-142562288	0.6	0.048	0.59
chr2:24369617-24369705	0.6	0.048	0.59
MAPT	0.26	0.048	0.59
CHAMP1	0.33	0.048	0.59
IQCF1	0.33	0.048	0.59
AQP7	0.28	0.048	0.59
chr9:134050846-134051008	0.6	0.048	0.59
chr6:135611561-135611663	0.6	0.048	0.59
chr12:28701995-28702063	0.6	0.048	0.59
MINPP1	0.33	0.048	0.59
VTI1B	0.33	0.048	0.59
AKR1A1	0.3	0.048	0.59
SLC17A7	0.33	0.048	0.59
non-targeting-5367	1.1	0.048	0.59
HOMER2	0.33	0.048	0.59
SERP2	0.33	0.048	0.59
SEMA4C	0.33	0.048	0.59
TMEM216	0.33	0.048	0.59
UBE2QL1	0.33	0.048	0.59
ECSCR	0.33	0.049	0.59
MFSD9	0.33	0.049	0.59
SNX12	0.31	0.049	0.59
chr10:76863651-76863855	0.6	0.049	0.59
chr16:775412-775445	0.6	0.049	0.59
PLIN2	0.31	0.049	0.59
OR51G2	0.33	0.049	0.59
KCNK5	0.33	0.049	0.59
MRE11A	0.32	0.049	0.59
RNF145	0.32	0.049	0.59
SLC2A12	0.32	0.049	0.59
SCLY	0.31	0.049	0.59
WNT4	0.32	0.049	0.59
NFIL3	0.32	0.049	0.59
SYNJ1	0.32	0.049	0.59
AGAP4	0.28	0.049	0.59
SUMF1	0.32	0.049	0.59
PHACTR2	0.31	0.049	0.59
KIAA1430	0.32	0.049	0.59
PVRL4	0.32	0.049	0.59
MED27	0.31	0.049	0.59
CPAMD8	0.32	0.05	0.59
CD200	0.31	0.05	0.59
TMEM200C	0.32	0.05	0.59
CYB5D2	0.32	0.05	0.59
PPP6C	0.3	0.05	0.59
MBD5	0.32	0.05	0.59
chr17:18159839-18159911	0.59	0.05	0.59
SLC34A2	0.32	0.05	0.59
C22orf43	0.32	0.05	0.59
RUFY3	0.3	0.05	0.59
RPS5	0.28	0.05	0.59
PAK2	0.32	0.05	0.59
MAP4	0.32	0.05	0.59
FAM194A	0.31	0.05	0.59
chr19:17654332-17654440	0.59	0.05	0.59
chr11:125318397-125318463	0.59	0.05	0.59
RAB15	0.32	0.05	0.59
SOX11	0.32	0.05	0.59
chrX:24073731-24073795	0.74	0.05	0.59
ADAM23	0.32	0.05	0.59
MBTD1	0.28	0.05	0.59
chr12:120510314-120510533	0.59	0.05	0.59
non-targeting-6156	1.1	0.05	0.59
NISCH	0.31	0.05	0.59
LDB2	0.32	0.05	0.59
USP19	0.29	0.05	0.59
non-targeting-8875	1.1	0.05	0.59
CPZ	0.29	0.05	0.59
TBL3	0.32	0.051	0.59
TAX1BP1	0.31	0.051	0.59
non-targeting-1149	1.1	0.051	0.59
chr17:58289384-58289459	0.74	0.051	0.59
CCKAR	0.32	0.051	0.59
2022-03-01	0.32	0.051	0.59
chr18:43462396-43462452	0.59	0.051	0.59
STRBP	0.27	0.051	0.59
SETD6	0.32	0.051	0.59
chr16:69375082-69375223	0.59	0.051	0.59
CALHM1	0.32	0.051	0.59
TSSC1	0.31	0.051	0.59
IL18BP	0.32	0.051	0.59
COL8A1	0.32	0.051	0.59
CNKSR3	0.32	0.051	0.59
NT5C1A	0.32	0.051	0.59
chr6:30890158-30890331	0.42	0.051	0.59
LSMEM1	0.32	0.051	0.59
ERLIN2	0.29	0.051	0.59
RIT1	0.29	0.051	0.59
PTMA	0.25	0.051	0.59
UBN1	0.29	0.052	0.59
ALS2CR11	0.32	0.052	0.59
SBNO1	0.32	0.052	0.59
INTS2	0.32	0.052	0.59
POLR3C	0.25	0.052	0.59
RNF40	0.32	0.052	0.59
RYR1	0.29	0.052	0.59
SORL1	0.32	0.052	0.59
PITPNA	0.32	0.052	0.59
EBPL	0.32	0.052	0.59
PDLIM4	0.32	0.052	0.59
chr3:64008318-64008414	0.73	0.052	0.59
C11orf24	0.3	0.052	0.59
C7orf66	0.32	0.052	0.59
RABIF	0.32	0.052	0.59
RABGEF1	0.32	0.052	0.59
DOCK4	0.32	0.052	0.59
ADAT1	0.32	0.052	0.59
chr3:32778901-32778982	0.73	0.052	0.59
chr19:12760154-12760242	0.59	0.052	0.59
BTN3A2	0.3	0.052	0.59
chr11:47310518-47310578	0.59	0.052	0.59
GAB1	0.32	0.052	0.59
ACTR3B	0.3	0.052	0.59
EIF4EBP3	0.32	0.052	0.59
RNF219	0.32	0.052	0.59
MED18	0.32	0.052	0.59
SERTAD4	0.32	0.052	0.59
KRTAP4-2	0.32	0.052	0.59
PHF21A	0.32	0.052	0.59
chr6:35278235-35278346	0.59	0.053	0.59
chr3:49713488-49713652	0.59	0.053	0.59
non-targeting-6632	1.1	0.053	0.59
chr19:12812961-12812991	0.59	0.053	0.59
chr3:179320439-179320585	0.73	0.053	0.59
PHPT1	0.32	0.053	0.59
FIBCD1	0.32	0.053	0.59
FBXO36	0.32	0.053	0.59
SOCS6	0.32	0.053	0.59
HJURP	0.32	0.053	0.59
BST1	0.32	0.053	0.59
SLC13A4	0.32	0.053	0.59
P2RX6	0.29	0.053	0.59
SWT1	0.32	0.053	0.59
PITPNC1	0.32	0.053	0.59
IL20	0.32	0.053	0.59
chr19:42853650-42853851	0.59	0.053	0.59
chr6:131190702-131190951	0.58	0.053	0.59
APPL2	0.32	0.053	0.59
HES5	0.32	0.053	0.59
TIE1	0.29	0.053	0.59
chr17:80416587-80416706	1.1	0.053	0.59
DYNC2LI1	0.29	0.053	0.59
OAZ3	0.27	0.053	0.59
PACSIN3	0.27	0.053	0.59
chr1:232539870-232539924	0.58	0.053	0.59
chr6:76018555-76018613	0.58	0.053	0.59
EPB41L3	0.29	0.053	0.59
chr6:86332199-86332304	0.58	0.053	0.59
RUNDC3B	0.32	0.054	0.59
KIF1C	0.32	0.054	0.59
chr12:56532710-56532797	0.58	0.054	0.59
ADPRHL2	0.29	0.054	0.59
CASP3	0.32	0.054	0.59
ZDHHC17	0.29	0.054	0.59
chrX:19372608-19372701	0.58	0.054	0.59
non-targeting-5508	1	0.054	0.59
non-targeting-9634	1	0.054	0.59
chr4:515016-515062	0.73	0.054	0.59
CEACAM20	0.32	0.054	0.59
chr11:67200665-67200691	0.73	0.054	0.59
CTNNA2	0.32	0.054	0.59
HBZ	0.32	0.054	0.59
RBPMS2	0.32	0.054	0.59
PGPEP1L	0.32	0.054	0.59
CBR3	0.32	0.054	0.59
AKTIP	0.25	0.054	0.59
RAD54L	0.32	0.054	0.59
IDH3B	0.3	0.054	0.59
HSPBP1	0.3	0.054	0.59
TDG	0.26	0.054	0.59
PBX2	0.32	0.055	0.59
MSANTD2	0.32	0.055	0.59
GCSAM	0.32	0.055	0.59
chr9:74975025-74975137	0.58	0.055	0.59
FAM154B	0.32	0.055	0.59
ZNF101	0.32	0.055	0.59
CATSPER2	0.32	0.055	0.59
chr3:12790153-12790291	0.58	0.055	0.59
POLG2	0.32	0.055	0.59
SERPINA6	0.32	0.055	0.59
PTAFR	0.32	0.055	0.59
DNAJA1	0.29	0.055	0.59
YPEL2	0.32	0.055	0.59
OR2J3	0.32	0.055	0.59
DMRT3	0.32	0.055	0.59
RUNX3	0.32	0.055	0.59
chr19:55831758-55831826	0.58	0.055	0.59
EPHB6	0.32	0.055	0.59
SDCBP2	0.32	0.055	0.59
AAMDC	0.32	0.055	0.59
C3orf27	0.32	0.055	0.59
chr16:67220661-67220787	0.58	0.055	0.59
chr4:1075206-1075255	0.58	0.055	0.59
MPG	0.31	0.055	0.59
CNEP1R1	0.3	0.055	0.59
chr3:139069818-139069872	0.58	0.055	0.59
chr6:33383037-33383106	0.58	0.055	0.59
ZNF480	0.29	0.055	0.59
TMEM217	0.31	0.055	0.59
KLF11	0.31	0.055	0.59
C15orf43	0.31	0.055	0.59
TAS2R41	0.31	0.055	0.59
EFCAB3	0.31	0.055	0.59
chr9:140166657-140166674	0.58	0.056	0.59
TPD52L3	0.31	0.056	0.59
PTPRT	0.31	0.056	0.59
NOVA2	0.31	0.056	0.59
TRIM49	0.21	0.056	0.59
ALKBH1	0.29	0.056	0.59
LOR	0.31	0.056	0.59
non-targeting-2730	1	0.056	0.59
TYR	0.27	0.056	0.59
non-targeting-8850	1	0.056	0.59
SMAP2	0.31	0.056	0.59
chr12:16753588-16753647	0.58	0.056	0.6
PUS7	0.27	0.056	0.6
PCDHGB1	0.31	0.056	0.6
chr8:61707544-61707686	0.58	0.056	0.6
ATPIF1	0.31	0.056	0.6
GPD1L	0.28	0.056	0.6
YJEFN3	0.31	0.056	0.6
HNRNPH3	0.3	0.056	0.6
DHRS2	0.31	0.056	0.6
GPR82	0.31	0.056	0.6
HPS4	0.23	0.056	0.6
non-targeting-7302	1	0.056	0.6
OR5AU1	0.31	0.056	0.6
HAS2	0.31	0.056	0.6
chr7:111375109-111375223	0.58	0.056	0.6
DCUN1D3	0.31	0.056	0.6
UNC45B	0.31	0.056	0.6
CCM2	0.28	0.057	0.6
ZNF81	0.31	0.057	0.6
chr12:2614008-2614111	0.58	0.057	0.6
chr1:151110461-151110581	0.58	0.057	0.6
GRIN2A	0.31	0.057	0.6
PPRC1	0.26	0.057	0.6
RANGRF	0.29	0.057	0.6
chr8:101052189-101052315	0.57	0.057	0.6
ABCC4	0.31	0.057	0.6
BNIP1	0.31	0.057	0.6
LMNA	0.31	0.057	0.6
TRIM6	0.31	0.057	0.6
chr1:55563270-55563390	0.72	0.057	0.6
ADIPOR1	0.28	0.057	0.6
chr5:36163746-36163843	0.71	0.057	0.6
SRSF11	0.31	0.057	0.6
KIAA1984	0.28	0.057	0.6
chrX:135758782-135758876	0.57	0.057	0.6
NEURL	0.31	0.057	0.6
chr11:118981556-118981667	0.57	0.058	0.6
non-targeting-530	1	0.058	0.6
PPT1	0.3	0.058	0.6
chr10:51579127-51579282	0.57	0.058	0.6
TFAP2B	0.31	0.058	0.6
LMO1	0.31	0.058	0.6
FAM150A	0.31	0.058	0.6
chr2:122203024-122203072	0.57	0.058	0.6
chr10:99211846-99212041	0.57	0.058	0.6
INSM1	0.31	0.058	0.6
HM13	0.31	0.058	0.6
TNRC6B	0.31	0.058	0.6
SLC38A10	0.28	0.058	0.6
GLS	0.3	0.058	0.6
EPG5	0.31	0.058	0.6
chr17:40965965-40966026	0.71	0.058	0.6
PRMT8	0.31	0.058	0.6
chr8:121238865-121239005	0.57	0.058	0.6
UGT2B17	0.31	0.058	0.6
non-targeting-4133	1	0.058	0.6
EHF	0.31	0.058	0.6
GCNT3	0.31	0.058	0.6
FAM231B	0.31	0.058	0.6
NUCKS1	0.31	0.058	0.6
EXOC5	0.26	0.058	0.6
METTL1	0.28	0.058	0.6
chr13:21163949-21164006	0.57	0.058	0.6
MYO10	0.31	0.058	0.6
non-targeting-5690	1	0.058	0.6
chr7:148512005-148512131	0.57	0.058	0.6
TMEM215	0.31	0.058	0.6
GTF2IRD2B	0.57	0.058	0.6
FAM9B	0.31	0.058	0.6
chr1:1203241-1203372	0.57	0.058	0.6
ZNF182	0.31	0.058	0.6
ZNF501	0.31	0.059	0.6
TIAM1	0.31	0.059	0.6
THOC5	0.31	0.059	0.6
ANK3	0.3	0.059	0.6
DPY19L1	0.27	0.059	0.6
MTFR1	0.31	0.059	0.6
BMP8A	0.31	0.059	0.6
chr8:67900634-67900752	0.57	0.059	0.6
MANBA	0.31	0.059	0.6
CASKIN2	0.31	0.059	0.6
DHODH	0.27	0.059	0.6
LRRN4CL	0.31	0.059	0.6
chr11:57193143-57193182	0.57	0.059	0.6
NNAT	0.29	0.059	0.6
FAM173A	0.31	0.059	0.6
MAP7	0.31	0.059	0.6
ARRDC1	0.25	0.059	0.6
IYD	0.29	0.059	0.6
VNN3	0.71	0.059	0.6
chr1:154562659-154562737	0.57	0.059	0.6
PTPN11	0.29	0.059	0.6
SYNC	0.31	0.059	0.6
chr2:127447830-127447887	0.57	0.059	0.6
DRGX	0.31	0.059	0.6
STH	0.31	0.059	0.6
chr9:131218431-131218534	0.57	0.059	0.6
chr3:41279506-41279567	0.57	0.059	0.6
KLHL23	0.31	0.059	0.6
WASF2	0.31	0.059	0.6
EYA2	0.31	0.059	0.6
chr10:74987918-74987942	0.71	0.06	0.6
chr3:69047161-69047265	0.71	0.06	0.6
chr1:243349080-243349374	0.57	0.06	0.6
CYP3A5	0.28	0.06	0.6
KIAA0020	0.31	0.06	0.6
DPT	0.28	0.06	0.6
PLAA	0.28	0.06	0.6
chr2:206305093-206305396	0.57	0.06	0.6
ZNF544	0.31	0.06	0.6
HIST1H2BG	0.31	0.06	0.6
FAM175B	0.31	0.06	0.6
FOXH1	0.31	0.06	0.6
chr13:25911073-25911172	0.57	0.06	0.6
NOG	0.31	0.06	0.6
ST6GALNAC1	0.31	0.06	0.6
non-targeting-7728	1	0.06	0.6
SLC6A6	0.31	0.06	0.6
FBXW11	0.31	0.06	0.6
PRR19	0.31	0.06	0.6
AGTPBP1	0.31	0.06	0.6
TMEM101	0.31	0.06	0.6
MYO3B	0.31	0.06	0.6
C2orf82	0.31	0.06	0.6
CISD2	0.31	0.06	0.6
BEST2	0.31	0.06	0.6
PTDSS1	0.31	0.06	0.6
chr19:55966697-55966745	0.57	0.061	0.6
HOOK1	0.31	0.061	0.6
CHDH	0.28	0.061	0.6
ERI3	0.27	0.061	0.6
chr9:77684657-77684729	0.7	0.061	0.6
SARNP	0.29	0.061	0.6
OR51E1	0.31	0.061	0.6
C2orf42	0.28	0.061	0.6
CCDC65	0.31	0.061	0.6
IDH3A	0.29	0.061	0.6
FGF19	0.31	0.061	0.6
RASSF6	0.31	0.061	0.6
CXCL17	0.31	0.061	0.6
EHMT2	0.31	0.061	0.6
PTPRG	0.31	0.061	0.6
CLTCL1	0.31	0.061	0.6
ERMN	0.31	0.061	0.6
ZIC1	0.31	0.061	0.6
HEXDC	0.28	0.061	0.6
ATAD1	0.26	0.061	0.6
non-targeting-8316	1	0.061	0.6
RBM27	0.29	0.061	0.6
WDSUB1	0.26	0.061	0.6
OR4P4	0.31	0.061	0.6
PILRA	0.31	0.061	0.6
CBWD3	0.33	0.061	0.6
chr20:45012054-45012133	0.56	0.061	0.6
FCHO1	0.31	0.061	0.6
SDF2	0.31	0.061	0.6
chr16:14341214-14341364	0.56	0.062	0.6
LHX2	0.31	0.062	0.6
DEFB4A	0.25	0.062	0.6
chr19:8606789-8606875	0.56	0.062	0.6
MIEF1	0.28	0.062	0.6
chr1:23406045-23406160	0.56	0.062	0.6
TMEM176B	0.31	0.062	0.6
SMEK2	0.31	0.062	0.6
LINS	0.31	0.062	0.6
non-targeting-3737	1	0.062	0.6
LYPD4	0.31	0.062	0.6
FANCI	0.31	0.062	0.6
RNF20	0.31	0.062	0.6
chr3:89521672-89521769	0.56	0.062	0.6
ERP29	0.28	0.062	0.6
chr10:90707014-90707143	0.56	0.062	0.6
RERE	0.31	0.062	0.6
TWIST1	0.31	0.062	0.6
PLAC1L	0.31	0.062	0.6
PAPSS1	0.28	0.062	0.6
FZD3	0.31	0.062	0.6
RPS13	0.27	0.062	0.6
chr7:6505701-6505954	0.56	0.062	0.6
chr1:153751321-153751361	0.56	0.062	0.6
chr11:10793091-10793163	0.56	0.062	0.6
MS4A8	0.31	0.063	0.6
GNGT2	0.29	0.063	0.6
chr19:42875501-42875634	0.56	0.063	0.6
LIPF	0.31	0.063	0.6
ACE2	0.31	0.063	0.6
chr15:63353911-63353987	0.56	0.063	0.6
ANXA13	0.31	0.063	0.6
CXCL12	0.31	0.063	0.6
MAPRE1	0.31	0.063	0.6
HIST1H2AG	0.31	0.063	0.6
PRRG2	0.31	0.063	0.6
CAMK1D	0.31	0.063	0.6
chr1:186280165-186280302	0.56	0.063	0.6
chr18:3129229-3129517	0.56	0.063	0.6
UNC13B	0.3	0.063	0.6
KLHL31	0.3	0.063	0.6
PTPRJ	0.3	0.063	0.6
DSPP	0.3	0.063	0.6
chr1:29638056-29638065	0.69	0.063	0.6
TFF2	0.3	0.063	0.6
SAMD5	0.3	0.063	0.6
UGT1A7	0.37	0.063	0.6
chr17:45750855-45750927	0.56	0.063	0.6
COG4	0.3	0.063	0.6
PLP1	0.3	0.063	0.6
LCN10	0.3	0.063	0.6
NECAB1	0.3	0.063	0.6
chr10:3212295-3212398	0.56	0.063	0.6
chr1:158986322-158986490	0.56	0.063	0.6
ABTB2	0.3	0.064	0.6
BAG5	0.3	0.064	0.6
FBXO48	0.3	0.064	0.6
LYZL2	0.32	0.064	0.6
GLRA4	0.3	0.064	0.6
chr12:7635238-7635358	0.56	0.064	0.6
HMOX2	0.28	0.064	0.6
MYO1B	0.3	0.064	0.6
IQCD	0.3	0.064	0.6
chr12:48536564-48536729	0.56	0.064	0.6
FLOT1	0.26	0.064	0.6
chr16:28842282-28842305	0.56	0.064	0.6
OR5D18	0.3	0.064	0.6
ARSJ	0.3	0.064	0.6
chr7:150775928-150776009	0.56	0.064	0.6
ARRDC5	0.3	0.064	0.6
SLC2A14	0.3	0.064	0.6
PUF60	0.29	0.064	0.6
CYP4F11	0.3	0.064	0.6
BIRC2	0.3	0.064	0.6
chr10:135101782-135101813	0.56	0.065	0.6
TRIM24	0.29	0.065	0.6
HIP1	0.3	0.065	0.6
LOC389199	0.3	0.065	0.6
ABCC3	0.29	0.065	0.6
TRMT112	0.29	0.065	0.6
chr12:102069069-102069209	0.56	0.065	0.6
PDCD7	0.3	0.065	0.6
VIL1	0.3	0.065	0.6
LGI3	0.3	0.065	0.6
KRTAP5-4	0.34	0.065	0.6
NPTX1	0.3	0.065	0.6
BLOC1S2	0.3	0.065	0.6
chrX:100292905-100293040	0.56	0.065	0.6
non-targeting-1891	0.98	0.065	0.6
MYO3A	0.3	0.065	0.6
DHX29	0.3	0.065	0.6
PHGDH	0.28	0.065	0.6
EIF3H	0.27	0.065	0.6
MYT1L	0.3	0.065	0.6
PROM1	0.3	0.065	0.6
chr1:100696288-100696470	0.56	0.065	0.6
RBM18	0.3	0.065	0.6
chr15:76182775-76182824	0.69	0.065	0.6
TMEM150B	0.3	0.065	0.6
TEKT2	0.3	0.065	0.6
chr4:10100615-10100763	0.55	0.065	0.6
chr7:2279311-2279342	0.69	0.065	0.6
chr3:112190058-112190202	0.55	0.065	0.6
P4HA2	0.28	0.065	0.6
MAP3K10	0.28	0.065	0.6
chr1:236180447-236180573	0.55	0.065	0.6
CARS2	0.26	0.065	0.6
BOD1L1	0.3	0.065	0.6
CIDEC	0.3	0.066	0.6
LMTK2	0.3	0.066	0.6
PTEN	0.24	0.066	0.6
chr6:109258102-109258202	0.55	0.066	0.6
chr8:124747994-124748117	0.55	0.066	0.6
MC2R	0.3	0.066	0.6
CD37	0.29	0.066	0.6
HSPB6	0.3	0.066	0.6
chr20:34144743-34144761	0.69	0.066	0.6
UBE2O	0.3	0.066	0.6
OR51B6	0.3	0.066	0.6
SGCB	0.3	0.066	0.6
FAU	0.3	0.066	0.6
USP13	0.25	0.066	0.6
MNS1	0.3	0.066	0.6
PHF13	0.3	0.066	0.6
GCC2	0.3	0.066	0.6
STAB1	0.28	0.066	0.6
NOC2L	0.3	0.066	0.6
PF4	0.3	0.066	0.6
non-targeting-7281	0.97	0.066	0.6
ADAMTSL1	0.3	0.066	0.6
GPR75	0.3	0.067	0.6
DNAJC11	0.29	0.067	0.6
NIPA2	0.3	0.067	0.6
chr20:4162970-4163129	0.55	0.067	0.6
SLC4A8	0.3	0.067	0.6
chr11:46534276-46534363	0.55	0.067	0.6
chr15:43164808-43164894	0.68	0.067	0.6
non-targeting-8075	0.97	0.067	0.6
chr17:35900582-35900645	0.55	0.067	0.6
ZNF764	0.3	0.067	0.6
MEDAG	0.3	0.067	0.6
chr17:57733214-57733388	0.55	0.067	0.6
BSPRY	0.3	0.067	0.6
chr2:231331921-231331930	0.68	0.067	0.61
chr7:99262788-99262937	0.55	0.067	0.61
chr12:112305375-112305473	0.55	0.067	0.61
SNTG1	0.3	0.067	0.61
non-targeting-9722	0.97	0.067	0.61
non-targeting-2342	0.97	0.067	0.61
PLEKHG2	0.25	0.067	0.61
MASTL	0.3	0.068	0.61
chr6:30545185-30545232	0.68	0.068	0.61
ADNP2	0.3	0.068	0.61
chr5:153175035-153175150	0.55	0.068	0.61
ACOXL	0.27	0.068	0.61
chr20:47274673-47274766	0.55	0.068	0.61
chr3:50331062-50331152	0.55	0.068	0.61
EMR3	0.3	0.068	0.61
EVPL	0.3	0.068	0.61
C10orf68	0.27	0.068	0.61
MAT2A	0.3	0.068	0.61
chr11:104822622-104822732	0.55	0.068	0.61
FOXRED1	0.27	0.068	0.61
SNX13	0.3	0.068	0.61
chr17:43190230-43190380	0.55	0.068	0.61
chr11:93490481-93490631	0.55	0.068	0.61
chr7:105122758-105122887	0.55	0.068	0.61
RFTN1	0.27	0.068	0.61
BEST1	0.28	0.068	0.61
chrX:128650307-128650474	0.55	0.068	0.61
CNOT3	0.3	0.069	0.61
chr1:201844279-201844356	0.55	0.069	0.61
SEC22C	0.3	0.069	0.61
ACR	0.3	0.069	0.61
chr1:156206078-156206139	0.55	0.069	0.61
chr11:60070031-60070190	0.55	0.069	0.61
SSBP1	0.3	0.069	0.61
RBM38	0.3	0.069	0.61
CD46	0.3	0.069	0.61
chr17:263221-263534	0.96	0.069	0.61
CDY1	0.21	0.069	0.61
chr17:5283658-5283757	0.68	0.069	0.61
EML5	0.27	0.069	0.61
HFM1	0.27	0.069	0.61
chr11:64813660-64813834	0.55	0.069	0.61
chr11:47462709-47462763	0.55	0.069	0.61
chr13:101308634-101308722	0.55	0.069	0.61
SMPD1	0.27	0.069	0.61
RNF11	0.3	0.069	0.61
non-targeting-2627	0.96	0.069	0.61
OPCML	0.3	0.069	0.61
SRP54	0.27	0.069	0.61
RTN4RL1	0.3	0.069	0.61
chr7:73778584-73778645	0.55	0.069	0.61
MAG	0.3	0.069	0.61
CCDC97	0.3	0.069	0.61
LEAP2	0.3	0.069	0.61
G2E3	0.27	0.069	0.61
chr1:214478529-214478593	0.55	0.069	0.61
chr9:35801922-35801997	0.55	0.069	0.61
POC5	0.3	0.069	0.61
chr10:105093681-105093709	0.55	0.07	0.61
chr4:79512697-79512777	0.55	0.07	0.61
chr10:22022432-22022521	0.55	0.07	0.61
CMSS1	0.3	0.07	0.61
chr1:19237877-19237970	0.55	0.07	0.61
ZNF652	0.27	0.07	0.61
chr17:74057572-74057655	0.55	0.07	0.61
GEMIN4	0.3	0.07	0.61
non-targeting-5156	0.96	0.07	0.61
SAP30BP	0.26	0.07	0.61
RGS7	0.3	0.07	0.61
chr1:222757469-222757639	0.54	0.07	0.61
MFGE8	0.28	0.07	0.61
CTSO	0.3	0.07	0.61
chr10:35477127-35477316	0.54	0.07	0.61
GTF2H3	0.26	0.07	0.61
NDST2	0.27	0.07	0.61
PFDN2	0.3	0.07	0.61
GPR98	0.3	0.07	0.61
RAB3A	0.3	0.07	0.61
chr16:20802171-20802254	0.54	0.07	0.61
TNFSF9	0.3	0.07	0.61
non-targeting-3152	0.95	0.07	0.61
CHD6	0.3	0.07	0.61
GPLD1	0.3	0.071	0.61
RHOA	0.28	0.071	0.61
CDC42SE2	0.3	0.071	0.61
chr1:156202110-156202216	0.54	0.071	0.61
chr4:99337895-99338039	0.54	0.071	0.61
IFIT2	0.3	0.071	0.61
chr1:47728734-47728788	0.54	0.071	0.61
OR52B4	0.3	0.071	0.61
chr5:42804757-42804875	0.54	0.071	0.61
ELN	0.3	0.071	0.61
SLC7A1	0.3	0.071	0.61
SRSF3	0.28	0.071	0.61
TMEM41A	0.26	0.071	0.61
GRHPR	0.25	0.071	0.61
DNAJC9	0.3	0.071	0.61
ZNF41	0.3	0.071	0.61
SNAPC2	0.28	0.071	0.61
AMOTL1	0.27	0.071	0.61
chr1:172571835-172571927	0.54	0.071	0.61
CXorf56	0.28	0.071	0.61
RRAGC	0.3	0.071	0.61
chr10:58118565-58118669	0.54	0.071	0.61
CCDC82	0.27	0.071	0.61
SNTB1	0.3	0.071	0.61
chrX:70466444-70466480	0.54	0.072	0.61
KCNT1	0.3	0.072	0.61
chr2:224746658-224746789	0.54	0.072	0.61
chr18:3450322-3450503	0.95	0.072	0.61
chr7:100453327-100453459	0.54	0.072	0.61
TMC4	0.29	0.072	0.61
ABCG8	0.29	0.072	0.61
JMY	0.29	0.072	0.61
CLIC6	0.29	0.072	0.61
OCSTAMP	0.29	0.072	0.61
SLC46A1	0.29	0.072	0.61
SLC6A12	0.29	0.072	0.61
AKAP7	0.27	0.072	0.61
ONECUT2	0.29	0.072	0.61
chr11:618598-619180	0.54	0.072	0.61
chr22:45745608-45745678	0.67	0.072	0.61
GOLGA8H	0.38	0.072	0.61
non-targeting-8391	0.94	0.072	0.61
chr17:76200736-76200822	0.54	0.072	0.61
ZFP30	0.29	0.073	0.61
chr3:12956603-12956633	0.54	0.073	0.61
OR3A1	0.29	0.073	0.61
UGT3A1	0.27	0.073	0.61
COX6B1	0.29	0.073	0.61
GRPR	0.29	0.073	0.61
DYNC1LI1	0.29	0.073	0.61
chr14:78187080-78187171	0.54	0.073	0.61
chr19:18375172-18375733	0.54	0.073	0.61
chr11:89133184-89133247	0.67	0.073	0.61
chr15:85487796-85487895	0.54	0.073	0.61
HRNR	0.29	0.073	0.61
CSDC2	0.29	0.073	0.61
chr11:65396827-65396886	0.54	0.073	0.61
chr17:79220133-79220473	0.54	0.073	0.61
NFAM1	0.29	0.073	0.61
non-targeting-6874	0.94	0.073	0.61
OSCP1	0.27	0.073	0.61
CHI3L2	0.29	0.073	0.61
KRT7	0.29	0.073	0.61
SIRPA	0.26	0.073	0.61
SMNDC1	0.29	0.073	0.61
OR6V1	0.29	0.073	0.61
CCDC50	0.29	0.073	0.61
PENK	0.29	0.073	0.61
chr17:48252736-48252810	0.54	0.073	0.61
COL4A6	0.29	0.073	0.61
chr15:22862934-22863123	0.54	0.073	0.61
chr1:154226375-154226565	0.54	0.073	0.61
chr11:111907996-111908184	0.54	0.073	0.61
chr8:54891584-54891731	0.54	0.073	0.61
SAP130	0.29	0.074	0.61
[truncated: 13,417 more rows]
