# Supplementary material for: SF3B1 mutations provide genetic vulnerability to copper ionophores in human acute myeloid leukemia
Source: Sci Adv. 2024 Mar 22;10(12):eadl4018. doi: 10.1126/sciadv.adl4018 (PMC10959413; doi:10.1126/sciadv.adl4018)
Supplement: Supplementary file 2 — Tables S1 to S8 [file sciadv.adl4018_data_files_s1_to_s8.zip › adl4018_Data_file_S6.xlsx]

## Sheet: ABCB7
Sample ID	ABCB7_TPM	ABCB7_A3SS_PSI	Group
05H042	25.31	0.007	ctrl
05H054	20.07	0.034	ctrl
05H065	18.68	0.008	ctrl
05H072	20.29	0.007	ctrl
05H078	13.37	0.013	ctrl
05H094	13.35	0	ctrl
05H128	15.27	0.021	ctrl
05H113	20.2	0.062	ctrl
05H181	12.22	0.066	ctrl
05H184	21.53	0.011	ctrl
05H163	18.4	0.022	ctrl
06H048	16.13	0.016	ctrl
07H107	24.4	0.038	ctrl
09H022	23.65	0.026	ctrl
09H073	21.08	0.011	ctrl
09H085	17.93	0.02	ctrl
09H089	13.01	0.011	ctrl
09H090	39.47	0.025	ctrl
09H094	30.72	0.016	ctrl
09H102	11.02	0	ctrl
09H111	15.95	0.009	ctrl
10H127	27.89	0.021	ctrl
09H098	18.65	0.022	ctrl
09H106	16.97	0.009	ctrl
01H001	13.3	0.033	ctrl
01H002	7.77	0	ctrl
02H003	10.78	0.011	ctrl
02H009	18.65	0.03	ctrl
02H017	14.89	0.009	ctrl
02H025	9.67	0	ctrl
02H026	11.16	0.006	ctrl
02H060	11.33	0	ctrl
02H053	15.85	0.004	ctrl
02H046	13.92	0.04	ctrl
02H033	14.02	0	ctrl
02H066	14.09	0	ctrl
03H016	9.65	0.033	ctrl
03H022	18.26	0.007	ctrl
03H028	15.14	0	ctrl
03H030	12.16	0.019	ctrl
03H033	10.71	0.028	ctrl
03H036	23.7	0.03	ctrl
03H041	16.86	0	ctrl
03H052	11.09	0.011	ctrl
03H065	15.77	0.028	ctrl
03H067	16.13	0.005	ctrl
03H070	23.28	0.016	ctrl
03H081	29.85	0.016	ctrl
03H083	12.01	0	ctrl
03H090	11.8	0	ctrl
03H094	16.89	0.019	ctrl
03H095	11.99	0.045	ctrl
03H109	22.95	0.01	ctrl
03H112	14.33	0.021	ctrl
03H116	21.55	0.006	ctrl
04H017	16.75	0.032	ctrl
04H024	14.13	0.014	ctrl
04H025	29.28	0.011	ctrl
04H030	21.39	0.02	ctrl
04H039	7.2	0.009	ctrl
04H041	13.66	0	ctrl
04H048	14.55	0.033	ctrl
04H050	18.75	0.022	ctrl
04H054	9.47	0	ctrl
04H061	10.81	0.011	ctrl
04H068	23.89	0.052	ctrl
04H080	12.7	0	ctrl
04H091	16.66	0.007	ctrl
04H101	13.5	0.028	ctrl
04H103	16.12	0.007	ctrl
04H108	23.29	0.023	ctrl
04H111	14.56	0	ctrl
04H112	11.54	0	ctrl
04H115	18.92	0.014	ctrl
04H120	13.09	0.018	ctrl
04H121	24.43	0.01	ctrl
04H123	15.58	0	ctrl
04H127	13.98	0.016	ctrl
04H132	18.89	0.041	ctrl
04H133	22.77	0	ctrl
04H135	28.83	0.023	ctrl
04H138	12.26	0.009	ctrl
04H140	21.13	0.012	ctrl
05H008	30.49	0.042	ctrl
05H013	11.68	0.055	ctrl
05H022	28.51	0.013	ctrl
05H025	28.29	0.015	ctrl
05H030	28.26	0.02	ctrl
05H031	12.52	0.013	ctrl
05H034	17.71	0.013	ctrl
05H050	13.03	0.03	ctrl
05H066	18.45	0.03	ctrl
05H097	22.75	0.029	ctrl
05H136	16.68	0.009	ctrl
05H118	16.5	0	ctrl
05H180	17.58	0.028	ctrl
06H014	20.01	0.034	ctrl
09H018	21.39	0.014	ctrl
09H078	17.76	0.04	ctrl
09H088	20.97	0.042	ctrl
09H092	17.59	0.009	ctrl
09H113	30.73	0.011	ctrl
09H115	30.87	0	ctrl
09H119	17.5	0.013	ctrl
10H001	15.42	0.015	ctrl
10H005	10.66	0.018	ctrl
10H007	21.44	0.01	ctrl
10H008	21.74	0.01	ctrl
10H014	23.24	0.01	ctrl
10H015	12	0.035	ctrl
10H017	25.93	0.011	ctrl
10H023	19.87	0	ctrl
10H026	22.53	0.006	ctrl
10H029	22.35	0.028	ctrl
10H030	17.12	0.011	ctrl
10H031	15.52	0.048	ctrl
10H034	13.49	0.023	ctrl
10H038	22.06	0.051	ctrl
10H040	20.08	0.043	ctrl
10H046	22.67	0.018	ctrl
10H051	17.49	0.021	ctrl
10H052	9.07	0	ctrl
10H053	15.44	0.012	ctrl
10H056	14.01	0	ctrl
10H058	12.47	0	ctrl
10H059	14.67	0.018	ctrl
10H063	21.94	0.009	ctrl
10H066	15.95	0.064	ctrl
10H072	21.35	0.008	ctrl
10H078	11.1	0.052	ctrl
10H087	16.64	0.005	ctrl
10H089	19.39	0.058	ctrl
10H092	25.73	0.026	ctrl
10H095	31.78	0	ctrl
10H101	30.32	0.014	ctrl
10H106	15.8	0.039	ctrl
10H109	25.95	0.049	ctrl
10H110	17.23	0.032	ctrl
10H113	33.24	0.034	ctrl
10H115	29.18	0.015	ctrl
10H119	15.93	0	ctrl
10H130	11.37	0.034	ctrl
10H136	15.55	0.06	ctrl
10H161	18.25	0.011	ctrl
10H166	27.3	0.056	ctrl
10H173	22.03	0.043	ctrl
10H174	18.96	0.022	ctrl
11H002	17.48	0.008	ctrl
11H006	20.26	0.013	ctrl
11H008	17.46	0.067	ctrl
11H009	17.28	0.011	ctrl
11H014	26.95	0.01	ctrl
11H017	17.86	0.025	ctrl
11H019	22.49	0.032	ctrl
11H021	19.62	0.014	ctrl
11H022	14.04	0.026	ctrl
11H027	18.87	0.028	ctrl
11H043	11.84	0	ctrl
11H044	18.29	0.007	ctrl
11H058	25.24	0.008	ctrl
11H072	19.43	0.025	ctrl
11H083	19.9	0.047	ctrl
11H095	13.5	0.018	ctrl
11H097	17.83	0.024	ctrl
11H103	17.39	0.054	ctrl
11H104	9.69	0.008	ctrl
11H107	21.44	0.033	ctrl
11H126	16.8	0.026	ctrl
11H129	5.68	0	ctrl
11H135	22.72	0.081	ctrl
11H142	29.02	0.028	ctrl
11H145	20.44	0.123	ctrl
11H151	11.73	0.027	ctrl
11H157	12.63	0.09	ctrl
11H160	22.19	0.039	ctrl
11H170	15.14	0.035	ctrl
11H175	17.9	0.02	ctrl
11H177	19.92	0.01	ctrl
11H179	9.09	0.045	ctrl
11H183	21.64	0.031	ctrl
11H187	19.98	0.048	ctrl
11H192	26.88	0.025	ctrl
11H217	18.52	0.047	ctrl
11H231	21.06	0.02	ctrl
11H232	13.31	0.029	ctrl
11H234	22.49	0.021	ctrl
11H240	30.04	0.035	ctrl
12H007	22.3	0.033	ctrl
12H010	24.76	0.013	ctrl
12H012	12.78	0.035	ctrl
12H021	19.85	0.011	ctrl
12H039	12.8	0.008	ctrl
12H042	16.93	0.029	ctrl
12H044	19.63	0.032	ctrl
12H045	17.76	0.04	ctrl
12H055	9.27	0.012	ctrl
12H056	21.24	0.009	ctrl
12H057	14.85	0.016	ctrl
12H058	14.4	0.016	ctrl
12H067	39.67	0.008	ctrl
12H079	26.11	0.027	ctrl
12H091	16.24	0.045	ctrl
12H096	12.8	0.06	ctrl
12H098	13.71	0.022	ctrl
12H106	22.55	0.016	ctrl
12H116	23.86	0.064	ctrl
12H117	22.05	0.02	ctrl
12H124	20.34	0.018	ctrl
12H138	15.74	0.018	ctrl
12H139	18.77	0.01	ctrl
12H148	18.05	0.013	ctrl
12H149	15.96	0.012	ctrl
12H151	14.73	0.011	ctrl
12H165	16.07	0.007	ctrl
12H166	11.28	0.031	ctrl
12H170	3.71	0.02	ctrl
12H171	21.84	0.027	ctrl
12H172	20.97	0.02	ctrl
12H173	32	0.037	ctrl
12H175	24.97	0.022	ctrl
12H180	16.24	0	ctrl
12H183	10.67	0	ctrl
13H018	15.68	0	ctrl
13H019	18.51	0.006	ctrl
13H046	20.08	0.018	ctrl
13H048	19.42	0.044	ctrl
13H053	27.04	0.038	ctrl
13H056	8.86	0	ctrl
13H058	18.57	0.07	ctrl
13H066	19.34	0.011	ctrl
13H071	21.41	0.042	ctrl
13H073	30.44	0.036	ctrl
13H078	19.76	0.005	ctrl
13H080	19.34	0.041	ctrl
13H100	18.75	0.009	ctrl
13H101	16.19	0.021	ctrl
13H104	20.37	0.028	ctrl
13H110	17.97	0.007	ctrl
13H114	27.99	0.006	ctrl
13H120	23.25	0.016	ctrl
13H126	15.27	0	ctrl
13H141	18.1	0.007	ctrl
13H150	21.31	0.006	ctrl
13H158	11.3	0	ctrl
13H162	22.64	0.006	ctrl
13H169	9.32	0.164	ctrl
13H179	21.24	0.043	ctrl
13H186	24.01	0.01	ctrl
14H001	30.9	0.023	ctrl
14H007	24.44	0.011	ctrl
14H015	8.57	0.011	ctrl
14H018	25.73	0	ctrl
14H020	28.11	0.006	ctrl
14H023	11.21	0.019	ctrl
14H031	14.77	0.013	ctrl
14H038	17.42	0.006	ctrl
14H071	1.3	0.06	ctrl
14H133	22.55	0.024	ctrl
05H090	10.38	0.018	ctrl
05H099	18.64	0.032	ctrl
05H111	18.05	0.005	ctrl
05H186	30.05	0.032	ctrl
05H195	28.82	0.01	ctrl
06H004	28.38	0.016	ctrl
06H010	11.33	0.016	ctrl
06H011	36.21	0.04	ctrl
06H016	10.31	0.01	ctrl
06H019	21.62	0.056	ctrl
06H020	21.52	0.019	ctrl
06H021	21.42	0.023	ctrl
06H026	24.33	0.024	ctrl
06H028	29.23	0.023	ctrl
06H029	30.74	0.012	ctrl
06H035	11.6	0.039	ctrl
06H038	13.12	0.024	ctrl
06H045	13.83	0.032	ctrl
06H066	20.04	0.005	ctrl
06H073	22.11	0.031	ctrl
06H074	11.79	0.007	ctrl
06H075	18.21	0.007	ctrl
06H077	9.64	0.125	ctrl
06H088	22.83	0.038	ctrl
06H089	22.98	0.024	ctrl
06H099	13.93	0.026	ctrl
06H103	8.21	0.073	ctrl
06H106	19.89	0	ctrl
06H115	20.16	0	ctrl
06H117	19.33	0.021	ctrl
06H135	34.61	0.09	ctrl
06H143	23.27	0.023	ctrl
06H144	22.71	0.043	ctrl
06H146	16.54	0.027	ctrl
06H151	21.45	0.009	ctrl
07H003	22.18	0.028	ctrl
07H005	24.5	0.018	ctrl
07H009	13.4	0.024	ctrl
07H019	17.42	0	ctrl
07H020	21.65	0.046	ctrl
07H024	12.25	0.028	ctrl
07H034	15.79	0.029	ctrl
07H038	17.41	0.013	ctrl
07H041	10.18	0	ctrl
07H042	19.74	0.016	ctrl
07H043	13.94	0.04	ctrl
07H045	13.34	0.016	ctrl
07H052	12.39	0.007	ctrl
07H055	15.18	0.028	ctrl
07H060	31.89	0.034	ctrl
07H062	19.98	0	ctrl
07H063	16.75	0.021	ctrl
07H069	17.51	0.043	ctrl
07H082	13.24	0.028	ctrl
07H089	24.1	0.055	ctrl
07H095	24.2	0.006	ctrl
07H098	23.41	0.02	ctrl
07H099	26.37	0.029	ctrl
07H106	11.3	0.102	ctrl
07H117	4.87	0	ctrl
07H125	30.48	0.064	ctrl
07H134	18.12	0	ctrl
07H135	19.18	0.007	ctrl
07H137	24	0.047	ctrl
07H144	20.52	0.029	ctrl
07H148	17.54	0	ctrl
07H151	32.58	0.025	ctrl
07H156	29.42	0.03	ctrl
07H158	32.23	0.043	ctrl
07H160	17.82	0.024	ctrl
08H004	14.13	0.019	ctrl
08H011	13.51	0	ctrl
08H012	16.29	0.08	ctrl
08H018	18.57	0.036	ctrl
08H021	21.94	0.027	ctrl
08H022	9.81	0.032	ctrl
08H033	19.28	0.022	ctrl
08H034	8.14	0.028	ctrl
08H042	16.56	0	ctrl
08H048	15.06	0.017	ctrl
08H049	12.36	0.028	ctrl
08H050	18.77	0.021	ctrl
08H053	41.68	0.061	ctrl
08H055	26.1	0.004	ctrl
08H063	17.7	0.025	ctrl
08H065	23.48	0.056	ctrl
08H072	15.39	0	ctrl
08H081	16.5	0.011	ctrl
08H082	34.94	0.019	ctrl
08H085	36.67	0.063	ctrl
08H087	20.06	0.027	ctrl
08H088	17.55	0.027	ctrl
08H089	12.38	0.096	ctrl
08H099	15.03	0.023	ctrl
08H108	12.72	0.026	ctrl
08H113	29.4	0.017	ctrl
08H118	16.52	0.042	ctrl
08H129	26.2	0	ctrl
08H137	20.55	0.016	ctrl
08H138	20.76	0.029	ctrl
09H002	28	0.015	ctrl
09H005	13.44	0.006	ctrl
09H010	11.4	0.017	ctrl
09H013	13.7	0	ctrl
09H015	15.88	0.025	ctrl
09H016	25.44	0.012	ctrl
09H024	15.56	0.014	ctrl
09H026	24.75	0.012	ctrl
09H031	17.13	0	ctrl
09H032	16.98	0.031	ctrl
09H035	22.75	0.042	ctrl
09H040	26.69	0.008	ctrl
09H042	10.21	0.041	ctrl
09H043	22.16	0.011	ctrl
09H045	8.47	0.023	ctrl
09H046	22.61	0.028	ctrl
09H048	23.06	0.024	ctrl
09H053	13.39	0.044	ctrl
09H054	18.83	0	ctrl
09H058	20.26	0.025	ctrl
09H062	19	0.017	ctrl
09H066	12.89	0.012	ctrl
09H070	28.32	0.024	ctrl
09H084	18.84	0.072	ctrl
13H159	13.68	0	ctrl
12H195	27.52	0.015	ctrl
13H140	21.4	0.013	ctrl
13H006	17.53	0.043	ctrl
13H107	19.76	0.039	ctrl
11H186	25.89	0	ctrl
11H035	30.61	0.03	ctrl
11H010	25.91	0.03	ctrl
10H070	25.57	0.012	ctrl
10H022	17.51	0	ctrl
10H055	12.14	0.056	ctrl
08H056	21.04	0.009	ctrl
07H112	28.09	0.108	ctrl
07H133	24.12	0	ctrl
05H143	21.57	0.026	ctrl
04H117	16.85	0.025	ctrl
04H006	17.2	0	ctrl
02H043	15.46	0.029	ctrl
11H127	9.08	0.088	ctrl
10H048	21.21	0.022	ctrl
07H152	24.6	0.021	ctrl
02H080	15.28	0.047	ctrl
03H004	13.08	0.014	ctrl
03H049	13.66	0.003	ctrl
03H092	7.35	0.01	ctrl
04H021	26.56	0.008	ctrl
04H084	13.45	0.025	ctrl
04H094	8.46	0.019	ctrl
04H100	22.88	0.025	ctrl
04H011	6.21	0.017	ctrl
05H033	20.02	0.048	ctrl
05H039	27.67	0.035	ctrl
05H056	9.86	0.035	ctrl
05H073	22.38	0.004	ctrl
05H108	8	0.016	ctrl
05H160	15.91	0.025	ctrl
05H155	16.64	0.039	ctrl
05H192	17.75	0.012	ctrl
06H030	13.87	0.017	ctrl
06H051	12.84	0.021	ctrl
06H061	10.1	0.055	ctrl
06H090	16.73	0.032	ctrl
06H054	17.38	0.036	ctrl
07H059	11.33	0.072	ctrl
07H006	12.76	0.021	ctrl
07H083	13.34	0.092	ctrl
07H091	16.26	0.052	ctrl
07H138	17.98	0.013	ctrl
08H046	27.3	0.025	ctrl
10H002	8.62	0.032	ctrl
10H075	19.08	0.04	ctrl
10H138	9.04	0.112	ctrl
11H182	11.56	0.028	ctrl
11H195	22.95	0.021	ctrl
11H220	15.44	0.04	ctrl
11H230	13.74	0.002	ctrl
12H086	14.06	0.031	ctrl
12H053	14.58	0.02	ctrl
12H119	8.83	0.026	ctrl
12H132	19.21	0.018	ctrl
12H141	11.64	0.014	ctrl
13H060	15.86	0.014	ctrl
13H084	8.69	0.017	ctrl
13H118	17.12	0.025	ctrl
13H166	18.04	0.005	ctrl
13H170	14.04	0.044	ctrl
13H173	14.56	0.012	ctrl
13H182	19.87	0.024	ctrl
14H026	18.16	0.024	ctrl
14H028	20.99	0.014	ctrl
14H051	19.7	0.012	ctrl
14H089	15.37	0.059	ctrl
14H049	19.89	0.028	ctrl
14H093	18.16	0.028	ctrl
14H109	12.24	0.077	ctrl
14H124	16.2	0.02	ctrl
14H126	17.63	0.003	ctrl
14H143	7.46	0.006	ctrl
14H145	15.32	0.015	ctrl
14H155	30.41	0.021	ctrl
14H151	23.73	0.028	ctrl
14H171	22.84	0.043	ctrl
14H172	18.61	0.008	ctrl
15H013	20.59	0.015	ctrl
15H023	18.91	0.024	ctrl
15H036	14.41	0.021	ctrl
15H044	23.19	0.02	ctrl
15H049	15.98	0.041	ctrl
15H062	17.19	0.025	ctrl
15H059	17.73	0.029	ctrl
15H063	16.79	0.023	ctrl
15H068	24.53	0.025	ctrl
15H071	12.37	0.008	ctrl
15H082	17.3	0.019	ctrl
15H083	20.74	0.021	ctrl
15H090	11.38	0.007	ctrl
15H085	22.82	0.029	ctrl
15H106	24.3	0.027	ctrl
15H119	13.49	0.017	ctrl
15H103	13.85	0.068	ctrl
15H135	11.42	0.006	ctrl
15H138	33.06	0.012	ctrl
16H011	21.33	0.028	ctrl
16H015	18.01	0.02	ctrl
16H013	17.72	0.026	ctrl
16H093	15.53	0.022	ctrl
16H098	5.79	0.007	ctrl
16H099	18.23	0.035	ctrl
16H100	14.23	0.035	ctrl
16H105	15.1	0.025	ctrl
16H106	17.58	0.024	ctrl
16H108	24.61	0.015	ctrl
16H112	12.89	0.026	ctrl
16H119	15.4	0.036	ctrl
16H132	11.92	0.083	ctrl
16H139	12.79	0.033	ctrl
16H142	25.04	0.041	ctrl
17H013	17.92	0.022	ctrl
16H148	22.89	0.022	ctrl
17H027	8.46	0.031	ctrl
17H033	23.12	0.019	ctrl
17H023	11.22	0.022	ctrl
17H036	24.06	0.022	ctrl
17H045	9.91	0.008	ctrl
17H059	12.35	0.014	ctrl
17H064	11.66	0.036	ctrl
17H082	6.75	0.017	ctrl
17H073	25.17	0.019	ctrl
17H167	17.19	0.056	ctrl
05H176	13.47	0.004	ctrl
06H063	12.69	0.025	ctrl
05H127	6.37	0.01	ctrl
05H141	17.39	0.013	ctrl
07H061	7.06	0.036	ctrl
06H122	21.31	0.018	ctrl
07H073	11.78	0.015	ctrl
10H044	19.56	0.018	ctrl
14H156	24.84	0.018	ctrl
15H139	24.59	0.026	ctrl
15H144	17.71	0.081	ctrl
16H007	10.16	0.04	ctrl
16H027	24.16	0.011	ctrl
16H063	29.27	0.014	ctrl
16H042	21.29	0.027	ctrl
16H045	9.82	0.032	ctrl
16H129	11.37	0.005	ctrl
17H037	8.32	0.057	ctrl
16H144	16.95	0.012	ctrl
17H093	22.37	0.027	ctrl
17H008	17.88	0.026	ctrl
17H043	25.46	0.027	ctrl
17H065	26.21	0.01	ctrl
17H075	11.51	0.023	ctrl
17H154	18.16	0.036	ctrl
17H155	28.07	0.023	ctrl
17H177	10.3	0.003	ctrl
17H210	23.36	0.046	ctrl
18H006	21.33	0.03	ctrl
18H016	18.16	0.027	ctrl
18H027	18.67	0.015	ctrl
18H045	16.23	0.011	ctrl
18H047	18.91	0.006	ctrl
18H049	9.66	0.011	ctrl
18H053	18.19	0.069	ctrl
18H062	14.26	0.031	ctrl
18H063	21.04	0.003	ctrl
18H072	19.51	0.036	ctrl
18H093	17.27	0.021	ctrl
18H094	16.53	0.006	ctrl
18H131	19.44	0.012	ctrl
18H137	13.51	0.068	ctrl
18H138	27.35	0.027	ctrl
18H141	17.82	0.022	ctrl
18H151	21.75	0.017	ctrl
18H152	18.42	0.01	ctrl
18H156	16.29	0.032	ctrl
18H166	14.14	0.02	ctrl
18H175	27.23	0.011	ctrl
18H208	20.72	0.022	ctrl
19H045	19.22	0.022	ctrl
08H092	13.93	0.03	ctrl
10H114	15.64	0.036	ctrl
11H067	19.26	0.016	ctrl
11H194	5.01	0.029	ctrl
12H019	7.51	0.046	ctrl
12H077	9.48	0.039	ctrl
11H001	11.93	0.044	ctrl
14H053	17.96	0.024	ctrl
14H059	16.03	0.032	ctrl
14H094	13.35	0.047	ctrl
14H095	24.53	0.023	ctrl
14H102	8.63	0.029	ctrl
14H103	13.64	0.006	ctrl
07H142	14.87	0.011	ctrl
04H141	15.86	0.007	ctrl
18H118	18.43	0.026	ctrl
14H164	16.89	0.011	ctrl
15H003	15.76	0.004	ctrl
15H027	16.66	0.013	ctrl
15H037	16.75	0.016	ctrl
15H065	11.54	0.032	ctrl
15H045	25.38	0.02	ctrl
15H058	24.14	0.012	ctrl
15H061	12.22	0.078	ctrl
15H080	16.5	0.02	ctrl
16H088	14.07	0.025	ctrl
16H097	27.34	0.015	ctrl
15H105	11.33	0.026	ctrl
16H073	12.12	0.019	ctrl
18H206	17.53	0.014	ctrl
05H179	10.44	0.292	SF3B1
09H083	34.54	0.017	SF3B1
03H119	13.14	0.007	SF3B1
04H063	7.96	0.11	SF3B1
04H078	10.97	0.185	SF3B1
10H107	14.76	0.317	SF3B1
11H138	12.74	0.222	SF3B1
11H205	9.2	0.161	SF3B1
13H083	11.99	0.169	SF3B1
14H012	9.89	0.084	SF3B1
10H068	23.56	0.008	SF3B1
09H036	5.29	0.097	SF3B1
09H117	11.95	0.116	SF3B1
13H012	9.83	0.254	SF3B1
16H089	5.7	0.125	SF3B1
17H176	10.59	0.186	SF3B1
08H080	6.47	0.103	SF3B1
17H105	7.18	0.113	SF3B1
18H182	9.89	0.089	SF3B1
05H149	13.72	0.052	SRSF2
02H032	11.49	0.01	SRSF2
03H024	13.07	0.032	SRSF2
03H060	8.84	0	SRSF2
04H001	14.87	0.022	SRSF2
04H055	9.78	0.038	SRSF2
04H096	13.23	0.022	SRSF2
04H118	15.65	0.034	SRSF2
11H046	14.81	0	SRSF2
11H140	20.85	0.029	SRSF2
12H030	16.46	0.039	SRSF2
12H033	17.74	0.009	SRSF2
12H176	18.63	0.011	SRSF2
13H009	25.99	0.033	SRSF2
13H039	17.63	0.074	SRSF2
13H065	15.85	0.038	SRSF2
13H139	32.53	0.079	SRSF2
13H185	19.23	0.022	SRSF2
14H017	11.6	0.029	SRSF2
14H019	19.76	0.023	SRSF2
14H027	17.82	0.015	SRSF2
05H193	25.03	0.019	SRSF2
06H152	24.01	0.026	SRSF2
07H124	16.88	0.019	SRSF2
07H131	19.18	0.005	SRSF2
07H155	20.45	0.066	SRSF2
08H054	5.17	0	SRSF2
08H062	18.21	0.021	SRSF2
08H104	8.38	0.042	SRSF2
08H112	12.22	0.015	SRSF2
08H139	21.7	0.009	SRSF2
09H008	15.26	0.016	SRSF2
09H057	18.72	0.039	SRSF2
09H060	18.26	0.006	SRSF2
09H079	17.35	0.053	SRSF2
03H097	11.75	0.022	SRSF2
05H046	5.51	0.04	SRSF2
10H045	9.91	0.016	SRSF2
14H003	20.73	0.021	SRSF2
16H008	25.41	0.037	SRSF2
16H044	16.25	0.022	SRSF2
16H115	9.07	0.006	SRSF2
06H112	12.11	0.014	SRSF2
05H004	8.23	0.017	SRSF2
17H125	9.84	0.019	SRSF2
17H209	14.52	0.006	SRSF2
18H030	6.36	0.025	SRSF2
18H089	10.45	0.007	SRSF2
18H104	24.19	0.017	SRSF2
18H119	18.71	0.011	SRSF2
18H146	22.5	0.017	SRSF2
08H116	16.57	0.022	SRSF2
10H125	17.4	0.008	SRSF2
14H112	23.64	0.026	SRSF2
14H119	14.67	0.018	SRSF2
15H002	14.26	0.029	SRSF2
15H033	19.16	0.015	SRSF2
15H038	17.6	0.009	SRSF2
18H194	21.11	0.015	SRSF2
18H195	22.02	0.02	SRSF2
18H207	25.56	0.008	SRSF2
10H149	24.12	0.03	U2AF1
11H132	15.21	0.049	U2AF1
06H133	26.35	0.013	U2AF1
04H107	10.37	0.066	U2AF1
10H120	14.44	0.037	U2AF1
11H089	13.12	0.031	U2AF1
13H064	11.99	0.023	U2AF1
13H132	22.08	0.018	U2AF1
16H107	22.36	0.02	U2AF1
14H024	7.95	0.107	U2AF1
15H066	12.14	0.019	U2AF1
