# Supplementary material for: SF3B1 mutations provide genetic vulnerability to copper ionophores in human acute myeloid leukemia
Source: Sci Adv. 2024 Mar 22;10(12):eadl4018. doi: 10.1126/sciadv.adl4018 (PMC10959413; doi:10.1126/sciadv.adl4018)
Supplement: Supplementary file 2 — Tables S1 to S8 [file sciadv.adl4018_data_files_s1_to_s8.zip › adl4018_Data_file_S5.xlsx]

## Sheet: A3SS_psi.SF3B1m_vs_other.psi_di
Splicing event	Median_SF3B1mut	Median_other	pvalue	Adjusted pvalue
BCAM_chr19_44812162_44812391_44812225_44812391_44811224_44811346	0.819	1	7.5755e-15	2.3825e-11
CRTC2_chr1_153952570_153952650_153952570_153952635_153952804_153952834	0.336	0.155	1.59283e-12	2.8423e-09
PSTPIP1_chr15_77035801_77035935_77035810_77035935_77035507_77035563	0.696	0.9165	2.71125e-12	2.8423e-09
ZDHHC16_chr10_97455638_97455783_97455659_97455783_97454713_97454799	0.479	0.092	2.4817e-12	2.8423e-09
ERGIC3_chr20_35556876_35557109_35556954_35557109_35556206_35556271	0.059	0.717	4.43447e-12	3.4866e-09
GPR108_chr19_6730986_6731111_6730986_6731054_6731198_6731282	0.795	0.97	6.94866e-12	4.37071e-09
TMEM91_chr19_41383862_41384083_41383885_41384083_41382771_41382921	0.517	0.845	6.70665e-12	4.37071e-09
TMEM91_chr19_41383873_41384083_41383885_41384083_41382771_41382921	0.33	0.6535	1.12738e-11	6.44657e-09
TMEM91_chr19_41383560_41384083_41383885_41384083_41382771_41382921	0.521	0.864	1.37403e-11	6.6482e-09
LST1_chr6_31588496_31588909_31588517_31588909_31587943_31587966	0.212	0.131	1.91246e-11	7.61048e-09
METTL5_chr2_169812456_169812524_169812456_169812506_169815476_169815528	0.179	0.038	1.93589e-11	7.61048e-09
TMEM91_chr19_41383714_41384083_41383885_41384083_41382771_41382921	0.589	0.8835	1.70631e-11	7.61048e-09
ANKHD1_chr5_140438493_140438617_140438502_140438617_140436103_140436257	0.824	0.521	2.87452e-11	9.51936e-09
ATG16L2_chr11_72823543_72823797_72823765_72823797_72822847_72822961	0.898	0.668	2.83135e-11	9.51936e-09
SUGP1_chr19_19303723_19303912_19303723_19303847_19305848_19306076	0.021	0.146	2.87548e-11	9.51936e-09
NUP88_chr17_5386983_5387110_5386983_5387069_5387385_5387466	0.928	0.983	4.48542e-11	1.41067e-08
STAU2_chr8_73709031_73709177_73709031_73709162_73738283_73738349	0.362	0.033	6.23778e-11	1.86836e-08
THRA_chr17_40093019_40093867_40093136_40093867_40089205_40089333	0.764	0.906	1.03484e-10	2.83007e-08
SERBP1_chr1_67424887_67424977_67424887_67424959_67425082_67425223	0.835	0.539	1.10213e-10	2.88851e-08
CDC27_chr17_47151805_47151936_47151805_47151918_47154671_47154786	0.176	0.053	2.12414e-10	5.03069e-08
TMEM91_chr19_41383862_41384083_41383885_41384083_41378280_41378519	0.896	1	2.14148e-10	5.03069e-08
CAAP1_chr9_26884809_26884902_26884809_26884885_26886103_26886188	0.133	0.014	2.4953e-10	5.60552e-08
HLTF_chr3_149041489_149041680_149041489_149041668_149042165_149042290	0.333	0.135	3.93285e-10	7.81323e-08
LARP4_chr12_50428916_50429090_50428934_50429090_50427761_50427909	0.189	0.072	3.97493e-10	7.81323e-08
TCEA2_chr20_64071857_64071941_64071869_64071941_64070488_64070635	0.28	0.013	3.80982e-10	7.81323e-08
EI24_chr11_125575250_125575408_125575262_125575408_125572457_125572569	0.107	0.016	4.48791e-10	8.55423e-08
UXS1_chr2_106164735_106164799_106164735_106164784_106166055_106166083	0.606	0.231	4.66646e-10	8.63296e-08
CD244_chr1_160841209_160841500_160841209_160841485_160841583_160841901	0.075	0.022	4.9115e-10	8.82666e-08
MYO15B_chr17_75591600_75591712_75591615_75591712_75591171_75591246	0.913	0.433	5.18348e-10	9.05668e-08
TCF7L2_chr10_113150982_113151123_113150997_113151123_113146010_113146097	0.469	0.125	5.5798e-10	9.48567e-08
FOXRED1_chr11_126273315_126273454_126273335_126273454_126272968_126273079	0.172	0.046	6.52681e-10	1.06327e-07
SUGP1_chr19_19303723_19304043_19303723_19303847_19305848_19306076	0.018	0.137	6.73982e-10	1.06327e-07
ABCA2_chr9_137012484_137012637_137012484_137012590_137012711_137012925	0.14	0.007	8.43416e-10	1.20913e-07
KIAA1033_chr12_105121088_105121204_105121100_105121204_105120554_105120597	0.436	0.108	8.33176e-10	1.20913e-07
PLAGL1_chr6_143960468_143960580_143960468_143960542_143964786_143964818	0.022	0.124	8.45815e-10	1.20913e-07
SEPT6_chrX_119625334_119625396_119625334_119625379_119629317_119629508	0.469	0.036	1e-09	1.32848e-07
GORASP1_chr3_39100304_39100503_39100304_39100454_39100746_39100877	0.755	0.888	1e-09	1.38894e-07
STAG3L5P-PVRIG2P-PILRB_chr7_100349730_100349887_100349798_100349887_100345864_100345968	0.926	0.7115	1e-09	1.38894e-07
ZDHHC16_chr10_97455638_97455783_97455713_97455783_97454713_97454799	0.895	0.75	1.08924e-09	1.42736e-07
GAS8_chr16_90031175_90031496_90031298_90031496_90027635_90027722	0.687	0.236	1.18286e-09	1.46083e-07
PLAGL1_chr6_143960468_143960556_143960468_143960542_143964786_143964818	0.093	0.298	1.17982e-09	1.46083e-07
PPOX_chr1_161167338_161167486_161167370_161167486_161167099_161167234	0.485	0.2575	1.18446e-09	1.46083e-07
VEZT_chr12_95270038_95270188_95270050_95270188_95266356_95266632	0.756	0.53	1.21963e-09	1.47528e-07
MVP_chr16_29830473_29830674_29830514_29830674_29820472_29820510	0.429	0.249	3.48337e-09	3.71362e-07
CAMTA2_chr17_4982088_4982175_4982088_4982160_4982756_4982892	0.457	0.179	3.54667e-09	3.71809e-07
GAS8_chr16_90031189_90031496_90031298_90031496_90027635_90027722	0.517	0.207	4.21607e-09	4.27727e-07
NUP205_chr7_135635563_135635657_135635580_135635657_135630343_135630470	0.064	0.009	4.15725e-09	4.27727e-07
TGFBR1_chr9_99132496_99132739_99132508_99132739_99128854_99129100	0.343	0.103	4.40985e-09	4.40285e-07
DVL2_chr17_7227654_7227783_7227654_7227711_7227976_7228044	0.73	0.967	4.85755e-09	4.77406e-07
APBB3_chr5_140561586_140561722_140561586_140561701_140561843_140561849	0.941	0.563	5e-09	4.88e-07
SLTM_chr15_58916934_58917020_58916934_58916999_58932355_58932443	0.086	0.02	5.23671e-09	4.99074e-07
TMEM218_chr11_125102131_125102351_125102131_125102317_125102733_125102809	0.507	0.206	6.25877e-09	5.87577e-07
SNRPN_chr15_24974310_24974456_24974386_24974456_24967931_24968082	0.844	0.976	7.83548e-09	7.24782e-07
COASY_chr17_42562295_42562487_42562355_42562487_42562150_42562219	0.516	0.952	8.35844e-09	7.4714e-07
APPL2_chr12_105207970_105208047_105207970_105208029_105208157_105208199	0.361	0.039	8.91155e-09	7.77217e-07
GK5_chr3_142177481_142177605_142177481_142177576_142181460_142181565	0.399	0.13	9e-09	7.77217e-07
SKIV2L_chr6_31968622_31968796_31968685_31968796_31968327_31968538	0.599	0.213	1e-08	8.51652e-07
SNRPN_chr15_24974287_24974456_24974386_24974456_24967931_24968082	0.708	0.944	1.04204e-08	8.73925e-07
ERGIC3_chr20_35556954_35557109_35556972_35557109_35556206_35556271	0.219	0.012	1.10659e-08	9.15845e-07
ANKHD1_chr5_140438460_140438617_140438493_140438617_140436103_140436257	0.586	0.955	1.28596e-08	1.037e-06
ABCB7_chrX_75071508_75071704_75071508_75071683_75073688_75073776	0.116	0.021	1.96632e-08	1.56559e-06
ZCCHC11_chr1_52436754_52436978_52436754_52436963_52438219_52438335	0.584	0.357	2.0808e-08	1.61583e-06
TMEM214_chr2_27037789_27037892_27037814_27037892_27037560_27037702	0.149	0.5305	3.63523e-08	2.75489e-06
ARIH1_chr15_72570163_72570307_72570176_72570307_72567105_72567177	0.347	0.038	4.46815e-08	3.30065e-06
PCNX_chr14_71012984_71013202_71012999_71013202_71011491_71011549	0.819	0.885	4.51281e-08	3.30065e-06
TMEM91_chr19_41383862_41384083_41383873_41384083_41382771_41382921	0.802	0.9115	4.6e-08	3.326e-06
BRD9_chr5_869244_869404_869244_869394_870472_870575	0.95	0.416	4.65982e-08	3.33071e-06
DLST_chr14_74889877_74889952_74889896_74889952_74889274_74889349	0.395	0.037	5.00805e-08	3.50007e-06
TMEM218_chr11_125102131_125102351_125102131_125102317_125102636_125102809	0.828	0.404	5e-08	3.50007e-06
MYCBP_chr1_38866879_38867009_38866879_38866999_38873017_38873090	0.214	0.645	5.4701e-08	3.781e-06
PDS5A_chr4_39866860_39867015_39866860_39866997_39869393_39869462	0.08	0.01	5.78647e-08	3.95619e-06
MAP2K7_chr19_7911414_7911578_7911435_7911578_7911249_7911330	0.12	0.066	7.25416e-08	4.90631e-06
CAMTA2_chr17_4982088_4982227_4982088_4982175_4982756_4982892	0.283	0.609	7.88855e-08	5.18456e-06
MED24_chr17_40053468_40053657_40053468_40053635_40054360_40054405	0.696	0.572	7.91284e-08	5.18456e-06
ZNF561_chr19_9618090_9618179_9618090_9618166_9619431_9619582	0.612	0.8645	8.7428e-08	5.6693e-06
TMEM91_chr19_41383560_41384083_41383873_41384083_41382771_41382921	0.818	0.931	8.98913e-08	5.76956e-06
ABCC5_chr3_183985303_183985455_183985303_183985378_183987769_183987917	0.209	0.617	1.00115e-07	6.2349e-06
TMEM91_chr19_41383714_41384083_41383873_41384083_41382771_41382921	0.832	0.941	1.28587e-07	7.85253e-06
TCTN1_chr12_110647195_110647336_110647210_110647336_110644966_110645129	0.148	0.0675	1.34289e-07	8.12189e-06
ZCCHC11_chr1_52436754_52436975_52436754_52436963_52438219_52438335	0.414	0.232	1.51385e-07	9.06871e-06
FAM3A_chrX_154507810_154507882_154507810_154507861_154508288_154508347	0.207	0.144	1.53e-07	9.08091e-06
ABTB1_chr3_127677464_127677843_127677675_127677843_127677167_127677286	0.928	0.995	1.89929e-07	1.10616e-05
LETMD1_chr12_51053777_51053860_51053811_51053860_51049033_51049185	0.603	0.772	1.9732e-07	1.13866e-05
CIAPIN1_chr16_57439181_57439334_57439181_57439295_57440771_57440983	0.824	0.874	2.15156e-07	1.2303e-05
RAD9A_chr11_67393690_67393790_67393722_67393790_67393495_67393610	0.752	0.858	2.20793e-07	1.25116e-05
IMMT_chr2_86171207_86171345_86171207_86171312_86173649_86173761	0.552	0.4	2.36519e-07	1.32831e-05
FHIT_chr3_59749309_59749579_59749309_59749568_59752220_59752321	0.335	0.514	2.68777e-07	1.49611e-05
ZNF410_chr14_73893775_73893932_73893796_73893932_73892026_73892208	0.167	0.028	2.81255e-07	1.55184e-05
SYNE1_chr6_152283977_152284184_152283977_152284172_152293587_152293749	0.462	0.249	4.37248e-07	2.33432e-05
ZNF557_chr19_7075654_7075743_7075675_7075743_7074995_7075105	0.894	0.752	4.6e-07	2.41142e-05
CRNDE_chr16_54920297_54920410_54920297_54920327_54923584_54923650	0.356	0.781	5.09144e-07	2.62502e-05
PPP6R3_chr11_68566998_68567166_68567013_68567166_68564302_68564432	0.067	0.007	5.23258e-07	2.67585e-05
C16orf13_chr16_634888_635063_634888_634956_635280_635340	0.475	0.3755	6.1561e-07	3.12273e-05
CIRBP_chr19_1273493_1273715_1273600_1273715_1271980_1272051	0.771	0.953	6.54e-07	3.29095e-05
PSME2_chr14_24145709_24145896_24145709_24145772_24146207_24146240	0.13	0.064	1.34682e-06	6.61835e-05
CENPK_chr5_65554796_65554946_65554796_65554898_65561462_65561564	0.993	0.931	1.41676e-06	6.9081e-05
ZSWIM8_chr10_73794540_73794639_73794555_73794639_73794146_73794330	0.771	0.595	1.48076e-06	7.16461e-05
SEPT2_chr2_241335958_241336098_241335974_241336098_241335125_241335212	0.119	0.033	1.5733e-06	7.55422e-05
CHTF18_chr16_794039_794201_794053_794201_793143_793274	0.103	0.009	1.58785e-06	7.56637e-05
HSF4_chr16_67167460_67167599_67167474_67167599_67167119_67167222	0.42	0.134	1.79126e-06	8.30416e-05
ARFGAP2_chr11_47173758_47173915_47173758_47173882_47175014_47175098	0.687	0.3785	2.16425e-06	9.79362e-05
IMMT_chr2_86171207_86171381_86171207_86171312_86173649_86173761	0.2	0.126	2.93643e-06	0.000128265
NUP214_chr9_131146128_131146304_131146161_131146304_131144279_131144754	0.8	0.641	3.15468e-06	0.00013591
FAM65C_chr20_50594552_50594797_50594552_50594714_50595368_50595504	0.135	0.45	3.225e-06	0.000137743
RNF44_chr5_176532003_176532193_176532003_176532129_176532365_176532516	0.401	0.478	3.42317e-06	0.000144508
LGALS12_chr11_63508774_63508991_63508777_63508991_63508552_63508641	0.511	0.344	3.57027e-06	0.000149713
FLT3LG_chr19_49475673_49475801_49475690_49475801_49474602_49474672	0.219	0.148	3.92788e-06	0.000163619
CACNA2D4_chr12_1878314_1878441_1878314_1878389_1878955_1879036	0.4535	0.182	4.20612e-06	0.000174056
ARFGAP2_chr11_47173758_47173915_47173758_47173840_47175014_47175098	0.107	0.055	4.76727e-06	0.000195988
SHKBP1_chr19_40578447_40578542_40578461_40578542_40578153_40578212	0.129	0.0435	5.09966e-06	0.000208291
THOC1_chr18_224083_224200_224083_224179_224923_224994	0.221	0.055	5.35121e-06	0.000215764
DMTF1_chr7_87182055_87182337_87182227_87182337_87181308_87181341	0.514	0.627	5.55069e-06	0.000222381
RBM26_chr13_79365577_79365733_79365577_79365718_79366054_79366195	0.226	0.1605	5.64015e-06	0.000224535
DMTF1_chr7_87182016_87182337_87182227_87182337_87181308_87181341	0.446	0.55	5.98055e-06	0.000236589
CIAPIN1_chr16_57440771_57441010_57440771_57440959_57447341_57447377	0.754	0.868	6.29936e-06	0.000246105
BCLAF1_chr6_136275842_136276508_136275842_136275989_136277864_136278770	0.854	0.92	6.70788e-06	0.000260448
CCDC88B_chr11_64342501_64342680_64342521_64342680_64342293_64342375	0.133	0.077	7.34e-06	0.000283245
ZNF76_chr6_35290252_35290382_35290265_35290382_35287645_35287845	0.119	0.0425	7.95254e-06	0.000305009
NEURL4_chr17_7318494_7318691_7318494_7318674_7319049_7319208	0.12	0.048	8.236e-06	0.000312077
TRIM37_chr17_59001597_59001741_59001597_59001714_59012327_59012446	0.342	0.126	8.95924e-06	0.000337447
ZDHHC16_chr10_97455659_97455783_97455713_97455783_97454713_97454799	0.912	0.859	1.00568e-05	0.000376531
ANKHD1_chr5_140486957_140487060_140487005_140487060_140485588_140485732	0.881	0.792	1.10856e-05	0.000410166
FAM45A_chr10_119107947_119108164_119107967_119108164_119104116_119104197	0.612	0.4945	1.5062e-05	0.000538295
PRKCSH_chr19_11447692_11447789_11447722_11447789_11447438_11447618	0.766	0.699	1.92297e-05	0.00067197
NR1I2_chr3_119812685_119812960_119812796_119812960_119811538_119811726	0.875	0.9825	1.96939e-05	0.000684391
COX18_chr4_73064777_73064902_73064777_73064899_73065249_73065413	0.206	0.303	2.07439e-05	0.000716918
SHKBP1_chr19_40578447_40578542_40578461_40578542_40577556_40577630	0.665	0.84	2.17596e-05	0.000747912
MAN2A2_chr15_90912516_90912664_90912541_90912664_90912042_90912279	0.575	0.437	2.2373e-05	0.000764815
CDCA3_chr12_6849322_6849429_6849322_6849413_6849564_6849858	0.982	0.912	2.294e-05	0.000775768
MPV17_chr2_27312993_27313109_27312993_27313074_27322447_27322522	0.831	0.884	2.34857e-05	0.000789973
FAM3A_chrX_154508473_154508811_154508473_154508652_154511847_154511871	0.379	0.587	2.46264e-05	0.000819576
CHERP_chr19_16530768_16530913_16530768_16530880_16532597_16532749	0.167	0.112	2.48607e-05	0.000823022
CCDC106_chr19_55648757_55649077_55648945_55649077_55648232_55648277	0.818	0.889	2.57716e-05	0.000839914
THBS3_chr1_155201956_155202114_155201956_155202047_155202260_155202401	0.896	0.9795	3.07062e-05	0.000975463
TRIM16_chr17_15682853_15682964_15682853_15682951_15683035_15683157	0.074	0.014	3.24449e-05	0.00102552
RALGAPB_chr20_38535073_38535207_38535085_38535207_38532729_38532859	0.41	0.2445	3.48875e-05	0.00109721
SLAMF8_chr1_159835183_159837249_159837084_159837249_159833261_159833369	0.748	1	3.65559e-05	0.0011383
SGSH_chr17_80214614_80214783_80214614_80214765_80215032_80215138	0.1285	0.027	3.79167e-05	0.00117061
YY1AP1_chr1_155668626_155668777_155668626_155668717_155670319_155670464	0.52	0.4175	4.1848e-05	0.00127779
ST6GALNAC6_chr9_127894511_127894691_127894511_127894629_127896241_127896332	0.875	0.808	4.50017e-05	0.00136669
SLC26A6_chr3_48632973_48633125_48632973_48633084_48633250_48633390	0.168	0.0925	4.61359e-05	0.00138849
ACOT8_chr20_45843526_45843772_45843526_45843721_45844262_45844420	0.244	0.15	4.95941e-05	0.00148546
SIGLEC17P_chr19_51172490_51172591_51172516_51172591_51172065_51172159	0.223	0.131	5.57402e-05	0.00166164
KDM1A_chr1_23073273_23073403_23073291_23073403_23072123_23072197	0.082	0.03	5.70145e-05	0.00169161
DNASE1_chr16_3656963_3657111_3656998_3657111_3656637_3656753	0.167	0.235	8.15676e-05	0.00237528
BRD9_chr5_889586_889766_889586_889647_891154_891287	0.265	0.1815	8.52207e-05	0.00245889
POLE_chr12_132676093_132676204_132676093_132676184_132676545_132676653	0.872	0.935	8.7265e-05	0.00249499
FES_chr15_90891499_90891676_90891553_90891676_90890400_90890484	0.301	0.199	9.63941e-05	0.00269475
ANAPC5_chr12_121328315_121328497_121328315_121328458_121330582_121330672	0.669	0.581	9.87343e-05	0.00274796
FAM111A_chr11_59148796_59148953_59148835_59148953_59145826_59145856	0.224	0.334	0.000102117	0.00281719
TM7SF3_chr12_26999525_26999766_26999525_26999648_27003235_27003390	0.828	0.883	0.000105541	0.00288633
PPHLN1_chr12_42445972_42446290_42445990_42446290_42442640_42442741	0.602	0.373	0.000126249	0.00337918
SNRPN_chr15_24974386_24974456_24974397_24974456_24967931_24968082	0.947	0.89	0.000138234	0.00362288
SIGLEC10_chr19_51416665_51416806_51416665_51416776_51417081_51417465	0.396	0.492	0.000162774	0.00416199
TNFRSF25_chr1_6462862_6463127_6462862_6462970_6464374_6464453	0.772	0.892	0.000166663	0.00424417
MED6_chr14_70592879_70593009_70592879_70592988_70593295_70593378	0.231	0.108	0.000181143	0.0045394
SIGLEC10_chr19_51416665_51416950_51416665_51416776_51417081_51417465	0.629	0.735	0.000186707	0.00466026
TNFRSF25_chr1_6462862_6463147_6462862_6462970_6464374_6464453	0.751	0.888	0.000200281	0.00495972
TMEM127_chr2_96265137_96265512_96265137_96265489_96265868_96265994	0.553	0.6955	0.000251082	0.00598222
PLAGL1_chr6_143960468_143960580_143960468_143960556_143964786_143964818	0.092	0.174	0.000255648	0.00606803
CRNDE_chr16_54920297_54920410_54920297_54920338_54923584_54923650	0.738	0.968	0.000268037	0.00628264
STX4_chr16_31034203_31034325_31034225_31034325_31034012_31034114	0.172	0.118	0.000268685	0.00628264
HYAL3_chr3_50294708_50295619_50294708_50294853_50299212_50299232	0.856	0.906	0.000311122	0.00698128
PAAF1_chr11_73900269_73900420_73900310_73900420_73899145_73899244	0.738	0.8615	0.000338809	0.00742548
GORASP1_chr3_39100304_39100503_39100304_39100454_39101015_39101102	0.596	0.773	0.000348022	0.0076009
PNKP_chr19_49866398_49866528_49866398_49866445_49867053_49867217	0.232	0.171	0.000390536	0.00841258
ZNF333_chr19_14714737_14715470_14715381_14715470_14706685_14706773	0.29	0.189	0.000404592	0.00868562
AFMID_chr17_78197134_78197560_78197145_78197560_78190969_78191060	0.438	0.31	0.000409866	0.00876891
MROH7-TTC4_chr1_54673999_54674151_54674015_54674151_54673700_54673805	0.417	0.293	0.00044215	0.00942753
CEP57L1_chr6_109159217_109159462_109159268_109159462_109159024_109159102	0.208	0.15	0.000446656	0.0094805
NSMCE2_chr8_125102013_125102146_125102050_125102146_125091843_125091958	0.301	0.2365	0.000447648	0.0094805

## Sheet: A5SS_psi.SF3B1m_vs_other.psi_di
Splicing event	Median_SF3B1mut	Median_other	pvalue	Adjusted pvalue
SNRPN_chr15_24967028_24967240_24967028_24967152_24967931_24968082	0.144	0.607	1e-09	2.156e-06
TMEM218_chr11_125102636_125102809_125102733_125102809_125102131_125102351	0.664	0.857	6.19221e-10	2.156e-06
PRKCSH_chr19_11447438_11447618_11447438_11447597_11447692_11447789	0.45	0.357	1.12685e-08	1.58323e-05
PPM1M_chr3_52248152_52248453_52248152_52248237_52248955_52249063	0.809	0.926	3.11609e-06	0.00164179
NT5C3B_chr17_41835587_41835957_41835858_41835957_41835202_41835272	0.06	0.113	4.08091e-06	0.00191122
SHKBP1_chr19_40577556_40577709_40577556_40577630_40578461_40578542	0.698	0.856	8.38581e-06	0.00353462
PDCD6_chr5_304176_306754_304176_304221_311292_311402	0.811	0.679	3.05982e-05	0.00921224
TIA1_chr2_70216752_70216994_70216885_70216994_70216403_70216499	0.267	0.192	2.88451e-05	0.00921224

## Sheet: MXE_psi.SF3B1m_vs_other.psi_dif
Splicing event	Median_SF3B1mut	Median_other	pvalue	Adjusted pvalue
HSPBP1_chr19_55265885_55265982_55266130_55266286_55265277_55265389_55274397_55274622	0.678	0.599	1.14773e-10	1.31993e-06
UQCC1_chr20_35347163_35347272_35366556_35366614_35314687_35314765_35374183_35374256	0.623	0.4275	8.87213e-11	1.31993e-06
CAMTA2_chr17_4981677_4981831_4982088_4982175_4981224_4981359_4982756_4982892	0.224	0.081	1.61241e-10	1.39075e-06
UBA7_chr3_49810262_49810428_49810751_49810832_49809977_49810183_49810983_49811091	0.654	0.534	2.14637e-10	1.481e-06
CAMTA2_chr17_4981677_4981742_4982088_4982175_4981224_4981359_4982756_4982892	0.29	0.109	3.15306e-10	1.81306e-06
CRTC2_chr1_153952804_153952834_153953265_153953369_153952570_153952650_153953537_153953606	0.89	0.948	5.22625e-10	2.25389e-06
STAU2_chr8_73688653_73688813_73709031_73709177_73673106_73673242_73738283_73738349	0.093	0.039	5.22095e-10	2.25389e-06
SERBP1_chr1_67425082_67425223_67426134_67426285_67424887_67424959_67429987_67430372	0.717	0.604	6.31182e-10	2.4196e-06
ZDHHC16_chr10_97455638_97455783_97455973_97456044_97454713_97454799_97456776_97457249	0.37	0.23	1.60538e-09	5.53873e-06
ZNF142_chr2_218658700_218658876_218658979_218659130_218650358_218650526_218659368_218659655	0.69	0.545	3.37577e-09	9.70563e-06
PSME2_chr14_24145378_24145465_24145709_24145896_24145242_24145273_24146207_24146240	0.151	0.09	4e-09	1.05225e-05
DLST_chr14_74889877_74889952_74891055_74891167_74889274_74889349_74892833_74892986	0.241	0.014	4.39475e-09	1.08302e-05
STAG3L5P-PVRIG2P-PILRB_chr7_100338772_100338889_100345864_100345968_100338178_100338264_100349798_100349887	0.97	0.8805	5.10996e-09	1.10187e-05
UBA7_chr3_49810262_49810428_49811272_49811455_49809977_49810183_49811869_49812016	0.659	0.5575	5.07006e-09	1.10187e-05
MYO15B_chr17_75591600_75591712_75591976_75592080_75590906_75591246_75592237_75592301	0.51	0.315	8.06563e-09	1.6369e-05
MYO15B_chr17_75591615_75591712_75591976_75592080_75591171_75591246_75592237_75592301	0.108	0.3665	1.8e-08	3.26927e-05
ARIH1_chr15_72570163_72570307_72572107_72572165_72567105_72567177_72580730_72580779	0.513	0.35	2.10891e-08	3.63798e-05
BAG6_chr6_31644081_31644194_31644306_31644414_31642828_31643115_31644524_31644602	0.68	0.51	2.46201e-08	3.69312e-05
PPOX_chr1_161167338_161167486_161167994_161168127_161167099_161167234_161168992_161169183	0.648	0.5135	2.45275e-08	3.69312e-05
UQCC1_chr20_35314687_35314765_35347163_35347272_35306665_35306779_35366556_35366614	0.889	0.618	2.42868e-08	3.69312e-05
KPNA1_chr3_122427537_122427716_122433660_122433788_122421948_122427172_122437169_122437295	0.407	0.469	3.59397e-08	4.95982e-05
CCDC57_chr17_82134072_82134194_82151559_82151773_82128492_82128597_82157747_82157948	0.503	0.42	4.71242e-08	5.80654e-05
TTC24_chr1_156583337_156583450_156583799_156583895_156583041_156583170_156584876_156584974	0.272	0.451	4.6188e-08	5.80654e-05
DLST_chr14_74889094_74889147_74889274_74889349_74881924_74882016_74889896_74889952	0.081	0.023	6.08661e-08	7.24117e-05
PLXND1_chr3_129566526_129566631_129567491_129567604_129565886_129566017_129567697_129567805	0.574	0.508	6.7705e-08	7.7863e-05
PHF20L1_chr8_132798771_132798860_132799094_132799172_132794732_132794817_132803818_132804032	0.819	0.909	1.10802e-07	0.000116564
TTC24_chr1_156583337_156583450_156583796_156583895_156583041_156583170_156584876_156584974	0.275	0.447	1.11493e-07	0.000116564
DPH5_chr1_100995109_100995149_101001466_101001587_100992636_100992740_101021640_101021765	0.538	0.325	1.15936e-07	0.000117644
PHF20L1_chr8_132798771_132798860_132799082_132799172_132794732_132794817_132803818_132804032	0.813	0.9075	1.78846e-07	0.000167802
PPOX_chr1_161167338_161167486_161168431_161168576_161167099_161167234_161168992_161169183	0.326	0.201	1.8e-07	0.000167802
MAP3K7_chr6_90561621_90561667_90568557_90568623_90560075_90560214_90571696_90571807	0.771	0.5825	2.25e-07	0.000199011
DEPDC5_chr22_31758526_31758633_31760655_31760702_31754861_31754979_31764974_31765060	0.124	0.017	2.46503e-07	0.000208131
DPH5_chr1_101013709_101013818_101021640_101021765_100995109_100995149_101025308_101025351	0.857	0.909	2.5515e-07	0.000208131
PNKP_chr19_49865126_49865426_49866398_49866528_49864178_49864236_49867053_49867234	0.16	0.1015	2.48388e-07	0.000208131
PPOX_chr1_161167338_161167486_161168412_161168576_161167099_161167234_161168992_161169183	0.325	0.205	2.59402e-07	0.000208131
BAG6_chr6_31643889_31643977_31644081_31644194_31642828_31643115_31644524_31644602	0.273	0.383	3.47189e-07	0.000260399
GSAP_chr7_77320724_77320819_77323646_77323742_77314369_77314489_77326211_77326246	0.602	0.443	3.77259e-07	0.000276932
SNRPN_chr15_24974386_24974456_24976304_24976416_24967931_24968082_24976876_24977029	0.1	0.014	4.51e-07	0.000317554
TSPAN14_chr10_80489216_80489314_80504727_80504778_80454321_80454371_80507198_80507374	0.887	0.954	4.4579e-07	0.000317554
SNRPN_chr15_24974386_24974456_24976876_24977029_24967931_24968082_24977777_24977916	0.083	0.011	4.64651e-07	0.000320618
STAG3L5P-PVRIG2P-PILRB_chr7_100349798_100349887_100351251_100351410_100345864_100345968_100352162_100352211	0.07	0.168	5.08607e-07	0.000344068
UBA7_chr3_49810262_49810428_49810516_49810672_49809977_49810183_49810751_49810832	0.615	0.554	5.24e-07	0.00034766
DLST_chr14_74885585_74885634_74889274_74889349_74881902_74882016_74889896_74889952	0.087	0.023	5.49112e-07	0.000357451
PPOX_chr1_161167338_161167486_161168992_161169183_161167099_161167234_161169659_161169720	0.3	0.196	5.82734e-07	0.000365544
PPP2R5A_chr1_212333496_212333598_212342187_212342280_212285536_212286291_212345802_212345933	0.234	0.107	9.02346e-07	0.000555926
ACIN1_chr14_23081747_23081836_23089981_23090101_23079546_23080809_23090521_23090633	0.358	0.2805	1.00447e-06	0.000607986
PPOX_chr1_161167338_161167486_161170408_161170519_161167099_161167234_161170619_161170769	0.39	0.273	1.09468e-06	0.000651163
LETMD1_chr12_51053811_51053860_51056149_51056245_51049033_51049185_51056349_51056502	0.14	0.0735	1.15954e-06	0.000678058
DPH5_chr1_101013709_101013818_101025308_101025466_100995109_100995149_101025664_101025762	0.774	0.833	1.30549e-06	0.000734622
FAM3A_chrX_154508288_154508347_154508473_154508652_154507810_154507861_154511847_154511871	0.471	0.408	1.32015e-06	0.000734622
PCNX_chr14_71009633_71009724_71011491_71011549_70976941_70978648_71012999_71013202	0.604	0.7445	1.2945e-06	0.000734622
LETMD1_chr12_51053811_51053860_51056143_51056245_51049033_51049185_51056349_51056502	0.136	0.073	1.39483e-06	0.000763856
GUSBP11_chr22_23695172_23695517_23700725_23700845_23683724_23683867_23705428_23705541	0.396	0.228	1.4718e-06	0.000793417
DPH5_chr1_100995109_100995149_101001466_101001587_100992636_100992740_101013709_101013818	0.66	0.583	1.49781e-06	0.000795017
SNRPN_chr15_24974386_24974456_24975357_24975509_24967931_24968082_24976304_24976416	0.081	0.022	1.56283e-06	0.000816956
KPNA1_chr3_122437169_122437295_122442037_122442116_122433660_122433788_122449573_122449737	0.491	0.425	1.62951e-06	0.0008391
ARIH1_chr15_72566562_72566605_72567105_72567177_72563393_72563500_72570176_72570307	0.4	0.323	1.98473e-06	0.00100699
BAG6_chr6_31644306_31644414_31644524_31644602_31644081_31644194_31644945_31645198	0.591	0.7055	2.76757e-06	0.00138382
GUSBP11_chr22_23705428_23705541_23709129_23709241_23694118_23695517_23709785_23709867	0.79	0.681	3.06755e-06	0.00145711
PLAGL1_chr6_143964786_143964818_143965849_143966198_143960468_143960542_143968906_143968978	0.323	0.4485	3.07523e-06	0.00145711
PLAGL1_chr6_143964786_143964818_143966157_143966198_143960468_143960542_143968906_143968978	0.207	0.2875	3.08306e-06	0.00145711
UQCC1_chr20_35314687_35314765_35347163_35347272_35306665_35306779_35381917_35382025	0.474	0.154	3.31847e-06	0.00154362
C1RL-AS1_chr12_7115129_7115219_7118898_7119026_7112006_7112064_7119499_7119553	0.701	0.5965	3.61117e-06	0.00159729
GUSBP11_chr22_23694118_23695517_23700725_23700845_23683724_23683867_23705428_23705541	0.225	0.133	3.58193e-06	0.00159729
TMEM234_chr1_32215672_32215795_32216193_32216281_32215135_32215216_32216383_32216517	0.442	0.553	3.71754e-06	0.00162353
NAA16_chr13_41373636_41373780_41374741_41374839_41372202_41372311_41375404_41377030	0.231	0.295	5.75334e-06	0.0024812
TMEM91_chr19_41378280_41378519_41382771_41382921_41376577_41376854_41383885_41384083	0.677	0.728	6.26509e-06	0.00260424
PNKP_chr19_49864323_49864403_49866398_49866528_49864178_49864236_49867053_49867234	0.197	0.1245	7.4863e-06	0.00307482
ACIN1_chr14_23079546_23080809_23081747_23081836_23078150_23078266_23089981_23090101	0.234	0.184	7.64687e-06	0.00310382
GUSBP11_chr22_23690235_23690356_23700725_23700845_23683724_23683867_23705428_23705541	0.446	0.299	7.882e-06	0.00313619
TMEM234_chr1_32215672_32215795_32216383_32216517_32215135_32215216_32216888_32216947	0.597	0.7005	7.90842e-06	0.00313619
C1RL-AS1_chr12_7115129_7115219_7119499_7119553_7112006_7112064_7120505_7120625	0.802	0.713	9.12782e-06	0.00357862
DPH5_chr1_101021640_101021765_101025308_101025466_100995109_100995149_101025682_101025815	0.712	0.785	9.50805e-06	0.00364486
YY1AP1_chr1_155670319_155670464_155675009_155675096_155668626_155668717_155676547_155676746	0.575	0.522	9.4555e-06	0.00364486
TPK1_chr7_144667725_144667846_144681806_144681864_144648806_144648879_144682908_144682978	0.824	0.6365	9.92574e-06	0.00376316
TIA1_chr2_70228343_70228462_70229058_70229091_70227734_70227822_70229263_70229318	0.751	0.845	1.16655e-05	0.00432764
TPP2_chr13_102646293_102646390_102648906_102649151_102644908_102645009_102649407_102649486	0.179	0.271	1.36173e-05	0.00494538
ARIH1_chr15_72570176_72570307_72572107_72572165_72567105_72567177_72580730_72580991	0.597	0.661	2.25418e-05	0.00777716
SFXN2_chr10_102729318_102729394_102729722_102729808_102728430_102728529_102732858_102732908	0.514	0.702	2.83626e-05	0.00914522
RP4-717I23.3_chr1_93325768_93325895_93337376_93337512_93324634_93324729_93338229_93338268	0.284	0.353	3.12614e-05	0.00989495

## Sheet: RI_psi.SF3B1m_vs_other.psi_dif.
Splicing event	Median_SF3B1mut	Median_other	pvalue	Adjusted pvalue
APBB3_chr5_140561586_140562227_140561586_140561722_140562099_140562227	0.925	1	3.10596e-11	8.92854e-08
TMEM91_chr19_41382771_41384083_41382771_41382921_41383885_41384083	0.551	0.878	4.0529e-11	8.92854e-08
ABTB1_chr3_127677464_127677843_127677464_127677563_127677675_127677843	0.067	0.2565	1.26955e-10	1.39841e-07
RPRD1A_chr18_36025598_36027075_36025598_36025678_36026899_36027075	0.481	0.957	1.10482e-10	1.39841e-07
TMEM218_chr11_125102131_125102809_125102131_125102351_125102733_125102809	0.537	0.818	1.85602e-10	1.63552e-07
PPOX_chr1_161167099_161167486_161167099_161167234_161167338_161167486	0.572	0.9185	2.46336e-10	1.80893e-07
TMEM218_chr11_125102131_125102809_125102131_125102351_125102636_125102809	0.448	0.8135	4.23863e-10	2.66792e-07
APBB3_chr5_140561586_140561849_140561586_140561722_140561843_140561849	0.362	0.92	6.32283e-10	3.18093e-07
TMEM234_chr1_32215135_32215795_32215135_32215216_32215672_32215795	0.278	0.5515	6.49758e-10	3.18093e-07
RPS15_chr19_1438806_1440253_1438806_1438892_1439960_1440253	0.707	0.917	1.37605e-09	6.06287e-07
AMT_chr3_49416777_49417718_49416777_49417367_49417614_49417718	0.641	0.912	1.73038e-09	6.93097e-07
MAP3K12_chr12_53486946_53487428_53486946_53487155_53487254_53487428	0.49	0.76	5.25936e-09	1.93106e-06
COASY_chr17_42562150_42562487_42562150_42562219_42562355_42562487	0.722	0.978	6.82713e-09	2.31387e-06
ABCC5_chr3_183983752_183987917_183983752_183984894_183987769_183987917	0.943	0.75	1.27816e-08	4.02255e-06
RPS15_chr19_1438806_1440253_1438806_1438892_1439967_1440253	0.716	0.916	1.42266e-08	4.17882e-06
GORASP1_chr3_39100304_39100877_39100304_39100454_39100746_39100877	0.582	0.771	2.31776e-08	6.38252e-06
HMG20B_chr19_3573691_3574586_3573691_3573800_3574340_3574586	0.91	0.985	7.08455e-08	1.83615e-05
PSME2_chr14_24145709_24146240_24145709_24145896_24146207_24146240	0.605	0.7695	1.11614e-07	2.73205e-05
TCEA2_chr20_64071869_64072346_64071869_64071941_64072171_64072346	0.104	0.185	1.50829e-07	3.49765e-05
RFNG_chr17_82049676_82050006_82049676_82049842_82049917_82050006	0.1	0.193	1.76213e-07	3.88197e-05
LMF2_chr22_50504339_50504727_50504339_50504451_50504558_50504727	0.059	0.153	4.4e-07	9.23123e-05
RPL10A_chr6_35468946_35469529_35468946_35469285_35469380_35469529	0.754	0.851	5.86469e-07	0.000117454
OXA1L_chr14_22770192_22770625_22770192_22770278_22770460_22770625	0.427	0.212	7.37267e-07	0.000139055
TCIRG1_chr11_68042945_68043497_68042945_68043031_68043370_68043497	0.53	0.796	7.57448e-07	0.000139055
GCA_chr2_162359043_162359552_162359043_162359157_162359493_162359552	0.079	0.181	8.45905e-07	0.000143348
RSRP1_chr1_25242248_25242705_25242248_25242426_25242538_25242705	0.881	0.939	8.14909e-07	0.000143348
CDK18_chr1_205523146_205523625_205523146_205523297_205523482_205523625	0.073	0.183	1.04884e-06	0.000165043
TMEM91_chr19_41382771_41384083_41382771_41382921_41383873_41384083	0.849	0.939	1.41131e-06	0.000214421
NELFE_chr6_31954554_31955096_31954554_31954877_31955058_31955096	0.541	0.424	2.83174e-06	0.000402472
ADAM32_chr8_39165029_39169997_39165029_39165196_39169915_39169997	0.59	1	7.41177e-06	0.000960478
ABTB1_chr3_127677464_127680185_127677464_127677563_127679984_127680185	0.992	0.9195	8.545e-06	0.00102455
ERCC3_chr2_127289336_127289824_127289336_127289519_127289688_127289824	0.676	0.812	8.60383e-06	0.00102455
DRG2_chr17_18099016_18100435_18099016_18099077_18099632_18100435	0.179	0.118	9.35419e-06	0.00108459
HAX1_chr1_154273335_154273961_154273335_154273598_154273749_154273961	0.569	0.7835	1.00838e-05	0.00111073
TTLL3_chr3_9834680_9835404_9834680_9834907_9835093_9835404	0.862	0.761	1.17591e-05	0.00126368
E2F4_chr16_67192760_67193170_67192760_67192870_67193008_67193170	0.335	0.232	1.55457e-05	0.00157877
ATP5D_chr19_1244314_1244825_1244314_1244440_1244736_1244825	0.397	0.304	2.02651e-05	0.00198418
C19orf66_chr19_10089306_10089695_10089306_10089378_10089656_10089695	0.57	0.4575	3.15901e-05	0.00302578
TYMP_chr22_50526000_50526476_50526000_50526156_50526245_50526476	0.64	0.883	3.5737e-05	0.00335015
SKIV2L_chr6_31969279_31969751_31969279_31969420_31969514_31969751	0.693	0.5705	3.95946e-05	0.00356028
APBB3_chr5_140561586_140561849_140561586_140561701_140561843_140561849	0.897	0.8065	4.47812e-05	0.00386914
ARMCX4_chrX_101531643_101533459_101531643_101532012_101533083_101533459	0.355	0.145	4.6542e-05	0.00386914
NDUFS7_chr19_1388524_1388938_1388524_1388593_1388742_1388938	0.811	0.9725	4.6267e-05	0.00386914
SNX32_chr11_65849919_65850554_65849919_65850271_65850430_65850554	0.329	0.204	7.35105e-05	0.00568224
JMJD7-PLA2G4B_chr15_41834739_41835223_41834739_41834893_41834969_41835223	0.345	0.4535	8.58511e-05	0.00641119
AP1G2_chr14_23561961_23562415_23561961_23562066_23562287_23562415	0.16	0.251	9.8738e-05	0.00725066
SGSM3_chr22_40408932_40409372_40408932_40409018_40409249_40409372	0.432	0.568	0.00011965	0.00836788
ZNF160_chr19_53091412_53091720_53091412_53091529_53091636_53091720	0.484	0.624	0.000139574	0.00960881
TMEM218_chr11_125102131_125102809_125102131_125102317_125102636_125102809	0.707	0.5605	0.000142761	0.00967698

## Sheet: SE_psi.SF3B1m_vs_other.psi_dif.
Splicing event	Median_SF3B1mut	Median_other	pvalue	Adjusted pvalue
SLC2A11_chr22_23867734_23867899_23862103_23862202_23868480_23868641	0.114	0	2.2353e-13	4.66687e-09
BRD9_chr5_868606_869119_865413_865581_869244_869404	0.158	0.35	1.28404e-10	1.117e-06
THTPA_chr14_23556742_23557039_23556270_23556343_23558694_23558859	0.624	0.466	5.36054e-10	2.95621e-06
THTPA_chr14_23556742_23557304_23556006_23556343_23558694_23559574	0.7	0.5585	5.38058e-10	2.95621e-06
THTPA_chr14_23556742_23557034_23556270_23556343_23558694_23558898	0.62	0.4665	5.85857e-10	3.05788e-06
BRD9_chr5_869244_869394_865413_865581_870472_870575	0.355	0.064	1e-09	4.32479e-06
BRD9_chr5_869244_869404_865413_865581_870472_870553	0.468	0.059	3.70273e-09	1.07369e-05
ZNF142_chr2_218651700_218651822_218650358_218650526_218658979_218659130	0.945	1	3.64395e-09	1.07369e-05
SNRPN_chr15_24967028_24967152_24962113_24962209_24967931_24968082	0.288	0.031	4.42288e-09	1.21501e-05
ABCC5_chr3_183985303_183985455_183983752_183984894_183987769_183987917	0.924	0.599	5.67996e-09	1.44617e-05
PHF20L1_chr8_132799082_132799172_132798771_132798860_132803818_132804032	0.315	0.1255	7.8149e-09	1.85409e-05
SUGP1_chr19_19303723_19303847_19303347_19303448_19305848_19306076	0.986	0.921	9.67742e-09	2.19614e-05
ICA1_chr7_8227637_8227851_8221274_8221398_8228600_8228673	0.114	0.017	1.03619e-08	2.28131e-05
SNRPN_chr15_24967028_24967240_24962113_24962209_24967931_24968082	0.142	0.034	1.04898e-08	2.28131e-05
SMNDC1_chr10_110300546_110300736_110298647_110298810_110303467_110303587	0.91	1	1.08154e-08	2.30412e-05
HLA-F_chr6_29726010_29726043_29725446_29725563_29738121_29738188	0.859	0.971	1.9e-08	3.82338e-05
ECT2_chr3_172755482_172755575_172755294_172755374_172756982_172757009	0.186	0.041	2.03166e-08	4.0016e-05
ABCC5_chr3_183985303_183985378_183983752_183984894_183987769_183987917	0.965	0.5735	3e-08	5.3042e-05
CAMTA2_chr17_4982088_4982175_4981677_4981831_4982756_4982892	0.867	0.779	2.98746e-08	5.3042e-05
PHF20L1_chr8_132799094_132799172_132798771_132798860_132803818_132804032	0.293	0.135	3.3438e-08	5.62998e-05
STAU2_chr8_73709031_73709177_73688653_73688813_73738283_73738349	0.297	0.149	3.85519e-08	6.38799e-05
TMEM214_chr2_27037814_27037892_27037560_27037702_27038145_27038237	0.249	0.047	4.86551e-08	7.81401e-05
SUGP1_chr19_19303723_19304043_19303347_19303448_19305848_19306076	0.961	0.833	6.97555e-08	0.000105533
BAG6_chr6_31644306_31644414_31644081_31644194_31644524_31644602	0.751	0.5545	9.88298e-08	0.000147383
EIF3H_chr8_116734276_116734324_116658812_116658980_116755665_116755822	0.098	0.017	1.10907e-07	0.000163064
BRD9_chr5_868606_868804_865413_865581_870472_870553	0.113	0.0345	1.17642e-07	0.000170564
GAS8_chr16_90035632_90035687_90032717_90032924_90036380_90036586	0.609	0.828	1.24941e-07	0.000177637
TMEM91_chr19_41383560_41383632_41382771_41382921_41383873_41384080	0.537	0.7865	1.81115e-07	0.000233264
ACIN1_chr14_23089981_23090101_23081747_23081836_23090521_23090633	0.701	0.5495	2.45561e-07	0.000308845
CAMTA2_chr17_4982088_4982175_4981224_4981359_4982756_4982892	0.908	0.558	2.54669e-07	0.000316486
PPM1M_chr3_52246973_52247228_52246445_52246812_52247681_52247794	0.671	0.839	2.73731e-07	0.000336174
EEF1D_chr8_143586218_143586290_143581053_143581328_143586728_143586849	0.898	0.842	2.85649e-07	0.000342746
TESPA1_chr12_54981773_54981945_54974399_54974607_54983993_54984166	0.231	0.387	3.52065e-07	0.000412945
ZNF37A_chr10_38094930_38095224_38094335_38094490_38095357_38095633	0.709	0.909	3.83129e-07	0.000430052
DPH5_chr1_101013709_101013818_101001466_101001587_101021640_101021765	0.886	0.94	5.08108e-07	0.00056427
GUSBP11_chr22_23700725_23700845_23694118_23695517_23705428_23705541	0.774	0.36	5.2353e-07	0.000574928
CXXC1_chr18_50285324_50285351_50285001_50285247_50285748_50285928	0.708	0.892	5.40575e-07	0.00058176
TM2D1_chr1_61723712_61723772_61709328_61709437_61724901_61725144	0.844	0.929	5.96912e-07	0.000618261
ZNF142_chr2_218658700_218658876_218656149_218656463_218658979_218659035	0.794	0.8755	7.26058e-07	0.000728781
DCAF16_chr4_17805106_17805225_17800654_17804771_17810446_17810758	0.858	0.952	8.28727e-07	0.000793677
TESPA1_chr12_54983993_54984166_54974419_54974607_54984584_54984731	0.304	0.163	8.38204e-07	0.000795455
COASY_chr17_42562355_42562487_42562150_42562219_42562611_42563322	0.596	0.391	1.17867e-06	0.00102534
DLST_chr14_74882590_74882624_74881890_74882016_74889094_74889147	0.657	0.864	1.17849e-06	0.00102534
DLST_chr14_74882590_74882624_74881890_74882016_74885585_74885634	0.866	0.9645	1.22873e-06	0.00105137
XXbac-BPG32J3.22_chr6_31670972_31671008_31669117_31669172_31671155_31671284	0.423	0.114	1.3173e-06	0.00109137
FAHD2B_chr2_97091862_97091988_97091461_97091712_97094700_97094839	0.459	0.68	1.53331e-06	0.00124079
SACM1L_chr3_45735234_45735373_45732052_45732151_45737582_45737652	0.941	0.833	2.06133e-06	0.00159394
TMEM214_chr2_27037789_27037892_27037560_27037702_27038145_27038237	0.13	0.045	2.14e-06	0.00164261
ANKLE2_chr12_132741808_132741891_132741418_132741485_132743153_132743276	0.124	0.06	2.20606e-06	0.00166978
DPH5_chr1_101025308_101025466_101021640_101021765_101025639_101025761	0.819	0.913	2.2074e-06	0.00166978
DLST_chr14_74885585_74885634_74881902_74882016_74889094_74889147	0.819	0.925	2.24593e-06	0.00168671
ANKRD36_chr2_97207933_97208006_97207810_97207839_97209680_97209709	0.557	0.748	3.22241e-06	0.00224259
MYNN_chr3_169783476_169783560_169782464_169782643_169784621_169784708	0.881	0.941	3.51777e-06	0.00238561
SACM1L_chr3_45735245_45735373_45732052_45732151_45737582_45737652	0.913	0.768	4.77952e-06	0.00296984
HDHD2_chr18_47137234_47137338_47136338_47136449_47150377_47150459	0.18	0.099	5.4422e-06	0.00324635
TM6SF1_chr15_83122756_83122878_83121920_83122003_83124671_83124776	0.749	0.872	5.69949e-06	0.00338051
UBA7_chr3_49812647_49812738_49812407_49812543_49813061_49813168	0.882	0.95	6.12452e-06	0.00355188
ZNF142_chr2_218658700_218658801_218656149_218656463_218658979_218659130	0.685	0.8005	6.11321e-06	0.00355188
IL10RA_chr11_117986683_117986813_117986390_117986534_117988381_117988502	0.356	0.456	6.42494e-06	0.0036254
DPH5_chr1_101025308_101025466_101021640_101021765_101025682_101025753	0.76	0.8495	6.53036e-06	0.0036356
RP11-996F15.2_chr12_29307849_29308044_29293065_29293540_29309770_29309903	0.924	1	6.49585e-06	0.0036356
HDHD2_chr18_47137234_47137296_47136301_47136449_47150377_47150476	0.172	0.091	7.127e-06	0.00385486
BCLAF1_chr6_136276467_136276508_136275842_136275989_136277864_136278103	0.655	0.786	7.86607e-06	0.00404405
STAU2_chr8_73709031_73709162_73688650_73688813_73738283_73738344	0.335	0.233	8.06037e-06	0.0041045
ABI1_chr10_26771074_26771089_26770244_26770345_26777064_26777241	0.351	0.197	8.15e-06	0.00410568
CSNK1E_chr22_38295386_38295447_38294341_38294534_38298785_38298934	0.111	0.051	8.35727e-06	0.00417424
ODF3B_chr22_50531569_50531773_50531190_50531295_50531968_50532077	0.991	0.935	8.80987e-06	0.00435859
HDAC10_chr22_50250426_50250523_50250062_50250160_50250770_50250905	0.714	0.83	9.07851e-06	0.00447031
PAQR6_chr1_156245141_156245277_156244773_156244911_156245781_156245987	0.848	0.9545	9.89069e-06	0.0047276
GALNS_chr16_88842705_88842829_88841896_88841971_88856757_88856966	0.496	0.621	1.03133e-05	0.00489368
PLAGL1_chr6_143960468_143960542_143940301_143942663_143964786_143964818	0.98	0.923	1.19432e-05	0.0054923
PAQR6_chr1_156245141_156245238_156244689_156244911_156245781_156245987	0.872	0.962	1.20233e-05	0.00550489
MSRB3_chr12_65308528_65308655_65278642_65278865_65326825_65326934	0.423	0.299	1.23747e-05	0.00561652
ODF3B_chr22_50531569_50531702_50531190_50531295_50531968_50532184	0.986	0.913	1.35884e-05	0.00606195
NR2C2_chr3_15004556_15004613_15003875_15003986_15013588_15013789	0.387	0.241	1.45519e-05	0.00640958
AC093642.5_chr2_242116182_242116232_242114638_242114741_242118964_242119057	0.807	0.706	1.53428e-05	0.00667347
TBC1D5_chr3_17428449_17428519_17406417_17406526_17508473_17508605	0.823	0.888	1.55001e-05	0.00671392
TMEM14C_chr6_10724555_10724633_10722914_10723241_10725906_10726008	0.979	0.737	1.73499e-05	0.00730306
SLC36A1_chr5_151476854_151476980_151476588_151476756_151479319_151479489	0.099	0.047	1.8321e-05	0.0075894
TM2D1_chr1_61686791_61686921_61683451_61683546_61694696_61694770	0.25	0.192	2.00511e-05	0.00814449
UBA7_chr3_49809389_49809464_49808975_49809159_49809541_49809725	0.737	0.8515	2.21388e-05	0.00868822
TPCN2_chr11_69079833_69079883_69078891_69079020_69081399_69081499	0.667	0.802	2.46869e-05	0.00941302
SLC37A3_chr7_140358639_140358785_140352061_140352146_140364407_140364491	0.899	1	2.5243e-05	0.00951306
