# Supplementary material for: SF3B1 mutations provide genetic vulnerability to copper ionophores in human acute myeloid leukemia
Source: Sci Adv. 2024 Mar 22;10(12):eadl4018. doi: 10.1126/sciadv.adl4018 (PMC10959413; doi:10.1126/sciadv.adl4018)
Supplement: Supplementary file 2 — Tables S1 to S8 [file sciadv.adl4018_data_files_s1_to_s8.zip › adl4018_Data_file_S4.xlsx]

## Sheet: Synthetic lethal
Target	Score	p-value	FDR
TIAL1	-0.82	0	0
FAM73B	-0.66	0	0
POLE3	-0.83	0	0
EIF3L	-0.64	0	0
MED16	-0.94	0	0
SLC25A1	-0.65	0	0
TMEM165	-0.67	0	0
TTC37	-0.66	0	0
CLUH	-1	0	0
SLC25A39	-0.63	0	0
MARCH_5	-0.67	0	0
HIRA	-0.66	0	0
KANSL2	-0.73	0	0
PITRM1	-0.78	0	0
YTHDF2	-0.63	0	0
DDX46	-0.76	0	0
UBA5	-0.62	0	0
UFC1	-0.53	3.1e-05	0.033
TFPT	-0.69	3.1e-05	0.033
C6orf57	-0.69	3.1e-05	0.033
HSPA13	-0.61	3.1e-05	0.033
GSS	-0.53	3.1e-05	0.033
RAD54L2	-0.68	3.1e-05	0.033
TERF1	-0.61	3.1e-05	0.033
ADO	-0.7	3.1e-05	0.033
ABCB7	-0.61	3.1e-05	0.033
MMS19	-0.62	3.1e-05	0.033
TRMT6	-0.6	3.1e-05	0.033
SLC30A1	-0.66	6.3e-05	0.043
POLE2	-0.65	6.3e-05	0.043
WDR12	-0.57	6.3e-05	0.043
POLE	-0.66	6.3e-05	0.043
ANKRD52	-0.66	6.3e-05	0.043
F8A1	-0.43	6.3e-05	0.043
RUVBL2	-0.57	6.3e-05	0.043
chr1:144952200-144952376	-1.5	6.3e-05	0.043
GCLC	-0.56	6.3e-05	0.043
MDC1	-0.58	6.3e-05	0.043
SCAF1	-0.65	6.3e-05	0.043
FAM231B	-0.66	6.3e-05	0.043
HSPA9	-0.52	6.3e-05	0.043
chr15:43018294-43018358	-1.4	9.4e-05	0.056
ZW10	-0.56	9.4e-05	0.056
RPL18	-0.56	9.4e-05	0.056
GLRX3	-0.6	9.4e-05	0.056
WDR75	-0.6	9.4e-05	0.056
RNF113A	-0.62	9.4e-05	0.056
ATP6V0B	-0.63	9.4e-05	0.056
PDHB	-0.51	0.00013	0.068
TIMM22	-0.59	0.00013	0.068
EDC4	-0.58	0.00013	0.068
FOCAD	-0.59	0.00013	0.068
NUDT4	-0.42	0.00016	0.081
RASA2	-0.58	0.00016	0.081
RBM5	-0.5	0.00019	0.087
DHODH	-0.5	0.00019	0.087
GFI1	-0.57	0.00019	0.087
VPS33A	-0.54	0.00019	0.087
PHACTR4	-0.57	0.00019	0.087
CITED2	-0.56	0.00022	0.087
RQCD1	-0.49	0.00022	0.087
NAA25	-0.54	0.00022	0.087
HIST2H4A	-0.4	0.00022	0.087
TMED2	-0.56	0.00022	0.087
URB2	-0.57	0.00022	0.087
C17orf70	-0.56	0.00025	0.089
TRIP12	-0.56	0.00025	0.089
SLC25A3	-0.53	0.00025	0.089
EDC3	-0.48	0.00025	0.089
ANKRD28	-0.48	0.00028	0.097
KPNB1	-0.53	0.00028	0.097
ZNF217	-0.56	0.00028	0.097
HNRNPA2B1	-0.48	0.00031	0.1
STOML2	-0.53	0.00031	0.1
MEF2D	-0.53	0.00031	0.1
FAM195A	-0.52	0.00035	0.11
RABGGTA	-0.55	0.00035	0.11
GAPVD1	-0.52	0.00035	0.11
CUL2	-0.55	0.00035	0.11
NAA10	-0.55	0.00038	0.11
RCC1	-0.55	0.00038	0.11
TMEM199	-0.54	0.00041	0.12
SOD2	-0.54	0.00041	0.12
ATP5A1	-0.55	0.00041	0.12
TFRC	-0.52	0.00041	0.12
CNOT1	-0.55	0.00041	0.12
HSCB	-0.51	0.00044	0.12
CHTF18	-0.53	0.00044	0.12
GPN2	-0.53	0.00044	0.12
KANSL1	-0.5	0.00047	0.12
EIF5B	-0.51	0.00047	0.12
ACO2	-0.51	0.00047	0.12
THOC6	-0.5	0.00047	0.12
CAST	-0.38	0.0005	0.12
PDHA1	-0.5	0.00053	0.13
TUFM	-0.5	0.00053	0.13
ADAMTS17	-0.53	0.00053	0.13
CEP97	-0.5	0.00057	0.13
ACACA	-0.48	0.0006	0.14
C17orf49	-0.5	0.0006	0.14
DYNLT1	-0.53	0.0006	0.14
GATAD2A	-0.38	0.0006	0.14
PRKAA1	-0.48	0.00063	0.14
C17orf50	-0.53	0.00063	0.14
SMEK1	-0.53	0.00063	0.14
RTEL1	-0.53	0.00063	0.14
PICALM	-0.38	0.00066	0.14
ATAD2	-0.52	0.00069	0.14
chr12:49231063-49231176	-1.2	0.00072	0.15
FASN	-0.52	0.00075	0.15
PUM1	-0.38	0.00075	0.15
chr12:112098403-112098479	-1.2	0.00075	0.15
RINT1	-0.47	0.00075	0.15
CTR9	-0.52	0.00079	0.15
NMNAT1	-0.52	0.00082	0.16
chr15:51747347-51747425	-1.2	0.00082	0.16
STEAP3	-0.51	0.00088	0.16
ZC3H7A	-0.51	0.00088	0.16
chr5:133912457-133912586	-1.1	0.00091	0.17
chr20:44050022-44050223	-1.1	0.00094	0.17
MVK	-0.39	0.00094	0.17
GTF2F2	-0.51	0.00094	0.17
ECHS1	-0.51	0.00094	0.17
NDNL2	-0.51	0.00094	0.17
SENP6	-0.43	0.001	0.17
CHTF8	-0.5	0.001	0.18
EPHA4	-0.5	0.001	0.18
PRIM2	-0.5	0.0011	0.18
ARHGEF38	-0.5	0.0011	0.18
chr2:230636234-230636348	-1.1	0.0011	0.18
chr17:73265427-73265550	-1.1	0.0011	0.19
HDGFRP2	-0.5	0.0012	0.19
THAP11	-0.5	0.0012	0.19
RAB11FIP5	-0.5	0.0012	0.19
KMT2D	-0.5	0.0012	0.2
DHDDS	-0.5	0.0013	0.2
NFS1	-0.46	0.0013	0.21
MLX	-0.5	0.0013	0.21
VPS11	-0.5	0.0013	0.21
VCPIP1	-0.49	0.0014	0.21
BTN2A2	-0.45	0.0014	0.21
DICER1	-0.49	0.0014	0.21
chr19:13035262-13035340	-1.1	0.0014	0.21
TARS2	-0.41	0.0014	0.21
SREBF2	-0.49	0.0014	0.21
SDHAF1	-0.49	0.0014	0.21
NCAPH2	-0.49	0.0014	0.21
GATA2	-0.49	0.0014	0.21
SGMS1	-0.44	0.0014	0.21
chr19:9268655-9268751	-1.1	0.0014	0.21
SAP18	-0.44	0.0015	0.21
SNRNP70	-0.48	0.0015	0.21
chr16:30008128-30008181	-1.1	0.0015	0.21
IARS2	-0.48	0.0015	0.21
AGPAT3	-0.44	0.0015	0.21
HIST1H2BN	-0.56	0.0015	0.21
RNASEH2A	-0.48	0.0015	0.21
PAK1	-0.43	0.0015	0.21
PPME1	-0.48	0.0015	0.21
DOT1L	-0.48	0.0016	0.21
RPL13	-0.4	0.0016	0.21
LIAS	-0.39	0.0016	0.21
EFCAB6	-0.48	0.0016	0.21
chr15:75630695-75630761	-1	0.0016	0.21
C19orf52	-0.48	0.0016	0.21
NFRKB	-0.48	0.0017	0.21
GOLGA6L1	-0.43	0.0017	0.21
SLC20A1	-0.48	0.0017	0.21
GLIS2	-0.48	0.0017	0.21
TNS4	-0.48	0.0017	0.21
NOLC1	-0.48	0.0017	0.21
DDX10	-0.43	0.0017	0.21
chr16:11862886-11862951	-1	0.0017	0.21
AMBRA1	-0.43	0.0018	0.22
TAOK3	-0.43	0.0018	0.22
DBR1	-0.48	0.0018	0.22
VHL	-0.48	0.0018	0.22
RPL14	-0.47	0.0018	0.22
MRPS23	-0.47	0.0018	0.22
chr1:17084710-17084788	-2.7	0.0019	0.22
GNA13	-0.47	0.0019	0.22
IAH1	-0.4	0.0019	0.22
STAG2	-0.47	0.0019	0.22
MED13L	-0.47	0.0019	0.23
ITSN2	-0.47	0.002	0.23
NUDT3	-0.39	0.002	0.23
SLC11A2	-0.47	0.002	0.23
STARD7	-0.47	0.002	0.23
TRNAU1AP	-0.47	0.002	0.23
SLC25A47	-0.47	0.002	0.23
L3MBTL2	-0.42	0.002	0.23
GTF3A	-0.38	0.002	0.23
CBX5	-0.42	0.002	0.23
SKIV2L	-0.44	0.002	0.23
WDR62	-0.42	0.002	0.23
PRMT1	-0.44	0.0021	0.23
DDX49	-0.39	0.0021	0.23
RSRC1	-0.47	0.0021	0.24
PPP2R1A	-0.4	0.0022	0.24
HIAT1	-0.39	0.0022	0.24
UNC50	-0.39	0.0022	0.24
TAF13	-0.46	0.0022	0.24
TTC36	-0.46	0.0022	0.24
GSE1	-0.46	0.0023	0.24
GPANK1	-0.46	0.0023	0.24
FKBPL	-0.46	0.0023	0.24
CCNA2	-0.46	0.0023	0.24
EIF3D	-0.44	0.0023	0.24
RPS21	-0.46	0.0024	0.24
ATP6V1H	-0.33	0.0024	0.25
chr20:37657060-37657142	-0.97	0.0024	0.25
CD14	-0.46	0.0025	0.25
APBA1	-0.46	0.0025	0.25
PRIM1	-0.46	0.0025	0.25
TOE1	-0.46	0.0025	0.25
USP32	-0.46	0.0025	0.25
AMIGO1	-0.46	0.0025	0.25
DNLZ	-0.46	0.0025	0.25
SDHC	-0.38	0.0025	0.25
TSSK2	-0.46	0.0026	0.25
chr17:7412262-7412509	-0.95	0.0026	0.25
RAB5C	-0.46	0.0026	0.25
chr6:88218184-88218314	-1.3	0.0026	0.25
PIANP	-0.45	0.0027	0.25
PRPF38A	-0.45	0.0027	0.25
MAD2L1BP	-0.46	0.0027	0.25
SUV39H1	-0.46	0.0027	0.25
SH3GL1	-0.46	0.0027	0.25
NOD1	-0.38	0.0027	0.26
NVL	-0.41	0.0028	0.26
ATP6AP1	-0.43	0.0028	0.26
IARS	-0.45	0.0028	0.26
EWSR1	-0.45	0.0029	0.26
SMARCAL1	-0.45	0.0029	0.26
ZKSCAN2	-0.45	0.0029	0.26
COASY	-0.39	0.0029	0.26
ARHGEF2	-0.35	0.003	0.27
PPP2R5E	-0.43	0.003	0.27
ANKFY1	-0.45	0.003	0.27
MCM9	-0.45	0.003	0.27
TNPO1	-0.39	0.0031	0.27
TEX10	-0.37	0.0031	0.27
VEZT	-0.34	0.0031	0.27
BAZ1B	-0.4	0.0032	0.27
ERLIN2	-0.4	0.0032	0.27
NSUN4	-0.42	0.0033	0.28
RCC2	-0.4	0.0033	0.28
VPS25	-0.45	0.0033	0.28
chr9:133750254-133750439	-0.93	0.0033	0.28
LIG1	-0.45	0.0033	0.28
MON2	-0.45	0.0033	0.28
STAM	-0.37	0.0034	0.28
BRAP	-0.37	0.0034	0.28
OR51E1	-0.44	0.0034	0.28
PRDM4	-0.41	0.0034	0.28
MRPL16	-0.44	0.0034	0.28
LSM4	-0.44	0.0034	0.28
AIRE	-0.44	0.0034	0.28
KANK3	-0.44	0.0035	0.28
SLC41A2	-0.44	0.0035	0.28
RABGGTB	-0.44	0.0036	0.28
DNMT1	-0.44	0.0036	0.28
PRPS1	-0.41	0.0036	0.28
RBM26	-0.44	0.0036	0.28
RAB19	-0.44	0.0036	0.28
NUP205	-0.44	0.0036	0.28
PCNA	-0.38	0.0036	0.28
FOXK1	-0.44	0.0036	0.28
SPTLC1	-0.44	0.0036	0.29
HJURP	-0.44	0.0037	0.29
chr1:55199301-55199383	-0.92	0.0037	0.29
MUS81	-0.44	0.0037	0.29
GOLGA8H	-0.6	0.0037	0.29
PMVK	-0.39	0.0037	0.29
ITGB6	-0.43	0.0038	0.29
WASH1	-0.43	0.0039	0.29
chr2:9531190-9531325	-0.91	0.0039	0.29
NINL	-0.43	0.0039	0.29
chr6:160109157-160109274	-0.91	0.0039	0.29
PSD3	-0.43	0.0039	0.29
chr1:31418192-31418330	-0.91	0.0039	0.29
PPP6R3	-0.39	0.0039	0.29
COL4A3BP	-0.43	0.004	0.29
KBTBD8	-0.43	0.004	0.3
GAK	-0.39	0.004	0.3
MYNN	-0.36	0.004	0.3
ARRDC1	-0.35	0.0041	0.3
chr6:32032597-32032894	-0.9	0.0041	0.3
PLA2G16	-0.38	0.0041	0.3
chr12:122616838-122616930	-0.9	0.0041	0.3
PRPF39	-0.43	0.0041	0.3
PRPF4B	-0.43	0.0041	0.3
GADD45GIP1	-0.43	0.0043	0.31
NEUROG1	-0.43	0.0043	0.31
ABRACL	-0.43	0.0043	0.31
TMEM30A	-0.43	0.0043	0.31
PAX6	-0.43	0.0043	0.31
SLC35A1	-0.41	0.0043	0.31
2022-09-04	-0.43	0.0044	0.31
VPS28	-0.43	0.0044	0.31
CIB2	-0.43	0.0044	0.31
POLR2G	-0.43	0.0045	0.31
DLD	-0.43	0.0046	0.31
chr6:7580005-7581802	-0.89	0.0046	0.31
SMC1A	-0.38	0.0046	0.31
ERCC3	-0.43	0.0046	0.31
SWI5	-0.43	0.0046	0.31
ARFRP1	-0.43	0.0046	0.31
LUC7L3	-0.43	0.0046	0.31
SEC63	-0.38	0.0047	0.32
NOL9	-0.38	0.0047	0.32
CCDC22	-0.42	0.0047	0.32
non-targeting-1520	-2.2	0.0048	0.32
TOP2B	-0.42	0.0048	0.32
FXR2	-0.42	0.0049	0.32
ELOVL1	-0.4	0.0049	0.32
ANAPC5	-0.37	0.0049	0.32
GSG2	-0.42	0.005	0.32
TOX2	-0.4	0.005	0.32
PTGES3	-0.42	0.005	0.32
SLC35G2	-0.42	0.0051	0.32
NTRK1	-0.42	0.0051	0.32
APITD1	-0.42	0.0051	0.32
CREBBP	-0.38	0.0051	0.32
PSMG2	-0.38	0.0051	0.32
EPM2AIP1	-0.42	0.0052	0.33
ZFYVE20	-0.38	0.0052	0.33
CBLC	-0.42	0.0052	0.33
NUDCD2	-0.42	0.0052	0.33
LHB	-0.42	0.0053	0.33
UTP11L	-0.42	0.0053	0.33
IL1RAPL2	-0.42	0.0053	0.33
EIF4ENIF1	-0.38	0.0053	0.33
NAT6	-0.42	0.0054	0.33
SRR	-0.4	0.0054	0.33
PSMD12	-0.38	0.0054	0.33
THNSL1	-0.42	0.0055	0.33
BASP1	-0.42	0.0055	0.33
SCO1	-0.4	0.0055	0.33
HIST2H3A	-0.29	0.0055	0.34
HABP4	-0.37	0.0056	0.34
WDFY3	-0.37	0.0056	0.34
ARMC5	-0.41	0.0058	0.35
BUB1	-0.41	0.0058	0.35
ATAD3A	-0.41	0.0058	0.35
UBE2F	-0.31	0.0058	0.35
GTF2H4	-0.41	0.0058	0.35
FAM65B	-0.41	0.006	0.35
chr14:23829763-23830042	-0.85	0.0061	0.35
C19orf70	-0.39	0.0061	0.35
chr7:56122061-56122196	-0.85	0.0061	0.35
DEFB112	-0.41	0.0062	0.36
ZNF177	-0.41	0.0062	0.36
SNX8	-0.41	0.0062	0.36
INTS6	-0.34	0.0062	0.36
PLAGL2	-0.41	0.0063	0.36
PPAT	-0.32	0.0064	0.36
LINC00452	-0.41	0.0064	0.36
HIP1R	-0.41	0.0064	0.36
LIPT2	-0.41	0.0065	0.36
LENG1	-0.41	0.0065	0.36
chr17:73142756-73142779	-2.1	0.0065	0.36
NOL12	-0.41	0.0066	0.36
PPA1	-0.41	0.0066	0.36
RALGDS	-0.37	0.0066	0.36
EFCAB14	-0.41	0.0067	0.36
ADAM15	-0.36	0.0068	0.37
RPS6KA1	-0.39	0.0068	0.37
SYCE3	-0.4	0.0068	0.37
TRIM44	-0.4	0.0068	0.37
FANCB	-0.4	0.0069	0.37
GCLM	-0.36	0.0069	0.37
ZFP112	-0.4	0.0069	0.37
ACTR1A	-0.36	0.0069	0.37
CCDC14	-0.34	0.0069	0.37
ADAM21	-0.4	0.007	0.37
SCARA3	-0.4	0.0071	0.37
PHF5A	-0.4	0.0071	0.37
KRR1	-0.36	0.0071	0.37
RANBP3	-0.4	0.0071	0.37
PPAP2B	-0.36	0.0071	0.37
chr10:69695909-69695992	-1.1	0.0072	0.37
chr19:17657494-17657606	-0.84	0.0072	0.37
H2AFX	-0.4	0.0074	0.37
ZBTB21	-0.4	0.0074	0.37
CHRNB3	-0.4	0.0074	0.37
METAP1	-0.4	0.0075	0.37
C12orf66	-0.4	0.0075	0.37
HEXIM1	-0.4	0.0075	0.37
SRSF12	-0.4	0.0076	0.37
USF1	-0.4	0.0076	0.37
SRCAP	-0.4	0.0076	0.37
AGK	-0.4	0.0076	0.37
chr10:3190362-3190483	-0.83	0.0076	0.37
TNRC6C	-0.4	0.0076	0.37
CDKL4	-0.4	0.0076	0.37
INO80D	-0.4	0.0077	0.37
AUP1	-0.33	0.0077	0.37
chr17:19611712-19611820	-0.82	0.0077	0.37
TRIM4	-0.29	0.0077	0.37
non-targeting-1723	-2	0.0077	0.37
ATP6V0C	-0.4	0.0077	0.37
SLC30A9	-0.38	0.0078	0.37
NAP1L3	-0.4	0.0078	0.37
CHAF1B	-0.4	0.0078	0.37
ACN9	-0.4	0.0079	0.37
MGEA5	-0.36	0.008	0.37
C9orf92	-0.39	0.008	0.37
MCM3	-0.39	0.008	0.37
SEC61A2	-0.38	0.008	0.37
COPS6	-0.39	0.008	0.37
AP2B1	-0.39	0.008	0.37
LPHN2	-0.39	0.008	0.37
TMEM57	-0.35	0.008	0.38
AMN	-0.39	0.008	0.38
chr2:230633946-230634041	-0.82	0.008	0.38
PNKP	-0.39	0.0081	0.38
HIST2H2AA3	-0.33	0.0081	0.38
KIAA1211	-0.39	0.0081	0.38
CS	-0.39	0.0082	0.38
chr5:65288537-65288735	-0.81	0.0082	0.38
NLN	-0.39	0.0083	0.38
ACOT7	-0.39	0.0083	0.38
GNL3L	-0.39	0.0083	0.38
ZNF623	-0.39	0.0083	0.38
ARL6IP6	-0.39	0.0083	0.38
C17orf53	-0.39	0.0083	0.38
WEE1	-0.39	0.0083	0.38
PPP4C	-0.33	0.0084	0.38
non-targeting-4307	-1.9	0.0085	0.38
STAG1	-0.35	0.0085	0.38
TNPO2	-0.39	0.0086	0.38
KIF22	-0.39	0.0086	0.38
LRTM2	-0.39	0.0086	0.38
RAB3B	-0.39	0.0086	0.38
SOD1	-0.35	0.0086	0.38
ATXN3	-0.39	0.0086	0.38
SPATA31A7	-1.1	0.0087	0.38
TRIM37	-0.33	0.0087	0.38
HIRIP3	-0.39	0.0087	0.38
MPC2	-0.39	0.0088	0.38
CPPED1	-0.39	0.0088	0.38
IRF2BP2	-0.39	0.0088	0.38
MAP4K5	-0.39	0.0088	0.38
non-targeting-7020	-1.9	0.0089	0.38
CRX	-0.39	0.0089	0.38
ATP6V0A1	-0.29	0.0089	0.38
RNF32	-0.39	0.009	0.38
LSM12	-0.3	0.009	0.38
POU3F2	-0.39	0.009	0.38
ANKS6	-0.37	0.0091	0.38
COMMD2	-0.38	0.0092	0.38
HOXA7	-0.33	0.0092	0.39
GPSM2	-0.35	0.0093	0.39
RABEP1	-0.35	0.0094	0.39
DDX6	-0.34	0.0094	0.39
non-targeting-740	-1.9	0.0095	0.39
MDM2	-0.35	0.0095	0.39
FGGY	-0.35	0.0095	0.39
chr2:231331921-231331930	-1	0.0097	0.39
PCBP2	-0.33	0.0097	0.39
NELFCD	-0.35	0.0097	0.39
MGAM	-0.38	0.0098	0.39
SLC6A17	-0.38	0.0098	0.39
CDK9	-0.38	0.0099	0.39
SYT8	-0.38	0.0099	0.39
TBL2	-0.38	0.0099	0.39
MDN1	-0.38	0.0099	0.39
FBXW11	-0.38	0.01	0.39
TEN1	-0.38	0.01	0.39
ERCC4	-0.38	0.01	0.39
SPATA18	-0.38	0.01	0.39
CLN8	-0.38	0.01	0.39
NACC1	-0.38	0.01	0.39
TLCD1	-0.38	0.01	0.39
ZNF682	-0.38	0.01	0.39
CDC26	-0.38	0.01	0.39
chr2:230638812-230638977	-0.79	0.01	0.39
ATP5J2-PTCD1	-0.38	0.01	0.39
LAPTM5	-0.37	0.01	0.39
QTRT1	-0.38	0.01	0.39
CEACAM19	-0.37	0.01	0.4
chr19:4175108-4175148	-0.79	0.01	0.4
DBNDD2	-0.38	0.01	0.4
RPS24	-0.34	0.01	0.4
ORC1	-0.38	0.01	0.4
NMRAL1	-0.38	0.01	0.4
VPS53	-0.38	0.01	0.4
PARP1	-0.38	0.01	0.4
NKAP	-0.38	0.01	0.4
ATP5E	-0.43	0.011	0.4
chr12:62965171-62965362	-0.78	0.011	0.4
WDR61	-0.34	0.011	0.4
FTSJ3	-0.38	0.011	0.4
SIK3	-0.34	0.011	0.4
chr3:52858857-52858974	-0.78	0.011	0.4
RFT1	-0.34	0.011	0.4
HEATR1	-0.38	0.011	0.4
ADSS	-0.38	0.011	0.4
NDUFC2	-0.38	0.011	0.4
chr1:1289308-1289326	-1	0.011	0.4
HHIPL2	-0.38	0.011	0.4
SNIP1	-0.38	0.011	0.4
2022-03-06	-0.38	0.011	0.4
NSD1	-0.33	0.011	0.4
C5	-0.38	0.011	0.4
DMXL1	-0.38	0.011	0.4
CCDC127	-0.38	0.011	0.4
BIRC6	-0.34	0.011	0.4
chr6:33235458-33235516	-1	0.011	0.4
KIAA1586	-0.38	0.011	0.41
CCDC150	-0.38	0.011	0.41
MGST2	-0.34	0.011	0.41
chr18:9122510-9122679	-0.77	0.011	0.41
chrX:70596799-70596862	-0.77	0.011	0.41
TNIK	-0.37	0.011	0.41
HTT	-0.37	0.011	0.41
GMPS	-0.37	0.011	0.41
DPY19L2	-0.37	0.012	0.41
chr7:73778584-73778645	-0.77	0.012	0.41
NOC3L	-0.37	0.012	0.41
chr12:53416276-53416390	-0.77	0.012	0.41
METRNL	-0.37	0.012	0.41
ATP6V1C1	-0.37	0.012	0.41
NUDT22	-0.36	0.012	0.41
SNAPC2	-0.36	0.012	0.41
chr8:59352191-59352329	-0.76	0.012	0.41
ANP32B	-0.3	0.012	0.41
SRSF10	-0.37	0.012	0.41
PRG2	-0.37	0.012	0.41
SCAMP3	-0.37	0.012	0.41
SLC22A3	-0.34	0.012	0.41
FAF2	-0.32	0.012	0.41
chr1:150482310-150482397	-0.76	0.012	0.42
BRF2	-0.37	0.012	0.42
EMC4	-0.32	0.012	0.42
GBF1	-0.34	0.012	0.42
ZNF43	-0.36	0.012	0.42
URB1	-0.37	0.012	0.42
chr11:118940151-118940287	-0.76	0.012	0.42
chr2:29011523-29011675	-0.76	0.012	0.42
HOOK1	-0.37	0.012	0.42
COL8A2	-0.37	0.012	0.42
chr9:133302883-133303006	-0.76	0.012	0.42
ZNF232	-0.34	0.012	0.42
RTN1	-0.37	0.012	0.42
RHCE	-0.37	0.013	0.42
chr1:160275361-160275388	-0.75	0.013	0.42
non-targeting-9112	-1.7	0.013	0.42
ISCU	-0.35	0.013	0.42
NOXA1	-0.37	0.013	0.43
KIAA0226L	-0.37	0.013	0.43
SECISBP2	-0.32	0.013	0.43
CCNB3	-0.37	0.013	0.43
PACSIN3	-0.31	0.013	0.43
ASPH	-0.33	0.013	0.43
chr7:5331323-5331360	-0.75	0.013	0.43
chr10:123974917-123974966	-0.74	0.013	0.43
TAS2R16	-0.37	0.013	0.43
CABIN1	-0.31	0.013	0.43
FPGS	-0.31	0.013	0.43
NPIPA5	-0.42	0.013	0.43
YBX3	-0.37	0.013	0.43
chr6:139247537-139247615	-1.7	0.013	0.43
GIGYF2	-0.33	0.013	0.43
ZNF860	-0.37	0.013	0.43
POU2F1	-0.36	0.013	0.43
TAF11	-0.37	0.013	0.43
RTF1	-0.37	0.013	0.43
SALL2	-0.36	0.014	0.43
CCL18	-0.35	0.014	0.43
TMEM259	-0.33	0.014	0.43
RAE1	-0.36	0.014	0.43
HTATIP2	-0.36	0.014	0.43
HSPH1	-0.3	0.014	0.43
DENR	-0.36	0.014	0.43
COL27A1	-0.36	0.014	0.43
chr3:12790153-12790291	-0.74	0.014	0.43
C3orf33	-0.36	0.014	0.43
CLCN5	-0.36	0.014	0.43
ATP6V1A	-0.36	0.014	0.43
BRAT1	-0.33	0.014	0.43
SCAF8	-0.33	0.014	0.43
chrX:53570801-53570846	-0.74	0.014	0.43
chr22:31724845-31724910	-0.73	0.014	0.43
PCDH12	-0.36	0.014	0.43
GPR113	-0.36	0.014	0.43
VPS36	-0.32	0.014	0.43
GOLIM4	-0.36	0.014	0.43
ATIC	-0.36	0.014	0.43
CLASRP	-0.36	0.014	0.43
FDPS	-0.33	0.014	0.43
chr12:64833023-64833095	-0.73	0.014	0.43
KIF15	-0.36	0.014	0.43
AGBL2	-0.36	0.014	0.43
PNN	-0.36	0.014	0.44
XPO6	-0.32	0.014	0.44
PGAP3	-0.29	0.014	0.44
COQ4	-0.32	0.014	0.44
UBE4A	-0.33	0.015	0.44
DPAGT1	-0.35	0.015	0.44
MED29	-0.33	0.015	0.44
SLC52A2	-0.33	0.015	0.44
chr2:37516499-37516656	-0.73	0.015	0.44
chr10:43285770-43285959	-0.73	0.015	0.44
TECR	-0.3	0.015	0.44
MXRA7	-0.33	0.015	0.44
PTEN	-0.28	0.015	0.44
UBA6	-0.36	0.015	0.44
LRGUK	-0.36	0.015	0.44
TMEM50B	-0.36	0.015	0.44
ACER2	-0.31	0.015	0.44
MSN	-0.3	0.015	0.44
non-targeting-8850	-1.7	0.015	0.44
BRCA1	-0.36	0.015	0.44
CCAR1	-0.32	0.015	0.44
ARL2	-0.36	0.015	0.44
NDUFA2	-0.36	0.015	0.44
chr5:10417381-10417516	-0.72	0.015	0.44
DBF4B	-0.32	0.015	0.44
chr1:44441471-44441520	-0.72	0.015	0.44
chr6:152631822-152632008	-0.72	0.015	0.44
ATRX	-0.34	0.015	0.44
SLC16A6	-0.3	0.016	0.44
RBM47	-0.36	0.016	0.44
DGKD	-0.32	0.016	0.44
chr6:111210059-111210186	-0.72	0.016	0.44
ALYREF	-0.36	0.016	0.44
chr3:141272698-141272782	-0.72	0.016	0.44
SRSF5	-0.31	0.016	0.44
KCNH7	-0.35	0.016	0.45
EFCAB13	-0.32	0.016	0.45
SARS	-0.34	0.016	0.45
PCGF6	-0.35	0.016	0.45
chr1:151400490-151400517	-0.72	0.016	0.45
SERPINA5	-0.35	0.016	0.45
MAT2B	-0.35	0.016	0.45
chr11:118451960-118452224	-0.71	0.016	0.45
LACTB2	-0.35	0.016	0.45
chr3:50327818-50327903	-0.71	0.016	0.45
MROH7	-0.26	0.016	0.45
FOSL2	-0.35	0.016	0.45
ROCK1	-0.25	0.016	0.45
ADRM1	-0.32	0.017	0.45
CAMK1	-0.35	0.017	0.45
FTSJ1	-0.35	0.017	0.45
PPCDC	-0.31	0.017	0.45
chr17:4842354-4842507	-0.71	0.017	0.45
chrX:131518690-131518726	-0.71	0.017	0.45
HTR3D	-0.35	0.017	0.45
GDI2	-0.32	0.017	0.45
CBLB	-0.32	0.017	0.46
chr8:145619593-145619602	-1.6	0.017	0.46
ACTR2	-0.34	0.017	0.46
CCKAR	-0.35	0.017	0.46
TMEM258	-0.35	0.017	0.46
SH2B3	-0.35	0.017	0.46
NCLN	-0.35	0.017	0.46
C3orf38	-0.35	0.017	0.46
C20orf195	-0.35	0.017	0.46
TTLL4	-0.35	0.017	0.46
RAB44	-0.35	0.017	0.46
ERBB2IP	-0.35	0.017	0.46
DBT	-0.32	0.017	0.46
FBXO46	-0.35	0.017	0.46
KRTAP5-4	-0.4	0.017	0.46
LRR1	-0.34	0.017	0.46
CEND1	-0.35	0.017	0.46
TMEM169	-0.35	0.017	0.46
chr6:90053401-90053475	-0.7	0.018	0.46
ZBTB42	-0.35	0.018	0.46
ZNF10	-0.35	0.018	0.46
ZNF200	-0.35	0.018	0.46
chr7:99798075-99798165	-0.7	0.018	0.46
chr7:152480271-152480327	-0.7	0.018	0.46
LIN52	-0.35	0.018	0.46
BAG4	-0.35	0.018	0.46
DENND1A	-0.29	0.018	0.46
NDUFV1	-0.31	0.018	0.46
TBRG1	-0.31	0.018	0.46
CASP5	-0.35	0.018	0.46
STK11	-0.33	0.018	0.46
VMA21	-0.35	0.018	0.46
DCXR	-0.27	0.018	0.46
chr3:160135510-160135744	-0.7	0.018	0.46
PPCS	-0.35	0.018	0.46
chr17:79413763-79413856	-0.91	0.018	0.46
GTF2H1	-0.35	0.019	0.46
DCP2	-0.33	0.019	0.46
FBXO6	-0.35	0.019	0.46
ATP6V0A2	-0.31	0.019	0.46
COPG1	-0.31	0.019	0.46
SNRPA	-0.31	0.019	0.46
PPIF	-0.34	0.019	0.46
TMEM33	-0.35	0.019	0.46
GSTP1	-0.28	0.019	0.46
PLAT	-0.34	0.019	0.46
FAM177B	-0.35	0.019	0.46
MLIP	-0.3	0.019	0.46
CDCA3	-0.31	0.019	0.46
LAT	-0.31	0.019	0.46
chr17:5283658-5283757	-0.9	0.019	0.46
chr22:42805440-42805553	-0.7	0.019	0.46
chr17:79782266-79782281	-0.69	0.019	0.46
SNAPC4	-0.34	0.019	0.46
ZFAT	-0.34	0.019	0.46
SYNE1	-0.34	0.019	0.46
HSPA4	-0.34	0.019	0.46
YIPF1	-0.34	0.019	0.47
FAT4	-0.34	0.019	0.47
TTC29	-0.33	0.019	0.47
TRPC3	-0.34	0.019	0.47
BCL7B	-0.33	0.019	0.47
EPHX4	-0.34	0.019	0.47
ATCAY	-0.34	0.019	0.47
POLDIP2	-0.34	0.019	0.47
KARS	-0.33	0.019	0.47
PPIH	-0.31	0.019	0.47
SPDL1	-0.34	0.019	0.47
EID2	-0.34	0.019	0.47
chr11:113113526-113113568	-0.69	0.019	0.47
ATP1B3	-0.3	0.019	0.47
CHD8	-0.34	0.019	0.47
SLC38A7	-0.34	0.019	0.47
SLC25A28	-0.34	0.02	0.47
NKTR	-0.34	0.02	0.47
DOCK3	-0.33	0.02	0.47
NTF4	-0.34	0.02	0.47
VAPA	-0.34	0.02	0.47
chr5:74681726-74681859	-0.69	0.02	0.47
LGALS9B	-0.29	0.02	0.47
chr10:135197463-135197716	-0.69	0.02	0.47
UFSP2	-0.31	0.02	0.47
TEX14	-0.34	0.02	0.47
C11orf31	-0.25	0.02	0.47
CHRNG	-0.34	0.02	0.47
CLIC1	-0.33	0.02	0.47
ZNF8	-0.34	0.02	0.47
SEC13	-0.34	0.02	0.47
INTS9	-0.34	0.02	0.47
TTC4	-0.31	0.02	0.47
ACLY	-0.31	0.02	0.47
INTS7	-0.34	0.02	0.47
MORC2	-0.34	0.02	0.47
KIFC1	-0.34	0.02	0.47
CLEC6A	-0.34	0.02	0.47
VEGFB	-0.31	0.02	0.47
MTMR14	-0.26	0.021	0.47
FBLN2	-0.34	0.021	0.47
chr19:799412-799443	-0.68	0.021	0.47
GCOM1	-0.29	0.021	0.47
chr10:104242767-104242860	-0.68	0.021	0.47
NOSIP	-0.31	0.021	0.47
TRAK1	-0.33	0.021	0.47
ZC3H8	-0.33	0.021	0.48
FDXR	-0.34	0.021	0.48
chr12:98989504-98989626	-0.68	0.021	0.48
RBM10	-0.31	0.021	0.48
UBA52	-0.31	0.021	0.48
PITPNM3	-0.34	0.021	0.48
GLTSCR1	-0.34	0.021	0.48
MED24	-0.34	0.021	0.48
RPRD1B	-0.31	0.021	0.48
KRTAP21-1	-0.34	0.021	0.48
DYNC1H1	-0.34	0.021	0.48
MXD4	-0.34	0.021	0.48
HEATR5B	-0.32	0.022	0.48
CYB5B	-0.34	0.022	0.48
chr10:120820257-120820356	-0.68	0.022	0.48
chr7:933535-933608	-0.68	0.022	0.48
chr12:120611456-120611630	-0.68	0.022	0.48
chr2:230678585-230678747	-0.68	0.022	0.48
SLC12A7	-0.34	0.022	0.48
FOXM1	-0.34	0.022	0.48
chr6:168947765-168947798	-0.88	0.022	0.48
BEX2	-0.34	0.022	0.48
PPP1R12A	-0.31	0.022	0.48
ZNF143	-0.3	0.022	0.48
DAAM2	-0.34	0.022	0.48
SEPHS1	-0.32	0.022	0.48
DDX52	-0.34	0.022	0.48
chr18:77693968-77694022	-0.67	0.022	0.48
ANKRD34C	-0.34	0.022	0.48
non-targeting-4119	-1.5	0.022	0.48
non-targeting-93	-1.5	0.022	0.48
PPP2R2D	-0.36	0.022	0.48
STXBP4	-0.33	0.022	0.49
NSDHL	-0.33	0.022	0.49
chr11:118981556-118981667	-0.67	0.022	0.49
chr1:155638417-155638508	-0.87	0.022	0.49
BUD13	-0.28	0.023	0.49
CCT5	-0.29	0.023	0.49
ATP5I	-0.33	0.023	0.49
MAPKBP1	-0.33	0.023	0.49
chr12:53453755-53453950	-0.87	0.023	0.49
chr16:30393845-30393919	-0.67	0.023	0.49
NCAPG2	-0.29	0.023	0.49
PPP1R36	-0.3	0.023	0.49
KRTAP19-1	-0.3	0.023	0.49
chr19:1612212-1612432	-0.67	0.023	0.49
chr2:228399560-228399623	-0.67	0.023	0.49
FBXO39	-0.33	0.023	0.49
chr9:131885330-131885417	-0.67	0.023	0.49
FOXF2	-0.33	0.023	0.49
ASPN	-0.33	0.023	0.49
MTMR10	-0.3	0.023	0.49
chr17:58289384-58289459	-0.86	0.023	0.49
chr2:37217790-37217942	-0.66	0.023	0.49
DDX11	-0.3	0.023	0.49
chr1:41990405-41990581	-0.66	0.023	0.49
chr1:156027768-156027858	-0.66	0.023	0.49
FAM69A	-0.33	0.023	0.49
chr2:20511254-20511424	-0.66	0.023	0.49
PNPLA4	-0.33	0.023	0.49
FANCM	-0.33	0.023	0.49
chr2:220290384-220290467	-0.66	0.023	0.49
chr1:243354319-243354796	-0.66	0.023	0.49
ADA	-0.28	0.023	0.49
PEA15	-0.32	0.023	0.49
TNRC6B	-0.33	0.023	0.49
chr11:72342121-72342183	-0.66	0.023	0.49
SZRD1	-0.32	0.024	0.49
SYNJ1	-0.33	0.024	0.49
RAD21	-0.3	0.024	0.49
chr10:115373941-115374055	-0.66	0.024	0.49
chr19:10793800-10793815	-0.66	0.024	0.49
GRB10	-0.3	0.024	0.49
SLC17A2	-0.33	0.024	0.49
UPF1	-0.33	0.024	0.49
EPHA8	-0.33	0.024	0.49
PFDN5	-0.33	0.024	0.49
TAGLN2	-0.27	0.024	0.49
PRR12	-0.33	0.024	0.49
MAD2L2	-0.33	0.024	0.49
NUDT12	-0.33	0.024	0.49
ZNF584	-0.29	0.024	0.49
HRC	-0.3	0.024	0.49
CEP76	-0.29	0.024	0.49
chr9:108241634-108241657	-0.66	0.024	0.5
ERCC2	-0.33	0.024	0.5
ARMCX2	-0.33	0.024	0.5
chr12:1035961-1036112	-0.66	0.024	0.5
DIABLO	-0.33	0.024	0.5
CASS4	-0.33	0.024	0.5
PDS5B	-0.33	0.024	0.5
EPN3	-0.3	0.025	0.5
NBEAL2	-0.33	0.025	0.5
BCL9L	-0.3	0.025	0.5
chr10:97096277-97097051	-0.65	0.025	0.5
non-targeting-9719	-1.4	0.025	0.5
LARP7	-0.33	0.025	0.5
chr10:58118565-58118669	-0.65	0.025	0.5
CLASP1	-0.33	0.025	0.5
NR3C1	-0.33	0.025	0.5
SQLE	-0.33	0.025	0.5
WDFY2	-0.29	0.025	0.5
SNAI1	-0.33	0.025	0.5
PSMF1	-0.3	0.025	0.5
CENPM	-0.33	0.025	0.5
ATP6AP2	-0.31	0.025	0.5
FDX1L	-0.33	0.026	0.51
non-targeting-7333	-1.4	0.026	0.51
SLC17A3	-0.3	0.026	0.51
SMG9	-0.3	0.026	0.51
MDH2	-0.3	0.026	0.51
ERVFRD-1	-0.33	0.026	0.51
chr2:219104113-219104207	-0.65	0.026	0.51
chr3:50147811-50147896	-0.65	0.026	0.51
CEP57	-0.29	0.026	0.51
KIAA1432	-0.33	0.026	0.51
MRI1	-0.29	0.026	0.51
GAGE12J	-0.4	0.026	0.51
A3GALT2	-0.32	0.026	0.51
PRR7	-0.32	0.026	0.51
KAT7	-0.29	0.026	0.51
chr2:15768761-15768834	-0.84	0.027	0.51
CNNM3	-0.29	0.027	0.51
BICC1	-0.32	0.027	0.51
ESCO1	-0.32	0.027	0.51
CERS6	-0.27	0.027	0.51
C1orf54	-0.27	0.027	0.51
RGS16	-0.32	0.027	0.51
chr17:46110576-46110668	-0.64	0.027	0.51
CYB561D2	-0.31	0.027	0.51
SPATA31A1	-0.25	0.027	0.51
KIAA1524	-0.32	0.027	0.51
VIT	-0.32	0.027	0.51
FAM69C	-0.32	0.027	0.51
NAGA	-0.29	0.027	0.51
non-targeting-9106	-1.4	0.027	0.51
chr16:19653717-19653798	-0.64	0.027	0.51
SYS1	-0.32	0.027	0.51
chr2:145182362-145182434	-0.64	0.027	0.51
ATP13A1	-0.32	0.027	0.51
PSME4	-0.32	0.027	0.51
SHC2	-0.32	0.028	0.51
chr16:19628007-19628130	-0.64	0.028	0.51
MYOC	-0.32	0.028	0.51
MINA	-0.29	0.028	0.51
CLN6	-0.32	0.028	0.51
ASXL3	-0.32	0.028	0.51
chr7:73111795-73111846	-0.64	0.028	0.51
AZI2	-0.32	0.028	0.51
ATXN7L3	-0.32	0.028	0.51
STK39	-0.28	0.028	0.51
chr19:49920271-49920336	-0.64	0.028	0.51
FN3K	-0.32	0.028	0.51
C19orf53	-0.31	0.028	0.51
RBM39	-0.32	0.028	0.51
chr2:1491592-1491763	-0.63	0.028	0.51
PPP1R2	-0.32	0.028	0.51
FBXO36	-0.32	0.028	0.51
non-targeting-1471	-1.4	0.028	0.51
FGB	-0.29	0.028	0.51
FANCA	-0.32	0.028	0.51
chr20:34713344-34713449	-0.63	0.028	0.51
NWD1	-0.32	0.029	0.51
NEK11	-0.27	0.029	0.51
MTHFD2L	-0.31	0.029	0.51
TBC1D3G	-0.82	0.029	0.52
ZNF714	-0.32	0.029	0.52
PARL	-0.31	0.029	0.52
chr18:56615298-56615461	-0.63	0.029	0.52
chrX:24086080-24086225	-0.63	0.029	0.52
GIMAP5	-0.32	0.029	0.52
non-targeting-9307	-1.4	0.029	0.52
VANGL1	-0.32	0.029	0.52
SLC24A1	-0.28	0.029	0.52
FAM86A	-0.25	0.029	0.52
DPPA3	-0.27	0.029	0.52
RCL1	-0.31	0.029	0.52
RECQL4	-0.32	0.029	0.52
UBE2I	-0.32	0.029	0.52
ZAR1	-0.32	0.029	0.52
TMEM171	-0.32	0.029	0.52
PPP4R2	-0.28	0.029	0.52
RAB5A	-0.32	0.029	0.52
KCTD21	-0.3	0.029	0.52
ENKUR	-0.3	0.029	0.52
PCDHGB7	-0.32	0.029	0.52
IFITM5	-0.32	0.029	0.52
SH2D1B	-0.29	0.029	0.52
AK6	-0.32	0.03	0.52
chr6:88187079-88187257	-0.63	0.03	0.52
PSMD7	-0.32	0.03	0.52
N4BP2L2	-0.28	0.03	0.52
INCA1	-0.32	0.03	0.52
MFSD2A	-0.29	0.03	0.52
COL16A1	-0.32	0.03	0.52
EPS15	-0.26	0.03	0.52
FDXACB1	-0.32	0.03	0.52
TIA1	-0.32	0.03	0.52
PALM2	-0.32	0.03	0.52
RHOBTB1	-0.29	0.03	0.52
chr11:3723692-3724122	-0.63	0.03	0.52
CUL1	-0.32	0.03	0.52
chr17:78115117-78115180	-0.63	0.03	0.52
TOMM70A	-0.32	0.03	0.52
chr18:34901765-34901795	-0.81	0.03	0.52
MRPL27	-0.32	0.03	0.52
DHX8	-0.32	0.03	0.52
HLA-DQB2	-0.32	0.03	0.52
chr16:48581917-48582025	-0.63	0.03	0.52
REL	-0.3	0.03	0.52
RCHY1	-0.32	0.031	0.52
HSPA12A	-0.32	0.031	0.52
chr2:27595489-27595607	-0.62	0.031	0.52
MCAT	-0.32	0.031	0.52
TARBP2	-0.28	0.031	0.52
chr10:95083026-95083115	-0.62	0.031	0.52
chr10:103904776-103904847	-0.62	0.031	0.52
PDE1C	-0.32	0.031	0.52
FAM107B	-0.32	0.031	0.52
CERS2	-0.3	0.031	0.52
TMEM60	-0.32	0.031	0.52
PAPPA	-0.32	0.031	0.52
PRR20A	-0.22	0.031	0.52
AP2A1	-0.32	0.031	0.52
SERPINB6	-0.28	0.031	0.52
TBC1D24	-0.32	0.031	0.52
IL18RAP	-0.26	0.031	0.52
COX10	-0.28	0.031	0.52
MYH11	-0.25	0.031	0.53
RUSC1-AS1	-0.32	0.032	0.53
ABCA10	-0.28	0.032	0.53
ACTR3	-0.3	0.032	0.53
YEATS2	-0.3	0.032	0.53
ZNF618	-0.32	0.032	0.53
TMEM37	-0.32	0.032	0.53
PSPC1	-0.28	0.032	0.53
ELP3	-0.28	0.032	0.53
GLG1	-0.3	0.032	0.53
chr2:218694566-218694605	-0.62	0.032	0.53
chr2:230633331-230633435	-0.62	0.032	0.53
SLC25A36	-0.32	0.032	0.53
chr6:37342395-37342485	-0.62	0.032	0.53
KIAA1033	-0.28	0.032	0.53
GTF3C2	-0.31	0.032	0.53
LRP4	-0.31	0.032	0.53
PPP2R5B	-0.31	0.032	0.53
LAMA4	-0.31	0.032	0.53
MRPL18	-0.28	0.032	0.53
JMJD6	-0.31	0.032	0.53
MYC	-0.31	0.032	0.53
NF2	-0.31	0.032	0.53
C4orf29	-0.28	0.032	0.53
MCU	-0.31	0.032	0.53
OR1E2	-0.31	0.032	0.53
RPE65	-0.31	0.032	0.53
MFNG	-0.28	0.032	0.53
ST3GAL2	-0.31	0.032	0.53
chr19:44079061-44079154	-0.62	0.032	0.53
HNRNPAB	-0.28	0.033	0.53
CAPZA2	-0.28	0.033	0.53
ZNF286A	-0.31	0.033	0.53
NADSYN1	-0.31	0.033	0.53
CASP10	-0.31	0.033	0.53
SLC37A1	-0.28	0.033	0.53
chr17:57814813-57814904	-0.8	0.033	0.53
KCTD20	-0.24	0.033	0.53
ARL4C	-0.31	0.033	0.53
RIC8B	-0.31	0.033	0.53
C16orf72	-0.31	0.033	0.53
OR1J1	-0.31	0.033	0.53
C22orf26	-0.31	0.033	0.53
2022-03-03	-0.31	0.033	0.53
OPRM1	-0.31	0.033	0.53
EIF3K	-0.26	0.033	0.53
TINAG	-0.28	0.033	0.53
CAP1	-0.3	0.033	0.53
chr3:48510919-48510972	-0.61	0.033	0.53
chr7:30538418-30538554	-0.61	0.033	0.53
DNM3	-0.31	0.033	0.53
HEY1	-0.31	0.034	0.53
ITPR1	-0.31	0.034	0.53
chr16:70731076-70731160	-0.61	0.034	0.53
PDSS1	-0.31	0.034	0.53
MCL1	-0.31	0.034	0.53
SEC16A	-0.28	0.034	0.53
RIF1	-0.31	0.034	0.53
TMEM63C	-0.31	0.034	0.53
TAF5L	-0.31	0.034	0.53
SPACA4	-0.31	0.034	0.53
OBP2B	-0.31	0.034	0.53
RPP40	-0.31	0.034	0.53
chr7:128446741-128446912	-0.61	0.034	0.53
BZRAP1	-0.31	0.034	0.53
PRKCA	-0.31	0.034	0.53
SLC9C2	-0.31	0.034	0.53
chr19:18882251-18882356	-0.61	0.034	0.53
CDKN1A	-0.31	0.034	0.53
ARHGAP6	-0.31	0.034	0.53
PRSS1	-0.31	0.034	0.53
chr5:49963904-49963959	-0.61	0.034	0.53
ZC3HAV1L	-0.31	0.034	0.53
CDH6	-0.31	0.034	0.53
TRAIP	-0.31	0.034	0.53
PRPF8	-0.31	0.034	0.53
chr8:55049827-55049993	-0.61	0.034	0.53
STON2	-0.31	0.034	0.53
GALNT6	-0.31	0.034	0.53
DYDC1	-0.31	0.034	0.53
MFSD10	-0.28	0.035	0.53
SLA2	-0.31	0.035	0.53
B3GAT1	-0.31	0.035	0.53
CAV2	-0.31	0.035	0.53
MYOD1	-0.31	0.035	0.53
ADD3	-0.26	0.035	0.53
ERI3	-0.27	0.035	0.54
STK19	-0.21	0.035	0.54
RPL4	-0.27	0.035	0.54
HOXA11	-0.31	0.035	0.54
STX12	-0.26	0.035	0.54
DHFR	-0.23	0.035	0.54
ERMP1	-0.26	0.035	0.54
NPIPB5	-0.31	0.035	0.54
TRIM3	-0.31	0.035	0.54
IMPA2	-0.28	0.035	0.54
CASC4	-0.28	0.035	0.54
OXSM	-0.28	0.035	0.54
chr5:148620238-148620337	-0.61	0.035	0.54
C6orf163	-0.31	0.036	0.54
UBL4A	-0.31	0.036	0.54
GRID2	-0.31	0.036	0.54
ZG16B	-0.31	0.036	0.54
SLC25A51	-0.26	0.036	0.54
chr2:179981394-179981517	-0.78	0.036	0.54
ERGIC2	-0.31	0.036	0.54
chr16:67227374-67227418	-0.6	0.036	0.54
chr17:61781700-61781791	-0.6	0.036	0.54
chrX:48767090-48767129	-0.6	0.036	0.54
SYF2	-0.27	0.036	0.54
BHLHA15	-0.31	0.036	0.54
CXorf48	-0.31	0.036	0.54
CSNK2A1	-0.31	0.036	0.54
TTC32	-0.31	0.036	0.54
BABAM1	-0.31	0.036	0.54
PLEKHG2	-0.26	0.036	0.54
SLC7A4	-0.31	0.036	0.54
FAM110B	-0.31	0.036	0.54
chr12:122622015-122622137	-0.6	0.036	0.54
chr3:186002448-186002498	-0.6	0.036	0.54
TUBGCP2	-0.31	0.036	0.54
PNMA5	-0.31	0.037	0.54
NEUROD4	-0.31	0.037	0.54
ELL	-0.31	0.037	0.54
SETD7	-0.29	0.037	0.54
EPHB3	-0.31	0.037	0.54
ZNF747	-0.31	0.037	0.54
FANCF	-0.31	0.037	0.54
PRKAB1	-0.31	0.037	0.54
STAR	-0.31	0.037	0.54
C7orf62	-0.31	0.037	0.54
RNASE6	-0.31	0.037	0.54
LGSN	-0.31	0.037	0.54
DHRS11	-0.29	0.037	0.54
CATSPER3	-0.31	0.037	0.54
CCDC84	-0.31	0.037	0.54
COX19	-0.31	0.037	0.54
RANBP9	-0.31	0.037	0.54
UTP6	-0.24	0.037	0.54
NHP2L1	-0.31	0.037	0.54
chr8:27461807-27461912	-0.6	0.037	0.54
chr3:63898832-63898901	-0.6	0.037	0.54
TMEM67	-0.29	0.037	0.54
POP1	-0.31	0.037	0.54
chrX:44929273-44929364	-0.6	0.038	0.54
PSMB1	-0.3	0.038	0.54
CPSF1	-0.3	0.038	0.54
HNRNPH3	-0.29	0.038	0.54
chr2:204137392-204137471	-0.77	0.038	0.54
GPR137B	-0.27	0.038	0.54
MCM8	-0.3	0.038	0.54
HARS	-0.25	0.038	0.54
chr10:90676436-90676574	-0.6	0.038	0.54
DSCR3	-0.27	0.038	0.54
PFKM	-0.3	0.038	0.54
COMMD5	-0.3	0.038	0.54
IL1R2	-0.3	0.038	0.54
SNRPB2	-0.29	0.038	0.54
SUPT7L	-0.3	0.038	0.54
chr2:136373721-136373763	-0.6	0.038	0.54
chr11:46685546-46685645	-0.6	0.038	0.54
chrX:13769367-13769487	-0.6	0.038	0.54
MTHFR	-0.3	0.038	0.54
ZNF827	-0.3	0.038	0.54
chr19:3642904-3642937	-0.6	0.038	0.54
KRTAP9-7	-0.3	0.038	0.54
UBXN11	-0.3	0.038	0.54
TIPRL	-0.3	0.038	0.54
chr16:88675341-88675459	-0.59	0.038	0.54
chr2:10797867-10798017	-0.59	0.039	0.55
WBSCR28	-0.3	0.039	0.55
chr17:7810918-7811020	-0.59	0.039	0.55
PRKAB2	-0.27	0.039	0.55
OXCT1	-0.27	0.039	0.55
OSBPL7	-0.3	0.039	0.55
BLOC1S2	-0.3	0.039	0.55
BLCAP	-0.3	0.039	0.55
chr9:117228546-117228672	-0.59	0.039	0.55
NIF3L1	-0.3	0.039	0.55
SLX1A	-0.3	0.039	0.55
MBTD1	-0.26	0.039	0.55
HNRNPH2	-0.3	0.039	0.55
TM2D3	-0.29	0.039	0.55
AGPAT1	-0.3	0.039	0.55
chr7:73800927-73800934	-0.76	0.039	0.55
GABRP	-0.29	0.039	0.55
DDB2	-0.3	0.039	0.55
chr3:73096336-73096507	-0.59	0.039	0.55
HIP1	-0.3	0.039	0.55
ARHGEF11	-0.3	0.039	0.55
RPS6KA6	-0.3	0.039	0.55
chr3:139292439-139292522	-0.59	0.04	0.55
LIN7B	-0.29	0.04	0.55
TSPAN11	-0.3	0.04	0.55
AQP10	-0.3	0.04	0.55
RHPN2	-0.3	0.04	0.55
SSU72	-0.3	0.04	0.55
SLC10A5	-0.3	0.04	0.55
non-targeting-5490	-1.2	0.04	0.55
UBE2L3	-0.23	0.04	0.55
TMEM255B	-0.25	0.04	0.55
KRTAP23-1	-0.3	0.04	0.55
MRPL24	-0.25	0.04	0.55
PGD	-0.25	0.04	0.55
NBPF15	-0.29	0.04	0.55
chr12:53454543-53454632	-0.59	0.04	0.55
BZW2	-0.26	0.04	0.55
MACROD2	-0.3	0.04	0.55
SLC22A9	-0.3	0.04	0.55
C17orf64	-0.3	0.04	0.55
chr6:18166497-18166609	-0.59	0.04	0.55
WDR52	-0.27	0.04	0.55
XPC	-0.3	0.04	0.55
TMEM126A	-0.3	0.04	0.55
PRDM2	-0.27	0.04	0.55
SAFB2	-0.3	0.04	0.55
CNN1	-0.29	0.04	0.55
chr18:21487513-21487630	-0.59	0.04	0.55
MND1	-0.29	0.041	0.55
FER1L6	-0.2	0.041	0.55
LDLR	-0.27	0.041	0.55
TRIB2	-0.3	0.041	0.55
RGS7	-0.3	0.041	0.55
TOX3	-0.3	0.041	0.55
chr2:218672797-218672830	-0.59	0.041	0.55
SLFN5	-0.3	0.041	0.55
DAG1	-0.3	0.041	0.55
ZNF728	-0.24	0.041	0.55
FLI1	-0.27	0.041	0.55
chr10:70547899-70548085	-0.59	0.041	0.55
PMF1	-0.3	0.041	0.55
MMD	-0.3	0.041	0.55
chr22:46114292-46114373	-0.58	0.041	0.55
PPIB	-0.3	0.041	0.55
chr6:26448844-26448865	-0.75	0.041	0.55
ARIH2OS	-0.3	0.041	0.55
ATP1A1	-0.26	0.041	0.55
KRT15	-0.3	0.041	0.55
TPT1	-0.24	0.041	0.55
ISG15	-0.3	0.041	0.55
IMP4	-0.3	0.041	0.55
chr12:58008298-58008388	-0.58	0.041	0.55
HSF2	-0.29	0.041	0.55
LOH12CR1	-0.3	0.041	0.55
SH3PXD2B	-0.3	0.042	0.55
chr8:17123415-17123490	-0.75	0.042	0.55
TRMT112	-0.28	0.042	0.55
chr1:151413403-151413562	-0.58	0.042	0.55
TMED10	-0.3	0.042	0.55
chr10:60150524-60150620	-0.58	0.042	0.55
BTBD8	-0.3	0.042	0.55
chr14:64884605-64884742	-0.58	0.042	0.55
CUEDC2	-0.28	0.042	0.55
chr1:43675413-43675587	-0.58	0.042	0.55
non-targeting-6656	-1.2	0.042	0.55
PTGER1	-0.3	0.042	0.55
chr12:121766261-121766300	-0.58	0.042	0.55
DNMT3A	-0.3	0.042	0.55
LIPT1	-0.3	0.042	0.55
RADIL	-0.3	0.042	0.55
MAGEC2	-0.3	0.042	0.55
INHA	-0.3	0.042	0.55
OTUD7B	-0.28	0.042	0.55
chr1:167985018-167985189	-0.58	0.042	0.55
ZFAND2B	-0.27	0.042	0.55
KCTD15	-0.3	0.042	0.55
CCP110	-0.27	0.042	0.55
AP2M1	-0.27	0.042	0.55
chr2:62099592-62099723	-0.58	0.042	0.55
MFAP5	-0.28	0.042	0.55
PBX3	-0.27	0.042	0.55
FHOD3	-0.27	0.042	0.55
BET1	-0.3	0.042	0.55
chr19:41117882-41117890	-0.58	0.043	0.55
STRBP	-0.25	0.043	0.56
PLAGL1	-0.3	0.043	0.56
RPS18	-0.24	0.043	0.56
non-targeting-3020	-1.2	0.043	0.56
ODF3L2	-0.3	0.043	0.56
chr20:57227063-57227128	-0.58	0.043	0.56
PCDHB8	-0.3	0.043	0.56
TTI1	-0.3	0.043	0.56
SF3A2	-0.3	0.043	0.56
ACOT13	-0.3	0.044	0.56
RCE1	-0.27	0.044	0.56
SESTD1	-0.3	0.044	0.56
RNF220	-0.27	0.044	0.56
chr12:54576138-54576287	-0.58	0.044	0.56
chr6:31692522-31692541	-0.58	0.044	0.56
PHTF2	-0.3	0.044	0.56
KRTAP10-10	-0.3	0.044	0.56
chr14:56130672-56130759	-0.74	0.044	0.56
CDC37	-0.29	0.044	0.56
ARFGAP2	-0.27	0.044	0.56
ZNF790	-0.3	0.044	0.56
IMMT	-0.28	0.044	0.56
C10orf12	-0.29	0.044	0.56
OR4N4	-0.74	0.044	0.56
KLK4	-0.29	0.044	0.56
TMEM158	-0.29	0.044	0.56
C1orf27	-0.27	0.044	0.56
FRG2B	-0.39	0.044	0.56
CCNF	-0.29	0.044	0.56
ATG4C	-0.28	0.044	0.56
CLDND1	-0.27	0.044	0.56
XPR1	-0.29	0.044	0.56
FANCD2	-0.26	0.044	0.56
PRPF31	-0.29	0.044	0.56
USF2	-0.28	0.044	0.56
chr3:100645145-100645325	-0.57	0.044	0.56
WDR7	-0.29	0.044	0.56
CASKIN2	-0.29	0.045	0.56
PHPT1	-0.29	0.045	0.56
C1GALT1C1	-0.29	0.045	0.56
RCVRN	-0.29	0.045	0.56
chr1:228487582-228487846	-0.57	0.045	0.56
ASNS	-0.26	0.045	0.56
chr14:105221966-105222161	-0.57	0.045	0.56
chr15:40308702-40308873	-0.57	0.045	0.56
UBE2QL1	-0.29	0.045	0.56
chr15:45464346-45464516	-0.57	0.045	0.56
chr3:51399289-51399352	-0.57	0.045	0.56
PTPRJ	-0.29	0.045	0.56
GUCA1B	-0.29	0.045	0.56
chr2:220494793-220494874	-0.57	0.045	0.56
MAP2K7	-0.29	0.045	0.56
MERTK	-0.29	0.045	0.56
chr2:171812945-171813069	-0.57	0.045	0.56
ASB14	-0.29	0.045	0.56
FANCI	-0.29	0.045	0.56
PRAMEF16	-0.22	0.045	0.56
TMEM38A	-0.28	0.045	0.56
non-targeting-3845	-1.2	0.045	0.56
SERPINB10	-0.23	0.045	0.56
KCNA7	-0.29	0.045	0.56
non-targeting-11697	-1.2	0.045	0.57
TCEB2	-0.26	0.045	0.57
chr3:142145585-142145683	-0.57	0.046	0.57
USB1	-0.29	0.046	0.57
CCDC147	-0.29	0.046	0.57
DDRGK1	-0.29	0.046	0.57
LRRC8A	-0.29	0.046	0.57
NUDC	-0.28	0.046	0.57
chr15:45465773-45465914	-0.57	0.046	0.57
ORC2	-0.29	0.046	0.57
chr12:109665175-109665294	-0.57	0.046	0.57
SI	-0.29	0.046	0.57
NT5DC1	-0.26	0.046	0.57
PPIL2	-0.29	0.046	0.57
GPR132	-0.29	0.046	0.57
SLX4IP	-0.29	0.046	0.57
chr6:42633146-42633250	-0.57	0.046	0.57
chr9:139311402-139311451	-0.57	0.046	0.57
INHBA	-0.29	0.046	0.57
chr16:23619184-23619333	-0.57	0.046	0.57
chr1:154562659-154562737	-0.57	0.046	0.57
PRR21	-0.29	0.046	0.57
PPP2CA	-0.26	0.046	0.57
CHORDC1	-0.23	0.046	0.57
chr19:19764883-19764953	-0.57	0.046	0.57
FBXO43	-0.29	0.046	0.57
chr17:58303399-58303592	-0.57	0.046	0.57
KRTAP3-2	-0.29	0.047	0.57
SENP1	-0.29	0.047	0.57
TTC9C	-0.29	0.047	0.57
CCDC120	-0.29	0.047	0.57
chr20:45848908-45848975	-0.57	0.047	0.57
HSPE1	-0.29	0.047	0.57
GNAO1	-0.29	0.047	0.57
KRAS	-0.29	0.047	0.57
RPP21	-0.26	0.047	0.57
FAM103A1	-0.21	0.047	0.57
TM4SF19	-0.29	0.047	0.57
chr3:11849306-11849369	-0.72	0.047	0.57
MRPL35	-0.28	0.047	0.57
chr9:138754312-138754454	-0.56	0.047	0.57
chr4:109746351-109746378	-0.72	0.047	0.57
DCLRE1A	-0.29	0.047	0.57
GNMT	-0.29	0.047	0.57
ARFGEF2	-0.29	0.048	0.57
non-targeting-10075	-1.2	0.048	0.57
PADI1	-0.29	0.048	0.57
KIAA2022	-0.29	0.048	0.57
chr4:57220870-57220977	-0.56	0.048	0.57
G6PD	-0.26	0.048	0.57
PRKDC	-0.29	0.048	0.57
chr13:20411795-20411961	-0.72	0.048	0.57
HSP90AB1	-0.26	0.048	0.57
chr17:45917556-45917738	-0.56	0.048	0.57
GDF15	-0.29	0.048	0.57
HCN2	-0.27	0.048	0.57
NUDT17	-0.27	0.048	0.57
COL20A1	-0.29	0.048	0.57
TMEM186	-0.29	0.048	0.57
TXNDC9	-0.25	0.048	0.57
chr1:82431741-82431867	-0.56	0.048	0.57
ZBTB26	-0.29	0.048	0.57
chr21:40823741-40824067	-0.56	0.048	0.57
ZYG11A	-0.29	0.048	0.57
CWC22	-0.27	0.048	0.57
chr1:36926864-36926913	-0.72	0.048	0.57
chr19:55570524-55570643	-0.56	0.048	0.57
ZGRF1	-0.29	0.048	0.57
chr17:35900582-35900645	-0.56	0.048	0.57
CCDC77	-0.25	0.049	0.57
NLRP14	-0.29	0.049	0.57
MRPS15	-0.25	0.049	0.57
NUMA1	-0.29	0.049	0.57
FAM136A	-0.29	0.049	0.57
FANCG	-0.24	0.049	0.57
STRIP1	-0.26	0.049	0.57
PPIA	-0.21	0.049	0.57
chr18:2750040-2750120	-0.72	0.049	0.57
COPE	-0.27	0.049	0.57
BMPER	-0.26	0.049	0.57
chr1:179533824-179533928	-0.56	0.049	0.57
chr8:19681492-19681555	-0.56	0.049	0.57
DNAJC9	-0.29	0.049	0.58
TMEM131	-0.29	0.049	0.58
FOXJ2	-0.29	0.049	0.58
ALDH1A2	-0.29	0.05	0.58
FGF6	-0.29	0.05	0.58
NUAK1	-0.29	0.05	0.58
SIAH1	-0.29	0.05	0.58
ZNF14	-0.29	0.05	0.58
GEM	-0.29	0.05	0.58
ADK	-0.29	0.05	0.58
non-targeting-8999	-1.1	0.05	0.58
ACBD4	-0.25	0.05	0.58
RNF215	-0.29	0.05	0.58
ZNF770	-0.29	0.05	0.58
chrX:47083875-47083917	-0.56	0.05	0.58
FBXL4	-0.27	0.05	0.58
GLB1L3	-0.27	0.05	0.58
chr7:140390559-140390613	-0.71	0.05	0.58
chrX:54265300-54265441	-0.55	0.05	0.58
SART1	-0.29	0.051	0.58
TIMM50	-0.25	0.051	0.58
IRF5	-0.29	0.051	0.58
LPCAT4	-0.24	0.051	0.58
chr17:35641738-35641871	-0.55	0.051	0.58
ALG1	-0.29	0.051	0.58
chr22:19338880-19338969	-0.55	0.051	0.58
CRTAM	-0.29	0.051	0.58
HMX2	-0.29	0.051	0.58
chr6:109768883-109768925	-0.55	0.051	0.58
SKA3	-0.29	0.051	0.58
SMARCD1	-0.26	0.051	0.58
chr1:90486350-90486481	-0.71	0.051	0.58
BCMO1	-0.28	0.051	0.58
ABCG1	-0.28	0.051	0.58
PCID2	-0.26	0.051	0.58
C16orf54	-0.28	0.051	0.58
C17orf74	-0.28	0.051	0.58
ELL2	-0.23	0.051	0.58
ZNF74	-0.28	0.051	0.58
IQCF6	-0.28	0.051	0.58
KCNK4	-0.28	0.052	0.58
C11orf71	-0.28	0.052	0.58
XRCC1	-0.28	0.052	0.58
TRIP6	-0.23	0.052	0.58
SLC12A8	-0.27	0.052	0.58
THTPA	-0.28	0.052	0.58
SART3	-0.28	0.052	0.58
LRAT	-0.28	0.052	0.58
RUNX1T1	-0.28	0.052	0.58
chr1:28208588-28209023	-0.55	0.052	0.58
chr17:42398017-42398099	-0.55	0.052	0.58
SPANXN3	-0.28	0.052	0.58
chr8:54891584-54891731	-0.55	0.052	0.58
DHX9	-0.25	0.052	0.58
TMEM161B	-0.26	0.052	0.58
EFEMP2	-0.28	0.052	0.58
chr2:29073937-29073964	-0.71	0.052	0.58
chr3:183905184-183905231	-0.55	0.052	0.58
MAGEB18	-0.28	0.053	0.58
chr11:85701292-85701442	-0.71	0.053	0.58
ZNF142	-0.28	0.053	0.58
FILIP1L	-0.28	0.053	0.58
ADCK4	-0.28	0.053	0.58
SPOCD1	-0.28	0.053	0.58
chr1:41578954-41579198	-0.55	0.053	0.58
C10orf76	-0.27	0.053	0.58
GRIP1	-0.28	0.053	0.58
NQO2	-0.27	0.053	0.59
SLC36A2	-0.28	0.053	0.59
EIF2AK2	-0.28	0.053	0.59
CFAP74	-0.19	0.053	0.59
OR6C75	-0.28	0.053	0.59
chr12:121222276-121222396	-0.55	0.053	0.59
NARFL	-0.28	0.053	0.59
NAV3	-0.28	0.053	0.59
non-targeting-7039	-1.1	0.053	0.59
chr1:29438879-29438960	-0.55	0.053	0.59
chr17:61560389-61560534	-0.55	0.054	0.59
MTTP	-0.28	0.054	0.59
PTRH2	-0.28	0.054	0.59
chr4:184607770-184607901	-0.54	0.054	0.59
chr1:246714514-246714604	-0.54	0.054	0.59
TUT1	-0.25	0.054	0.59
MAP7D1	-0.24	0.054	0.59
BRD4	-0.28	0.054	0.59
USH1G	-0.28	0.054	0.59
OR8B2	-0.27	0.054	0.59
GDE1	-0.28	0.054	0.59
LGALS13	-0.28	0.054	0.59
chr1:109964481-109964548	-0.54	0.054	0.59
GRAMD1A	-0.28	0.054	0.59
NHS	-0.28	0.054	0.59
POMGNT2	-0.28	0.054	0.59
INHBC	-0.28	0.054	0.59
ZXDA	-0.28	0.054	0.59
GPRC5B	-0.28	0.054	0.59
TBCD	-0.23	0.054	0.59
ADH6	-0.25	0.054	0.59
ANAPC15	-0.28	0.055	0.59
ZNF502	-0.28	0.055	0.59
ARL4A	-0.21	0.055	0.59
SYVN1	-0.28	0.055	0.59
non-targeting-8382	-1.1	0.055	0.59
KIF9	-0.23	0.055	0.59
UPB1	-0.28	0.055	0.59
non-targeting-6453	-1.1	0.055	0.59
FAM57A	-0.27	0.055	0.59
CCDC50	-0.28	0.055	0.59
ATPIF1	-0.28	0.055	0.59
non-targeting-10785	-1.1	0.055	0.59
chr6:30545185-30545232	-0.7	0.055	0.59
CEBPG	-0.28	0.055	0.59
SLC46A1	-0.28	0.055	0.59
PABPC1L	-0.28	0.055	0.59
BRCC3	-0.25	0.055	0.59
ABL1	-0.28	0.055	0.59
AMFR	-0.28	0.055	0.59
UBXN2A	-0.28	0.055	0.59
chr12:9230296-9230453	-0.54	0.055	0.59
HBS1L	-0.27	0.055	0.59
chr17:79684786-79684813	-0.54	0.055	0.59
SLC25A6	-0.19	0.055	0.59
OLIG2	-0.28	0.055	0.59
PLCD3	-0.28	0.055	0.59
FOXH1	-0.28	0.055	0.59
SORCS3	-0.28	0.055	0.59
SOSTDC1	-0.28	0.055	0.59
NQO1	-0.28	0.056	0.59
TNFAIP8	-0.28	0.056	0.59
chr5:37038703-37038840	-0.54	0.056	0.59
GAS8	-0.28	0.056	0.59
chr17:73036186-73036258	-0.54	0.056	0.59
PCDHGB2	-0.28	0.056	0.59
NFAT5	-0.28	0.056	0.59
C8orf4	-0.28	0.056	0.59
chr9:79985805-79985851	-0.69	0.056	0.59
POLG	-0.28	0.056	0.59
ALLC	-0.28	0.056	0.59
REG3G	-0.28	0.056	0.59
PIWIL2	-0.25	0.056	0.59
chr5:102523014-102523077	-0.54	0.056	0.59
TWISTNB	-0.28	0.056	0.59
ELL3	-0.28	0.056	0.59
ZNF148	-0.28	0.056	0.59
chr12:121093895-121094075	-0.54	0.056	0.59
chr3:52456852-52456897	-0.54	0.056	0.59
INTS12	-0.28	0.056	0.59
PIRT	-0.28	0.056	0.59
OVOL1	-0.28	0.056	0.59
LRRC31	-0.28	0.056	0.59
chr15:100185765-100185969	-0.54	0.056	0.59
CTDSP2	-0.23	0.056	0.59
ANGPTL1	-0.28	0.057	0.59
VRK1	-0.28	0.057	0.59
IL1RAPL1	-0.28	0.057	0.59
NR1D2	-0.25	0.057	0.59
chr17:36517593-36517658	-0.54	0.057	0.59
DCUN1D3	-0.28	0.057	0.59
ITPRIPL2	-0.28	0.057	0.59
EAPP	-0.24	0.057	0.59
TAF10	-0.28	0.057	0.59
SLC33A1	-0.23	0.057	0.59
ZC3H12A	-0.28	0.057	0.59
FCRL4	-0.28	0.057	0.59
chr2:172182551-172182658	-0.54	0.057	0.59
chrX:153579948-153580064	-0.54	0.057	0.59
CHRD	-0.28	0.057	0.59
SGOL2	-0.28	0.057	0.59
CARS	-0.28	0.057	0.59
FUCA1	-0.28	0.057	0.59
LYRM4	-0.28	0.057	0.59
chr9:131223289-131223346	-0.54	0.057	0.59
SERPINB4	-0.28	0.057	0.59
SMG8	-0.28	0.057	0.59
THG1L	-0.28	0.057	0.59
PRKCI	-0.28	0.057	0.59
ADD2	-0.28	0.057	0.59
PROL1	-0.28	0.057	0.59
chr15:75628433-75628816	-0.69	0.057	0.59
chr4:84191012-84191146	-0.53	0.057	0.59
C19orf66	-0.24	0.057	0.59
AKR1C3	-0.24	0.057	0.59
chr4:88053422-88053560	-0.53	0.058	0.59
ELP2	-0.22	0.058	0.59
chr20:44444028-44444179	-0.53	0.058	0.59
chr16:3073362-3073413	-0.53	0.058	0.59
chrX:53571989-53572122	-0.53	0.058	0.59
PTPRS	-0.28	0.058	0.59
NRG4	-0.28	0.058	0.59
A4GALT	-0.28	0.058	0.59
WDR54	-0.24	0.058	0.59
CES3	-0.28	0.058	0.59
chr15:86286722-86287056	-0.53	0.058	0.59
AGO2	-0.28	0.058	0.59
SLC35E4	-0.28	0.058	0.59
NBPF8	-0.68	0.058	0.59
WDR19	-0.25	0.058	0.59
chr12:120653362-120653464	-0.53	0.058	0.59
APP	-0.25	0.058	0.59
chr2:225422375-225422573	-0.53	0.058	0.59
non-targeting-7584	-1.1	0.058	0.59
FAM133B	-0.22	0.058	0.59
chr19:3019280-3019464	-0.53	0.058	0.59
DNAH8	-0.28	0.058	0.59
TBC1D17	-0.28	0.058	0.59
non-targeting-7334	-1.1	0.059	0.59
ZNF512	-0.28	0.059	0.59
DEF8	-0.28	0.059	0.59
PABPC4	-0.28	0.059	0.59
CBLN1	-0.28	0.059	0.59
KIAA1549	-0.28	0.059	0.59
KIT	-0.28	0.059	0.59
ZNF394	-0.25	0.059	0.59
RNF135	-0.25	0.059	0.59
chr6:27222471-27222651	-0.53	0.059	0.59
ANKRD55	-0.28	0.059	0.59
SRI	-0.28	0.059	0.59
chr22:38165034-38165194	-0.53	0.059	0.59
ZNF519	-0.25	0.059	0.59
IREB2	-0.27	0.059	0.59
SEMA6B	-0.27	0.059	0.59
RRAGD	-0.27	0.059	0.59
DIAPH1	-0.27	0.059	0.59
FABP3	-0.26	0.059	0.59
MOCS1	-0.25	0.059	0.59
RNF149	-0.25	0.059	0.59
ADIPOR1	-0.25	0.059	0.59
PRRT4	-0.27	0.059	0.59
chr1:12328762-12328933	-0.53	0.059	0.59
chr9:72965291-72965387	-0.53	0.06	0.59
GYPC	-0.27	0.06	0.59
UFM1	-0.27	0.06	0.59
AHSP	-0.27	0.06	0.59
KLK2	-0.27	0.06	0.59
COMMD3	-0.25	0.06	0.59
chr16:84806146-84806291	-0.53	0.06	0.59
TIFAB	-0.27	0.06	0.59
chr17:11893778-11893867	-0.53	0.06	0.59
POLR3F	-0.25	0.06	0.59
NPRL2	-0.25	0.06	0.59
LALBA	-0.27	0.06	0.59
ZHX2	-0.27	0.06	0.59
chr20:2819575-2819728	-0.53	0.06	0.59
APOH	-0.26	0.061	0.59
chrX:32715986-32716115	-0.53	0.061	0.59
SLC39A1	-0.26	0.061	0.59
2022-09-14	-0.27	0.061	0.59
SPC25	-0.27	0.061	0.59
chr5:32000244-32000377	-0.53	0.061	0.59
DNAJC5B	-0.27	0.061	0.59
RNF168	-0.27	0.061	0.59
OTOF	-0.27	0.061	0.59
ZFP92	-0.27	0.061	0.59
REEP1	-0.27	0.061	0.59
HIST1H2AL	-0.27	0.061	0.59
PANK2	-0.23	0.061	0.59
ST13	-0.25	0.061	0.59
UPF3A	-0.19	0.061	0.59
INO80	-0.26	0.061	0.6
chr15:63353911-63353987	-0.53	0.061	0.6
chr1:42730785-42730860	-0.53	0.061	0.6
SLCO1B7	-0.27	0.061	0.6
VCY	-0.21	0.061	0.6
BCL11A	-0.27	0.061	0.6
TMEM212	-0.27	0.062	0.6
TMEM106B	-0.27	0.062	0.6
NIN	-0.27	0.062	0.6
chr12:112143541-112143736	-0.52	0.062	0.6
GKAP1	-0.27	0.062	0.6
FEM1A	-0.27	0.062	0.6
ZNF787	-0.27	0.062	0.6
TIMM8B	-0.27	0.062	0.6
CTBP1	-0.21	0.062	0.6
DLG4	-0.25	0.062	0.6
PCDHA8	-0.36	0.062	0.6
SFT2D3	-0.26	0.062	0.6
C12orf50	-0.26	0.062	0.6
KMT2B	-0.27	0.062	0.6
OR4K17	-0.27	0.062	0.6
CIT	-0.27	0.062	0.6
OR5AC2	-0.27	0.062	0.6
TSSC4	-0.27	0.062	0.6
DAND5	-0.27	0.062	0.6
GPR135	-0.27	0.062	0.6
chr3:48731891-48731958	-0.52	0.063	0.6
PKD2L2	-0.27	0.063	0.6
GCNT1	-0.27	0.063	0.6
HOXB2	-0.27	0.063	0.6
ATP5B	-0.21	0.063	0.6
SP1	-0.25	0.063	0.6
STIM1	-0.25	0.063	0.6
HLA-B	-0.27	0.063	0.6
chr11:619162-619180	-0.52	0.063	0.6
IFNA8	-0.27	0.063	0.6
CASKIN1	-0.27	0.063	0.6
2022-03-10	-0.27	0.063	0.6
C10orf105	-0.27	0.063	0.6
EXD1	-0.27	0.063	0.6
PADI6	-0.29	0.063	0.6
NEU1	-0.24	0.063	0.6
ACSM1	-0.24	0.063	0.6
PAPSS1	-0.24	0.063	0.6
BLOC1S5	-0.24	0.063	0.6
RHO	-0.27	0.063	0.6
chr4:106370506-106370560	-0.52	0.063	0.6
TSC2	-0.27	0.063	0.6
ZNF628	-0.27	0.063	0.6
non-targeting-7108	-1	0.063	0.6
UVRAG	-0.27	0.063	0.6
chr19:55967002-55967212	-0.52	0.064	0.6
CACUL1	-0.27	0.064	0.6
chr2:27590980-27591006	-0.52	0.064	0.6
CYP2U1	-0.26	0.064	0.6
chr13:100189992-100190117	-0.52	0.064	0.6
ZNF268	-0.27	0.064	0.6
CDC40	-0.27	0.064	0.6
KIAA0196	-0.27	0.064	0.6
CUL3	-0.24	0.064	0.6
chr20:55091990-55092045	-0.52	0.064	0.6
HECW1	-0.27	0.064	0.6
LRRC49	-0.27	0.064	0.6
GDF11	-0.27	0.064	0.6
CIRBP	-0.26	0.064	0.6
TMEM244	-0.27	0.064	0.6
HKR1	-0.24	0.064	0.6
SPRR2B	-1	0.064	0.6
non-targeting-9157	-1	0.064	0.6
SPRR2G	-0.27	0.064	0.6
chr15:89862161-89862330	-0.52	0.064	0.6
KIF23	-0.23	0.064	0.6
KCND2	-0.27	0.064	0.6
ANAPC4	-0.27	0.065	0.6
ADAM29	-0.27	0.065	0.6
SLC23A3	-0.27	0.065	0.6
NBPF14	-0.3	0.065	0.6
CCL5	-0.27	0.065	0.6
GDF1	-0.27	0.065	0.6
NEK1	-0.24	0.065	0.6
ZNF324B	-0.27	0.065	0.6
SEMA3A	-0.27	0.065	0.6
chr4:106377852-106377902	-0.52	0.065	0.6
C3orf18	-0.27	0.065	0.6
chr9:35738228-35738371	-0.52	0.065	0.6
IL10RB	-0.26	0.065	0.6
ITIH2	-0.27	0.065	0.6
SPATA32	-0.24	0.065	0.6
PLCG1	-0.24	0.065	0.6
chr1:47728734-47728788	-0.52	0.066	0.6
SZT2	-0.24	0.066	0.6
SMC2	-0.27	0.066	0.6
KDM1A	-0.24	0.066	0.6
IPO7	-0.23	0.066	0.6
chr7:26235475-26235529	-0.66	0.066	0.6
R3HCC1L	-0.24	0.066	0.6
chr1:21219111-21219222	-0.52	0.066	0.6
chr11:116824759-116824823	-0.52	0.066	0.6
PSMC1	-0.19	0.066	0.6
CCDC160	-0.27	0.066	0.6
ARRDC2	-0.24	0.066	0.6
LRIT3	-0.26	0.066	0.6
IKBKAP	-0.24	0.066	0.6
chr19:41239064-41239269	-0.51	0.066	0.6
ATXN7	-0.27	0.066	0.6
chr10:104126841-104126870	-0.51	0.066	0.6
RAB35	-0.27	0.066	0.6
C21orf62	-0.27	0.066	0.6
chr5:14749280-14749415	-0.51	0.066	0.6
chr22:50695363-50695393	-0.51	0.066	0.6
KLRC2	-0.3	0.066	0.6
CCDC135	-0.24	0.066	0.6
MTO1	-0.23	0.066	0.6
non-targeting-1879	-1	0.066	0.6
SRF	-0.27	0.066	0.6
chr17:67084307-67084399	-0.65	0.067	0.6
chr11:118883941-118883972	-0.51	0.067	0.6
ITCH	-0.24	0.067	0.6
chr11:126137897-126137981	-0.65	0.067	0.6
LFNG	-0.27	0.067	0.6
NGEF	-0.27	0.067	0.6
DPP3	-0.26	0.067	0.6
DNAJC5	-0.27	0.067	0.6
chr15:62242556-62242616	-0.65	0.067	0.6
TGFBRAP1	-0.27	0.067	0.6
chr1:155028265-155028328	-0.51	0.067	0.6
chr7:130050962-130051032	-0.51	0.067	0.6
AVEN	-0.27	0.067	0.6
chr19:35991279-35991321	-0.65	0.067	0.6
CASQ1	-0.27	0.067	0.6
ALG14	-0.25	0.067	0.6
non-targeting-1561	-1	0.067	0.6
LRP2	-0.27	0.067	0.6
STMN1	-0.27	0.067	0.6
chr8:48694722-48694815	-0.51	0.067	0.6
chr14:92442451-92442533	-0.51	0.068	0.6
CRY1	-0.27	0.068	0.6
TEX28	-0.18	0.068	0.6
DNAJC12	-0.25	0.068	0.6
ALX1	-0.27	0.068	0.6
UNK	-0.25	0.068	0.6
MOSPD3	-0.27	0.068	0.6
PPIG	-0.25	0.068	0.6
TMBIM6	-0.23	0.068	0.6
chr16:88791416-88791488	-0.51	0.068	0.6
SLC25A25	-0.27	0.068	0.6
SPPL3	-0.24	0.068	0.6
chr15:64915025-64915251	-0.51	0.068	0.6
MBD1	-0.26	0.068	0.6
chr22:32232957-32233079	-0.51	0.068	0.6
NANOGNB	-0.26	0.068	0.6
TIAM1	-0.26	0.068	0.6
C20orf27	-0.26	0.068	0.6
CEP170	-0.26	0.068	0.6
CAMSAP3	-0.26	0.068	0.6
ENY2	-0.28	0.069	0.6
MLEC	-0.22	0.069	0.6
CBL	-0.26	0.069	0.6
non-targeting-650	-1	0.069	0.6
chr17:1339913-1340083	-0.51	0.069	0.6
chr3:10188197-10188320	-0.51	0.069	0.6
chr6:133846152-133846253	-0.51	0.069	0.6
RXFP2	-0.26	0.069	0.6
FGF22	-0.26	0.069	0.6
ZMPSTE24	-0.26	0.069	0.6
FIBP	-0.24	0.069	0.6
chr7:98513454-98513511	-0.51	0.069	0.6
chr17:7133364-7133376	-0.65	0.069	0.6
MRPS26	-0.26	0.069	0.6
RHOF	-0.26	0.069	0.6
KIAA1522	-0.26	0.069	0.6
ADAL	-0.24	0.069	0.6
FRA10AC1	-0.25	0.069	0.6
MS4A12	-0.26	0.069	0.6
ZNF546	-0.26	0.069	0.6
COMMD3-BMI1	-0.64	0.069	0.6
HSD3B7	-0.26	0.069	0.6
WDR5B	-0.26	0.069	0.6
GYPE	-0.34	0.069	0.6
ARF4	-0.23	0.07	0.6
RUNDC3A	-0.26	0.07	0.6
chr8:145650328-145650383	-0.51	0.07	0.6
chr14:65017638-65017703	-0.51	0.07	0.6
chr1:150443456-150444218	-0.51	0.07	0.6
chr2:97490794-97490938	-0.51	0.07	0.6
chr1:155105978-155106044	-0.51	0.07	0.6
FLT3LG	-0.26	0.07	0.6
PAIP2	-0.26	0.07	0.6
ZNF678	-0.28	0.07	0.6
SST	-0.26	0.07	0.6
KIFC3	-0.26	0.07	0.6
COQ5	-0.23	0.07	0.6
FCN3	-0.26	0.07	0.6
chr14:105355851-105355956	-0.51	0.07	0.6
ASNA1	-0.26	0.07	0.6
TMLHE	-0.25	0.07	0.6
SIPA1	-0.26	0.07	0.6
FZD6	-0.23	0.07	0.6
IL17A	-0.26	0.07	0.6
PLD2	-0.26	0.07	0.6
chrX:19369377-19369398	-0.51	0.07	0.6
C17orf105	-0.26	0.07	0.6
MOG	-0.26	0.07	0.6
chr2:219099074-219099120	-0.64	0.07	0.6
CAB39	-0.26	0.07	0.6
MBOAT4	-0.26	0.07	0.6
chr7:99956521-99956555	-0.51	0.07	0.6
PTPRG	-0.26	0.07	0.6
STRA13	-0.25	0.07	0.6
SYK	-0.26	0.071	0.61
BHLHE41	-0.23	0.071	0.61
GXYLT1	-0.26	0.071	0.61
chr7:72858313-72858459	-0.5	0.071	0.61
FRMD3	-0.26	0.071	0.61
ZNF100	-0.24	0.071	0.61
CLDN16	-0.26	0.071	0.61
ACAN	-0.26	0.071	0.61
COL8A1	-0.26	0.071	0.61
non-targeting-4796	-1	0.071	0.61
DPPA4	-0.26	0.071	0.61
chr3:111667778-111667922	-0.5	0.071	0.61
chr10:119100490-119100613	-0.5	0.071	0.61
RBX1	-0.24	0.071	0.61
chr9:100243109-100243220	-0.5	0.071	0.61
non-targeting-9314	-1	0.072	0.61
chr19:16487932-16488065	-0.5	0.072	0.61
KLHL15	-0.26	0.072	0.61
RAB11A	-0.24	0.072	0.61
AGAP11	-0.5	0.072	0.61
SNX4	-0.26	0.072	0.61
FOXD2	-0.26	0.072	0.61
ZSCAN2	-0.26	0.072	0.61
LPP	-0.26	0.072	0.61
chr1:26873357-26873474	-0.5	0.072	0.61
ZBTB7A	-0.26	0.072	0.61
PELI1	-0.25	0.072	0.61
LENG8	-0.24	0.072	0.61
chr16:84215469-84215547	-0.5	0.072	0.61
FBL	-0.26	0.072	0.61
LRP3	-0.26	0.072	0.61
chr12:68719220-68719355	-0.5	0.072	0.61
PAIP1	-0.26	0.072	0.61
PGF	-0.26	0.072	0.61
TMED5	-0.25	0.072	0.61
chr1:27631491-27631549	-0.5	0.073	0.61
ERP27	-0.26	0.073	0.61
MAP3K12	-0.26	0.073	0.61
WDR45B	-0.24	0.073	0.61
RPS27A	-0.21	0.073	0.61
STRC	-0.19	0.073	0.61
KCNJ12	-0.26	0.073	0.61
USP38	-0.26	0.073	0.61
chr5:43533839-43533894	-0.63	0.073	0.61
KCNK15	-0.26	0.073	0.61
PSMB7	-0.25	0.073	0.61
PRSS36	-0.26	0.073	0.61
chr19:53050764-53050891	-0.5	0.073	0.61
CAMK2N1	-0.26	0.073	0.61
TPR	-0.26	0.073	0.61
POC5	-0.26	0.073	0.61
chr19:1054568-1054693	-0.5	0.073	0.61
AUNIP	-0.26	0.073	0.61
CSH1	-0.26	0.073	0.61
chr17:35508225-35508346	-0.5	0.073	0.61
DDHD2	-0.26	0.073	0.61
chr20:2843224-2843356	-0.5	0.074	0.61
chr17:8139148-8139277	-0.5	0.074	0.61
DNAJC22	-0.26	0.074	0.61
ASIC2	-0.26	0.074	0.61
CT62	-0.26	0.074	0.61
L1TD1	-0.26	0.074	0.61
chr17:80016284-80016656	-0.99	0.074	0.61
chr22:24621212-24621382	-0.5	0.074	0.61
PLRG1	-0.26	0.074	0.61
FANCE	-0.24	0.074	0.61
RFK	-0.26	0.074	0.61
chr6:155108994-155109156	-0.5	0.074	0.61
SLC25A37	-0.26	0.074	0.61
chr19:5686426-5686538	-0.5	0.074	0.61
CRYBA1	-0.26	0.074	0.61
SCAF4	-0.26	0.074	0.61
JAK2	-0.26	0.074	0.61
NADK	-0.23	0.074	0.61
chr6:135644299-135644462	-0.5	0.074	0.61
chrX:53590706-53590782	-0.5	0.074	0.61
LENG9	-0.26	0.074	0.61
ATE1	-0.23	0.074	0.61
chr1:228497184-228497260	-0.5	0.075	0.61
KCTD12	-0.26	0.075	0.61
POLD1	-0.26	0.075	0.61
MAGEA9	-0.18	0.075	0.61
MAGI1	-0.26	0.075	0.61
NFU1	-0.23	0.075	0.61
non-targeting-5717	-0.98	0.075	0.61
TEX33	-0.26	0.075	0.61
XCL1	-0.21	0.075	0.61
C2orf47	-0.23	0.075	0.61
chr22:24219907-24220056	-0.49	0.075	0.61
ZNF274	-0.26	0.075	0.61
CHIT1	-0.26	0.075	0.61
CHRM3	-0.26	0.075	0.61
CCDC97	-0.26	0.075	0.61
POLD2	-0.23	0.076	0.61
KCTD14	-0.26	0.076	0.61
TRMT61A	-0.26	0.076	0.61
AP1G1	-0.23	0.076	0.61
SHC3	-0.26	0.076	0.61
BAZ1A	-0.23	0.076	0.61
ZDHHC13	-0.21	0.076	0.61
CGREF1	-0.23	0.076	0.61
non-targeting-571	-0.97	0.076	0.61
chr14:35331249-35331528	-0.49	0.076	0.61
C13orf35	-0.26	0.076	0.61
DENND2D	-0.23	0.076	0.61
ZNF442	-0.26	0.076	0.61
TRIM24	-0.25	0.076	0.61
PRTG	-0.26	0.076	0.61
chr2:27355097-27355271	-0.49	0.076	0.61
chr5:82815167-82818128	-0.49	0.076	0.61
COMMD1	-0.26	0.076	0.61
HGD	-0.22	0.076	0.61
PURB	-0.26	0.076	0.61
chr17:57647878-57648024	-0.49	0.076	0.61
C17orf80	-0.26	0.076	0.61
chr5:145883386-145883569	-0.49	0.076	0.61
TXNIP	-0.23	0.077	0.61
SOWAHD	-0.26	0.077	0.61
CDK11A	-0.26	0.077	0.61
chr10:115401123-115401231	-0.49	0.077	0.61
PLCD1	-0.21	0.077	0.61
CDK5	-0.26	0.077	0.61
USP19	-0.23	0.077	0.61
ARRDC5	-0.26	0.077	0.61
chr20:60879516-60879633	-0.49	0.077	0.61
HPD	-0.25	0.077	0.61
ABHD5	-0.21	0.077	0.61
ATP1A3	-0.26	0.077	0.61
P2RX3	-0.26	0.077	0.61
POLK	-0.26	0.077	0.61
ZBBX	-0.26	0.077	0.61
BTN3A3	-0.26	0.078	0.61
MYOZ1	-0.23	0.078	0.61
[truncated: 14,089 more rows]

## Sheet: Synthetic rescue
Target	Score	p-value	FDR
GLRX5	0.74	0	0
TIMM17A	0.64	3.1e-05	0.033
CPOX	0.65	6.3e-05	0.043
IBA57	0.65	6.3e-05	0.043
MBNL1	0.64	6.3e-05	0.043
VPS35	0.5	9.4e-05	0.056
SYNCRIP	0.45	0.00013	0.068
FDX1	0.55	0.00016	0.081
ALAS1	0.43	0.00019	0.087
KCTD17	0.49	0.00022	0.087
CHMP7	0.52	0.00022	0.087
TBL1XR1	0.61	0.00022	0.087
OTUD5	0.61	0.00022	0.087
IPO13	0.59	0.00022	0.087
TIMM23	0.37	0.00022	0.087
ZNF189	0.58	0.00025	0.089
MRGBP	0.57	0.00025	0.089
DNAJC7	0.54	0.00025	0.089
OGT	0.48	0.00025	0.089
SLC25A44	0.56	0.00025	0.089
ZZEF1	0.55	0.00025	0.089
ERC1	0.47	0.00035	0.11
MED11	0.53	0.00035	0.11
GPI	0.47	0.00035	0.11
MSL1	0.53	0.00035	0.11
OS9	0.47	0.00041	0.12
AKAP17A	0.37	0.00044	0.12
chr14:102504796-102504943	1	0.00044	0.12
DNAJC13	0.52	0.00047	0.12
SLC32A1	0.53	0.00047	0.12
B3GNT2	0.53	0.00047	0.12
CKAP5	0.52	0.0005	0.12
PAQR6	0.52	0.0005	0.12
TRIP13	0.52	0.0005	0.12
OR1G1	0.52	0.0005	0.12
TRIM55	0.45	0.00057	0.13
STT3A	0.45	0.00063	0.14
C21orf140	0.51	0.00063	0.14
CATSPERD	0.51	0.00063	0.14
FTSJ2	0.47	0.00066	0.14
AGPAT6	0.5	0.00066	0.14
PHF8	0.5	0.00066	0.14
GSPT1	0.41	0.00066	0.14
ZNF532	0.39	0.00069	0.14
SHH	0.5	0.00069	0.14
DGAT1	0.49	0.00072	0.15
SRSF2	0.49	0.00075	0.15
chr1:245025920-245026032	0.97	0.00079	0.15
KLF16	0.49	0.00082	0.16
MED14	0.44	0.00082	0.16
PACS1	0.44	0.00082	0.16
TBC1D1	0.48	0.00088	0.16
ABCF2	0.49	0.00088	0.16
chr7:134889145-134889185	0.95	0.00094	0.17
RAB40C	0.43	0.00097	0.17
chr3:152150505-152150709	0.94	0.001	0.17
chr11:118210489-118210621	0.94	0.001	0.17
LOC650293	0.48	0.001	0.17
SSR1	0.45	0.0011	0.19
SRSF3	0.45	0.0012	0.19
SFT2D2	0.42	0.0012	0.19
chr2:241451277-241451418	0.92	0.0012	0.19
PTPN23	0.42	0.0012	0.19
chr17:42289711-42289822	0.91	0.0013	0.2
NOB1	0.45	0.0014	0.21
ADAR	0.47	0.0014	0.21
MRPS35	0.42	0.0014	0.21
SUPT6H	0.46	0.0014	0.21
CCDC41	0.47	0.0014	0.21
CBY1	0.47	0.0014	0.21
SLC23A2	0.42	0.0014	0.21
chr2:241496606-241496769	0.9	0.0014	0.21
S100A14	0.46	0.0014	0.21
chrX:21990014-21990108	0.9	0.0014	0.21
ZNF280D	0.44	0.0015	0.21
ISCA2	0.46	0.0016	0.21
GMEB1	0.46	0.0016	0.21
CCDC6	0.46	0.0017	0.21
NPFFR1	0.46	0.0017	0.21
TRIM32	0.46	0.0017	0.22
AZIN1	0.38	0.0017	0.22
SCUBE2	0.43	0.0018	0.22
chr15:41745098-41745246	0.88	0.0018	0.22
RAD51	0.46	0.0018	0.22
NDC80	0.46	0.0019	0.22
PGP	0.45	0.0019	0.22
non-targeting-1330	1.8	0.002	0.23
KIZ	0.45	0.002	0.23
CHGB	0.45	0.0021	0.23
ZBTB14	0.45	0.0021	0.23
MYOZ2	0.45	0.0021	0.23
ITGA3	0.39	0.0022	0.24
TYMS	0.39	0.0022	0.24
DPH6	0.45	0.0022	0.24
ST6GAL2	0.45	0.0022	0.24
KCNA2	0.45	0.0022	0.24
RNGTT	0.41	0.0023	0.24
UROS	0.37	0.0023	0.24
PFN2	0.44	0.0023	0.24
JUND	0.44	0.0024	0.24
SNX5	0.36	0.0024	0.25
MAPK15	0.44	0.0025	0.25
CTCF	0.44	0.0025	0.25
MIOX	0.44	0.0026	0.25
EIF3F	0.44	0.0026	0.25
PCDHGA9	0.44	0.0026	0.25
KDM2A	0.42	0.0027	0.26
HOMEZ	0.43	0.0028	0.26
DEFB126	0.43	0.0028	0.26
ITPRIPL1	0.43	0.0029	0.26
non-targeting-1725	1.7	0.0029	0.26
B3GNT5	0.43	0.0029	0.26
EGR2	0.43	0.0029	0.26
RAB1A	0.41	0.0029	0.26
ABHD1	0.38	0.0029	0.26
CTPS1	0.41	0.0029	0.26
SNX3	0.4	0.003	0.27
SNX27	0.4	0.003	0.27
TTC34	0.4	0.003	0.27
HAUS4	0.43	0.003	0.27
KRTAP2-1	0.32	0.003	0.27
TUBB2A	0.36	0.0031	0.27
ARHGEF37	0.43	0.0031	0.27
LPGAT1	0.41	0.0031	0.27
ZZZ3	0.43	0.0031	0.27
chr12:111892848-111892923	0.82	0.0032	0.27
chr4:8218683-8218894	0.82	0.0032	0.28
ZNF830	0.41	0.0033	0.28
CASC3	0.43	0.0033	0.28
BEND3	0.43	0.0034	0.28
SLC5A3	0.39	0.0034	0.28
TMEM163	0.43	0.0034	0.28
chr12:22670919-22671071	0.81	0.0035	0.28
DEFA1	0.3	0.0036	0.28
ZNF652	0.39	0.0036	0.28
GPNMB	0.42	0.0036	0.28
DDX21	0.37	0.0036	0.28
BMP2K	0.39	0.0037	0.29
MICALCL	0.42	0.0037	0.29
DUS2	0.38	0.0037	0.29
RPL10A	0.37	0.0037	0.29
SGTB	0.42	0.0038	0.29
ACBD5	0.42	0.0038	0.29
chr19:8495541-8495751	0.8	0.0039	0.29
SLC4A7	0.38	0.0039	0.29
chr19:8322762-8322869	0.79	0.0041	0.3
MAP9	0.42	0.0043	0.31
non-targeting-7783	1.6	0.0043	0.31
UMPS	0.42	0.0044	0.31
ITGB7	0.42	0.0044	0.31
HBD	0.42	0.0044	0.31
ZBTB11	0.42	0.0044	0.31
chr12:49498230-49498334	0.79	0.0044	0.31
SMARCA4	0.42	0.0044	0.31
chr6:28876749-28876865	0.79	0.0044	0.31
ZNF202	0.42	0.0045	0.31
chr3:112326022-112326103	0.78	0.0045	0.31
TINF2	0.35	0.0045	0.31
WDR70	0.32	0.0046	0.31
IMPAD1	0.41	0.0047	0.32
chr11:67066528-67066595	0.78	0.0047	0.32
LRRC28	0.39	0.0047	0.32
EIF3B	0.37	0.0047	0.32
RAC2	0.41	0.0047	0.32
LDB2	0.41	0.0048	0.32
TRABD2A	0.39	0.0048	0.32
SNX2	0.35	0.0049	0.32
ZC3H15	0.38	0.0049	0.32
MTIF2	0.31	0.0049	0.32
UBR4	0.41	0.0049	0.32
SLC35D1	0.41	0.005	0.32
ISCA1	0.41	0.005	0.32
chr11:63472322-63472379	0.77	0.005	0.32
EED	0.37	0.005	0.32
TBC1D25	0.34	0.0051	0.32
WDR20	0.41	0.0051	0.32
CLDN7	0.41	0.0051	0.32
ATP8B3	0.41	0.0052	0.33
FAM50A	0.41	0.0053	0.33
METTL17	0.37	0.0054	0.33
HDGF	0.37	0.0054	0.33
TRIM40	0.41	0.0055	0.34
GNA14	0.35	0.0056	0.34
chr10:96731957-96732002	0.76	0.0056	0.34
UQCC2	0.38	0.0056	0.34
chr16:70530282-70530334	0.76	0.0057	0.34
SHISA5	0.4	0.0058	0.35
chr1:204966312-204966534	0.76	0.0058	0.35
chr11:2798215-2798262	0.75	0.0058	0.35
chr1:155340567-155340774	0.75	0.0059	0.35
CCT3	0.4	0.0059	0.35
YARS	0.35	0.0059	0.35
CLUL1	0.4	0.0059	0.35
ZNF566	0.36	0.006	0.35
FAM104B	0.4	0.006	0.35
RHBDF2	0.4	0.006	0.35
non-targeting-4021	1.5	0.0061	0.36
ANXA2R	0.4	0.0062	0.36
UTP23	0.37	0.0063	0.36
PYROXD1	0.4	0.0063	0.36
PAN3	0.33	0.0063	0.36
L3MBTL3	0.4	0.0063	0.36
INTS3	0.4	0.0064	0.36
POLR1A	0.4	0.0064	0.36
KIAA0247	0.4	0.0064	0.36
CDX2	0.4	0.0065	0.36
chr15:75652905-75653029	0.74	0.0065	0.36
SUZ12	0.36	0.0065	0.36
PRRC2C	0.4	0.0066	0.36
TTLL12	0.4	0.0066	0.36
GTF2F1	0.4	0.0066	0.36
chr11:119181058-119181176	0.74	0.0066	0.36
ABCA7	0.4	0.0066	0.36
KIF13B	0.4	0.0067	0.36
MRGPRD	0.4	0.0067	0.36
CHRDL2	0.4	0.0067	0.37
IFT43	0.4	0.0067	0.37
KIF14	0.39	0.0067	0.37
chr10:75551081-75551257	0.74	0.0067	0.37
MRPL39	0.36	0.0068	0.37
OR4F16	0.36	0.0068	0.37
NGRN	0.39	0.0069	0.37
FAM13A	0.37	0.0069	0.37
ZC3H13	0.39	0.0069	0.37
KRT33B	0.39	0.0069	0.37
ST3GAL5	0.34	0.0069	0.37
EPC1	0.39	0.007	0.37
PSMB5	0.39	0.007	0.37
EIF2S1	0.39	0.007	0.37
FAM3A	0.37	0.0071	0.37
DYX1C1	0.37	0.0071	0.37
HOXD3	0.39	0.0071	0.37
LIG3	0.39	0.0072	0.37
MCM3AP	0.33	0.0072	0.37
PPP1R13B	0.39	0.0072	0.37
GPR126	0.39	0.0072	0.37
chr9:125852553-125852664	0.73	0.0073	0.37
TMEM38B	0.33	0.0074	0.37
LAS1L	0.35	0.0074	0.37
DAO	0.35	0.0074	0.37
TMPRSS7	0.39	0.0074	0.37
non-targeting-3663	1.5	0.0074	0.37
RPS9	0.36	0.0074	0.37
TREML4	0.39	0.0075	0.37
SELP	0.3	0.0075	0.37
chr12:57638097-57638149	0.73	0.0075	0.37
CT45A5	0.44	0.0075	0.37
PIF1	0.39	0.0075	0.37
non-targeting-9000	1.5	0.0076	0.37
non-targeting-5340	1.5	0.0076	0.37
RPL5	0.36	0.0076	0.37
MAP2K3	0.36	0.0076	0.37
AHCYL1	0.32	0.0077	0.37
chr9:131355261-131355321	0.73	0.0077	0.37
chr3:124810282-124810400	0.73	0.0077	0.37
RAB2A	0.36	0.0078	0.37
chr14:26941525-26941597	0.72	0.0078	0.37
chr1:155223649-155223769	0.72	0.0079	0.37
CCDC178	0.39	0.0079	0.37
HMCN1	0.32	0.0079	0.37
FAM60A	0.32	0.0079	0.37
CER1	0.39	0.008	0.37
ZFC3H1	0.39	0.008	0.37
GAB3	0.35	0.008	0.37
PCDHGA2	0.39	0.008	0.37
CALR	0.35	0.008	0.38
TOMM22	0.39	0.0081	0.38
ATG13	0.29	0.0081	0.38
FITM2	0.39	0.0082	0.38
GPR75-ASB3	0.5	0.0082	0.38
CCNB2	0.39	0.0082	0.38
SLC35F3	0.39	0.0083	0.38
PTPLAD1	0.35	0.0083	0.38
ZMYND12	0.36	0.0083	0.38
GPM6A	0.39	0.0083	0.38
TRIM49D1	0.39	0.0083	0.38
CCDC125	0.35	0.0084	0.38
TIGD1	0.39	0.0084	0.38
TNFSF11	0.39	0.0085	0.38
IQCE	0.39	0.0085	0.38
chr1:156562156-156562267	0.71	0.0085	0.38
TMF1	0.39	0.0085	0.38
SMCHD1	0.38	0.0086	0.38
chr20:57473995-57474040	0.71	0.0086	0.38
chr20:57897426-57897472	0.9	0.0088	0.38
EIF3C	0.26	0.0088	0.38
ANO6	0.35	0.0088	0.38
CHMP2B	0.36	0.0089	0.38
STYXL1	0.36	0.0089	0.38
CSDE1	0.32	0.0089	0.38
BOLA3	0.34	0.0089	0.38
DNAJB4	0.38	0.0089	0.38
NBPF16	0.89	0.009	0.38
SERPINE3	0.38	0.009	0.38
MRPL33	0.38	0.009	0.38
PDLIM3	0.38	0.009	0.38
IFNE	0.38	0.009	0.38
ZNF683	0.38	0.0091	0.38
PNMAL2	0.38	0.0091	0.38
NUPL1	0.38	0.0091	0.38
TADA1	0.38	0.0091	0.38
SLCO1B1	0.38	0.0091	0.38
CDK2	0.38	0.0092	0.38
SLC34A3	0.38	0.0092	0.38
ARHGEF28	0.38	0.0092	0.38
MED17	0.38	0.0092	0.38
B4GALNT4	0.38	0.0092	0.38
ARL16	0.34	0.0093	0.39
STX16	0.35	0.0093	0.39
MYBBP1A	0.38	0.0093	0.39
UBASH3B	0.38	0.0093	0.39
INO80C	0.38	0.0094	0.39
CCAR2	0.34	0.0094	0.39
ZNF384	0.38	0.0094	0.39
chr1:35577372-35577429	0.89	0.0094	0.39
chr15:65412055-65412292	0.7	0.0094	0.39
chr2:220044831-220044879	0.89	0.0094	0.39
FAM76A	0.38	0.0094	0.39
PLCZ1	0.33	0.0095	0.39
HCRTR1	0.38	0.0095	0.39
chrX:38163887-38164043	0.7	0.0095	0.39
SCAF11	0.31	0.0096	0.39
ZC3H10	0.38	0.0096	0.39
NAA15	0.34	0.0097	0.39
NUP93	0.32	0.0097	0.39
PARP15	0.38	0.0097	0.39
PLEKHA2	0.38	0.0097	0.39
TUBGCP5	0.38	0.0097	0.39
DDX23	0.34	0.0099	0.39
chr12:96692646-96692761	0.69	0.0099	0.39
chr19:805491-805512	0.88	0.01	0.39
chr1:161200708-161200723	0.88	0.01	0.39
chr15:91420756-91420845	0.69	0.01	0.39
VMO1	0.37	0.01	0.39
KCNJ9	0.37	0.01	0.39
NUP37	0.37	0.01	0.39
DHX38	0.37	0.01	0.39
SLCO2B1	0.37	0.01	0.39
SLC27A1	0.37	0.01	0.39
PSMC5	0.35	0.01	0.39
IQCF2	0.37	0.01	0.39
EPT1	0.32	0.01	0.39
LMX1B	0.37	0.01	0.4
NFYC	0.34	0.01	0.4
ADAM10	0.35	0.01	0.4
EIF5	0.37	0.01	0.4
SIGLEC9	0.37	0.01	0.4
ANKRD12	0.37	0.01	0.4
PALM3	0.37	0.01	0.4
ICAM1	0.37	0.01	0.4
ASPHD2	0.37	0.01	0.4
TXLNG	0.37	0.011	0.4
chr2:210557360-210561074	0.69	0.011	0.4
GUK1	0.37	0.011	0.4
PDE6A	0.37	0.011	0.4
SLCO4C1	0.37	0.011	0.4
MOS	0.37	0.011	0.4
chr15:64415701-64415745	0.87	0.011	0.4
ALG2	0.37	0.011	0.4
HINT2	0.34	0.011	0.4
AMOTL1	0.33	0.011	0.4
C9orf156	0.37	0.011	0.4
ANKHD1-EIF4EBP3	0.48	0.011	0.4
FAM184A	0.37	0.011	0.4
KLHL23	0.37	0.011	0.4
non-targeting-9372	1.3	0.011	0.4
RBM19	0.37	0.011	0.4
chr3:64008318-64008414	0.86	0.011	0.41
ZNF3	0.32	0.011	0.41
chr3:50375335-50375454	1.3	0.011	0.41
ART4	0.37	0.011	0.41
chr5:122143971-122144050	0.68	0.011	0.41
chr8:101054029-101054144	0.68	0.011	0.41
TRIM8	0.37	0.011	0.41
SLC25A21	0.37	0.011	0.41
MYO15A	0.37	0.011	0.41
chr7:65595730-65595829	0.85	0.012	0.41
APCDD1L	0.37	0.012	0.41
RAB11FIP1	0.37	0.012	0.41
ZFX	0.33	0.012	0.41
SH3PXD2A	0.37	0.012	0.41
chr1:154226375-154226565	0.67	0.012	0.41
EMILIN3	0.37	0.012	0.41
KRT83	0.37	0.012	0.41
chr5:37324093-37324209	0.67	0.012	0.41
OR10W1	0.37	0.012	0.41
chr3:40553892-40554006	0.67	0.012	0.42
NSMCE4A	0.36	0.012	0.42
NBAS	0.33	0.012	0.42
YRDC	0.36	0.012	0.42
TBR1	0.36	0.012	0.42
PPWD1	0.36	0.012	0.42
ZBTB2	0.36	0.013	0.42
UTP20	0.36	0.013	0.42
NTPCR	0.34	0.013	0.42
ZNF430	0.36	0.013	0.42
CDYL2	0.36	0.013	0.42
ERGIC3	0.31	0.013	0.42
SLC9A2	0.36	0.013	0.43
MTMR2	0.36	0.013	0.43
CHST7	0.36	0.013	0.43
GPR180	0.33	0.013	0.43
RNF24	0.36	0.013	0.43
chr18:39537623-39537723	0.66	0.013	0.43
IL31	0.36	0.013	0.43
MYLIP	0.3	0.013	0.43
chr2:178310273-178310354	0.66	0.013	0.43
chr1:26509905-26509926	0.66	0.013	0.43
GNRH2	0.36	0.013	0.43
chr15:44890828-44891034	0.66	0.013	0.43
TRIP4	0.3	0.013	0.43
PTPRZ1	0.32	0.013	0.43
NPLOC4	0.31	0.013	0.43
VILL	0.36	0.013	0.43
GMEB2	0.36	0.013	0.43
TRIM43B	0.4	0.013	0.43
RNF20	0.36	0.013	0.43
ACTRT1	0.36	0.013	0.43
TNPO3	0.36	0.013	0.43
KIAA0895L	0.34	0.013	0.43
NEDD1	0.36	0.013	0.43
MCEE	0.36	0.013	0.43
CORO2B	0.36	0.014	0.43
ZNF708	0.36	0.014	0.43
ZNF266	0.34	0.014	0.43
RABGAP1	0.34	0.014	0.43
LYSMD3	0.36	0.014	0.43
GDI1	0.3	0.014	0.43
chr7:77397977-77398120	0.66	0.014	0.43
SAP30BP	0.31	0.014	0.43
FIBCD1	0.36	0.014	0.43
CHPF2	0.32	0.014	0.43
FBXW7	0.36	0.014	0.43
CD86	0.36	0.014	0.43
PDX1	0.36	0.014	0.43
UGCG	0.36	0.014	0.43
PPP1R42	0.33	0.014	0.43
EIF4G2	0.31	0.014	0.43
MATN3	0.36	0.014	0.43
PPIP5K1	0.36	0.014	0.43
TRIM23	0.36	0.014	0.43
ZBED4	0.36	0.014	0.43
PDE12	0.36	0.014	0.43
ZNF622	0.36	0.014	0.43
chr9:82321661-82321814	0.65	0.014	0.43
chr16:84108201-84108346	0.65	0.014	0.43
PLK1	0.35	0.014	0.43
DENND5A	0.32	0.014	0.43
MAP1LC3B	0.35	0.014	0.43
NUTM2A	0.35	0.014	0.43
DYDC2	0.35	0.014	0.43
CCL19	0.35	0.014	0.43
CCDC30	0.35	0.014	0.43
LPAR3	0.35	0.014	0.43
chr17:57656832-57656919	0.65	0.014	0.44
SGPL1	0.33	0.014	0.44
FAM102B	0.35	0.015	0.44
OR10G9	0.35	0.015	0.44
CHP1	0.31	0.015	0.44
KRI1	0.35	0.015	0.44
chr19:14046533-14046643	0.65	0.015	0.44
PKLR	0.35	0.015	0.44
LTB	0.35	0.015	0.44
COL3A1	0.35	0.015	0.44
AGBL1	0.35	0.015	0.44
PLBD2	0.35	0.015	0.44
chr7:138819467-138819538	0.65	0.015	0.44
chrX:107330915-107330994	0.65	0.015	0.44
chr13:99460893-99460929	0.65	0.015	0.44
chr3:196803456-196803556	0.65	0.015	0.44
VMAC	0.35	0.015	0.44
ORMDL3	0.35	0.015	0.44
NXN	0.32	0.015	0.44
TAF6	0.31	0.015	0.44
ALKBH2	0.35	0.015	0.44
ALG12	0.35	0.015	0.44
FAM46A	0.35	0.015	0.44
EIF4A1	0.35	0.015	0.44
chr10:61819584-61819764	0.65	0.015	0.44
ZP1	0.35	0.015	0.44
CAMK2A	0.35	0.015	0.44
non-targeting-1365	1.2	0.015	0.44
DOCK10	0.35	0.015	0.44
EPPIN-WFDC6	0.65	0.015	0.44
HSPBAP1	0.3	0.015	0.44
DUOX2	0.35	0.015	0.44
PELP1	0.32	0.015	0.44
OR2T2	0.35	0.015	0.44
chr3:9074333-9074436	0.65	0.015	0.44
chr14:99697681-99697894	0.64	0.016	0.44
chr11:58331627-58331674	0.64	0.016	0.44
chr11:66391795-66393149	0.64	0.016	0.44
OSBPL11	0.29	0.016	0.44
LPIN1	0.35	0.016	0.44
ZNF574	0.35	0.016	0.44
EIF3G	0.32	0.016	0.44
MUC6	0.35	0.016	0.44
chr9:34489997-34490009	0.8	0.016	0.44
NR1I3	0.35	0.016	0.44
PRMT7	0.3	0.016	0.44
DCT	0.35	0.016	0.45
RPH3A	0.35	0.016	0.45
non-targeting-5542	1.2	0.016	0.45
non-targeting-1306	1.2	0.016	0.45
GPC2	0.35	0.016	0.45
EXTL1	0.32	0.016	0.45
chr12:7092592-7092700	0.64	0.016	0.45
MX2	0.33	0.016	0.45
TIGD7	0.35	0.016	0.45
CDKN1C	0.35	0.016	0.45
ZEB1	0.35	0.016	0.45
SCG5	0.31	0.016	0.45
chr3:107508634-107508723	0.8	0.016	0.45
COPA	0.31	0.016	0.45
RPL24	0.29	0.017	0.45
SLC35A3	0.31	0.017	0.45
RAMP2	0.31	0.017	0.45
LZTS1	0.35	0.017	0.45
chr16:69375082-69375223	0.64	0.017	0.45
GOLGA6L4	0.55	0.017	0.45
chr1:7846780-7846896	0.64	0.017	0.45
SDCBP	0.31	0.017	0.45
CWC25	0.35	0.017	0.45
SPINK2	0.32	0.017	0.45
CYP17A1	0.3	0.017	0.45
chr6:35259334-35259514	0.64	0.017	0.45
chr6:3137656-3137727	0.64	0.017	0.46
EPS8L2	0.35	0.017	0.46
PRSS41	0.35	0.017	0.46
CENPW	0.35	0.017	0.46
SSR2	0.35	0.017	0.46
chr7:75616855-75616920	0.63	0.017	0.46
DNAJB5	0.35	0.017	0.46
chr10:28822926-28822963	0.63	0.017	0.46
PPAPDC2	0.35	0.017	0.46
FRMPD4	0.35	0.017	0.46
SLC2A13	0.35	0.017	0.46
chr12:122803778-122803895	0.63	0.017	0.46
IRF1	0.26	0.017	0.46
CALML3	0.35	0.017	0.46
TRMT12	0.35	0.017	0.46
FLT3	0.34	0.017	0.46
MESP2	0.35	0.017	0.46
ARL6IP5	0.35	0.017	0.46
AIM1	0.34	0.017	0.46
MAPK6	0.27	0.017	0.46
CBFA2T2	0.31	0.017	0.46
AGXT2	0.32	0.017	0.46
MARK2	0.34	0.017	0.46
GATSL1	0.34	0.017	0.46
ZNF711	0.34	0.018	0.46
GTPBP10	0.32	0.018	0.46
USP17L1	1.2	0.018	0.46
TSPAN14	0.32	0.018	0.46
RAD23A	0.32	0.018	0.46
chr10:104128495-104128589	0.63	0.018	0.46
TRIM42	0.34	0.018	0.46
MON1B	0.32	0.018	0.46
C8orf33	0.31	0.018	0.46
chr21:45472160-45472357	0.63	0.018	0.46
MBD3L2	0.24	0.018	0.46
NMU	0.32	0.018	0.46
SLC9A6	0.34	0.018	0.46
HCCS	0.32	0.018	0.46
TGM1	0.34	0.018	0.46
CD1B	0.34	0.018	0.46
CDK5RAP2	0.27	0.018	0.46
ITGA5	0.34	0.018	0.46
RNF222	0.34	0.018	0.46
ZNF34	0.32	0.018	0.46
PIM2	0.31	0.018	0.46
GARNL3	0.31	0.018	0.46
VSTM2L	0.34	0.018	0.46
chr13:111857635-111857720	0.78	0.018	0.46
TMEM56	0.34	0.018	0.46
KIAA1239	0.34	0.018	0.46
KLHL22	0.32	0.018	0.46
MED6	0.32	0.018	0.46
CLEC12B	0.34	0.018	0.46
PTX4	0.34	0.018	0.46
JAK1	0.34	0.018	0.46
SGSM3	0.34	0.018	0.46
chr17:73847674-73847757	0.77	0.018	0.46
ESRRA	0.31	0.019	0.46
FKBP11	0.34	0.019	0.46
chr6:73023208-73023375	0.62	0.019	0.46
CYP2J2	0.32	0.019	0.46
P2RX5	0.29	0.019	0.46
chr19:3456547-3456633	0.62	0.019	0.46
LEPROT	0.34	0.019	0.46
chr6:71501391-71501472	0.62	0.019	0.47
GDF6	0.34	0.019	0.47
PMPCA	0.34	0.019	0.47
chr17:76133404-76133439	0.62	0.019	0.47
MBD6	0.34	0.019	0.47
TRAPPC2	0.34	0.019	0.47
F13A1	0.34	0.019	0.47
RRAD	0.34	0.019	0.47
ZBTB24	0.31	0.019	0.47
chr16:1888016-1888135	0.62	0.019	0.47
TBXA2R	0.34	0.019	0.47
KIN	0.34	0.019	0.47
chr1:27608729-27608776	0.62	0.019	0.47
DRG1	0.32	0.02	0.47
NAP1L5	0.34	0.02	0.47
VCAM1	0.32	0.02	0.47
NFIB	0.3	0.02	0.47
chr17:65156376-65156481	0.62	0.02	0.47
CCDC19	0.34	0.02	0.47
HNRNPUL1	0.34	0.02	0.47
ZNF576	0.34	0.02	0.47
CPA2	0.34	0.02	0.47
RSBN1L	0.3	0.02	0.47
IL18R1	0.3	0.02	0.47
KLHL24	0.34	0.02	0.47
NCAPG	0.34	0.02	0.47
chr22:45684941-45685024	0.61	0.02	0.47
FAM21A	0.26	0.02	0.47
ZNF365	0.34	0.02	0.47
RAB21	0.34	0.02	0.47
FFAR3	0.27	0.02	0.47
chr4:120182869-120183019	0.76	0.02	0.47
AP1M1	0.31	0.02	0.47
TERT	0.34	0.02	0.47
chr11:64126875-64126921	0.61	0.02	0.47
LCK	0.3	0.02	0.47
KIAA0907	0.29	0.02	0.47
chr8:17412068-17412208	0.61	0.02	0.47
RNF123	0.34	0.021	0.47
HLA-C	0.34	0.021	0.47
chr2:20840732-20840940	0.61	0.021	0.47
MRPL9	0.34	0.021	0.47
ACSL4	0.34	0.021	0.47
FAM105A	0.34	0.021	0.47
RPL27A	0.29	0.021	0.47
BTRC	0.34	0.021	0.47
chr18:12348271-12348382	0.61	0.021	0.47
MAATS1	0.3	0.021	0.47
DDX60	0.33	0.021	0.48
CPD	0.33	0.021	0.48
GALE	0.33	0.021	0.48
CD320	0.3	0.021	0.48
chr4:148768301-148768373	0.76	0.021	0.48
BFSP2	0.33	0.021	0.48
AMBN	0.33	0.021	0.48
HAUS6	0.27	0.021	0.48
non-targeting-6017	1.1	0.021	0.48
B3GNT1	0.33	0.021	0.48
GPS2	0.27	0.021	0.48
OR2AG2	0.33	0.021	0.48
PHRF1	0.3	0.021	0.48
POTED	0.33	0.021	0.48
DCAF10	0.33	0.021	0.48
SCUBE3	0.33	0.021	0.48
TACO1	0.33	0.021	0.48
AGTPBP1	0.33	0.021	0.48
EYA2	0.33	0.022	0.48
CREBL2	0.33	0.022	0.48
SMIM11A	0.46	0.022	0.48
PHYH	0.33	0.022	0.48
C10orf95	0.33	0.022	0.48
FNDC5	0.33	0.022	0.48
chr9:72892225-72892388	0.61	0.022	0.48
RNF19A	0.26	0.022	0.48
chr12:7635238-7635358	0.6	0.022	0.48
CABP4	0.33	0.022	0.48
chr8:27970535-27970690	0.6	0.022	0.48
chr8:67900634-67900752	0.6	0.022	0.48
PRLR	0.33	0.022	0.48
TNFRSF10A	0.31	0.022	0.48
PHACTR3	0.33	0.022	0.48
AKTIP	0.26	0.022	0.48
RMND1	0.33	0.022	0.48
SEC31A	0.31	0.022	0.48
RCOR3	0.31	0.022	0.48
SRSF6	0.31	0.022	0.48
ASXL2	0.33	0.022	0.48
chr11:3700783-3700938	0.6	0.022	0.48
SMYD1	0.33	0.022	0.48
PYROXD2	0.33	0.022	0.48
chr14:78187080-78187171	0.6	0.023	0.49
ARL5C	0.33	0.023	0.49
ANKRD33B	0.33	0.023	0.49
ACER1	0.33	0.023	0.49
KANK1	0.28	0.023	0.49
DST	0.33	0.023	0.49
PTPRK	0.33	0.023	0.49
VGLL1	0.33	0.023	0.49
MRPL20	0.33	0.023	0.49
SETD8	0.33	0.023	0.49
chr5:102363888-102363942	0.6	0.023	0.49
PGAM5	0.33	0.023	0.49
chr21:39772495-39772567	0.74	0.023	0.49
DEFB130	0.28	0.023	0.49
chr3:120169530-120169593	0.6	0.023	0.49
API5	0.3	0.023	0.49
chr9:73426085-73426160	0.74	0.023	0.49
PNO1	0.3	0.023	0.49
chr10:115351952-115352060	0.59	0.023	0.49
TBCC	0.33	0.023	0.49
KLRB1	0.33	0.024	0.49
KRT5	0.33	0.024	0.49
chr20:44755278-44755380	0.59	0.024	0.49
LRIT2	0.33	0.024	0.49
TERF2IP	0.33	0.024	0.49
chr5:134231983-134232114	0.59	0.024	0.49
LRRC58	0.33	0.024	0.49
MRPL41	0.33	0.024	0.49
IFFO2	0.3	0.024	0.49
DEFB114	0.42	0.024	0.49
TTC1	0.3	0.024	0.49
RAD23B	0.27	0.024	0.49
chr5:141005579-141005638	0.59	0.024	0.49
CALB2	0.33	0.024	0.49
RAB26	0.33	0.024	0.49
ENTPD6	0.29	0.024	0.49
RPS16	0.3	0.024	0.49
ISM2	0.33	0.024	0.5
CYC1	0.3	0.024	0.5
BNC1	0.32	0.024	0.5
TTC19	0.32	0.024	0.5
HSPA8	0.28	0.024	0.5
OR52J3	0.32	0.024	0.5
chr18:48584494-48584614	0.59	0.024	0.5
COPS5	0.27	0.024	0.5
ZNF700	0.29	0.025	0.5
DUSP1	0.3	0.025	0.5
BEX5	0.32	0.025	0.5
WWOX	0.32	0.025	0.5
DUSP11	0.29	0.025	0.5
STAU1	0.32	0.025	0.5
CCDC9	0.32	0.025	0.5
chr6:43748540-43748591	0.59	0.025	0.5
RAB8A	0.32	0.025	0.5
ASAH1	0.32	0.025	0.5
JPH2	0.32	0.025	0.5
STBD1	0.32	0.025	0.5
GSDMD	0.27	0.025	0.5
chr9:131484853-131485018	0.59	0.025	0.5
PRSS23	0.32	0.025	0.5
ZMAT4	0.32	0.025	0.5
HVCN1	0.29	0.025	0.5
ATAD3C	0.32	0.025	0.5
SLC26A9	0.32	0.025	0.5
ARSJ	0.32	0.025	0.5
PDCD11	0.32	0.025	0.5
HCFC2	0.29	0.025	0.5
DEGS1	0.32	0.025	0.5
LRP5	0.32	0.025	0.5
chr1:23380253-23380332	0.73	0.025	0.5
KIAA0100	0.32	0.026	0.51
chr7:134618141-134618545	0.45	0.026	0.51
NPIPA1	0.38	0.026	0.51
non-targeting-6046	1.1	0.026	0.51
CTAGE4	0.32	0.026	0.51
STAT2	0.28	0.026	0.51
chr19:47656154-47656297	0.58	0.026	0.51
non-targeting-3186	1.1	0.026	0.51
SCN2A	0.32	0.026	0.51
HERC1	0.27	0.026	0.51
MAP3K7	0.32	0.026	0.51
chr4:25407194-25407244	0.58	0.026	0.51
RHBDD3	0.32	0.026	0.51
PLEKHA4	0.28	0.026	0.51
TGDS	0.3	0.026	0.51
IRF9	0.26	0.026	0.51
CEMP1	0.32	0.026	0.51
TXNRD3	0.32	0.026	0.51
PSMG1	0.32	0.026	0.51
CRIP3	0.28	0.026	0.51
JAM3	0.32	0.026	0.51
chr11:61548183-61548264	0.58	0.026	0.51
chr2:102480282-102480513	0.58	0.026	0.51
GYS2	0.32	0.026	0.51
STYX	0.32	0.026	0.51
CFC1	0.24	0.027	0.51
chr4:55948122-55948208	0.58	0.027	0.51
PRG4	0.32	0.027	0.51
chr2:204261507-204261690	0.58	0.027	0.51
CEP78	0.32	0.027	0.51
HIST1H4F	0.32	0.027	0.51
chr1:176105623-176105683	0.58	0.027	0.51
CAMSAP2	0.32	0.027	0.51
chr4:160265187-160265211	0.58	0.027	0.51
ARL17B	1.1	0.027	0.51
KLHL9	0.32	0.027	0.51
STIL	0.32	0.027	0.51
HIST1H3E	0.32	0.027	0.51
BEND7	0.32	0.027	0.51
ATP6V1G2	0.32	0.027	0.51
SIGLEC6	0.32	0.027	0.51
MTOR	0.32	0.027	0.51
non-targeting-7723	1.1	0.027	0.51
ETV6	0.27	0.027	0.51
chr16:15829222-15829435	0.58	0.027	0.51
chr19:1429965-1429995	0.58	0.027	0.51
SIRPA	0.28	0.027	0.51
BOD1	0.32	0.027	0.51
FIZ1	0.32	0.027	0.51
TRIO	0.32	0.027	0.51
PHF15	0.32	0.027	0.51
C11orf35	0.32	0.027	0.51
chr12:124811954-124812092	0.58	0.027	0.51
NLGN1	0.32	0.027	0.51
TMEM64	0.32	0.027	0.51
RBM41	0.29	0.027	0.51
FRRS1	0.32	0.027	0.51
chr4:83745707-83745827	0.58	0.028	0.51
chr10:99215358-99215470	0.41	0.028	0.51
chr10:75560774-75560842	0.57	0.028	0.51
non-targeting-4120	1.1	0.028	0.51
CACNA1B	0.32	0.028	0.51
MAPK8IP3	0.32	0.028	0.51
KIF1C	0.32	0.028	0.51
GBA	0.32	0.028	0.51
SRD5A3	0.28	0.028	0.51
ACTRT3	0.32	0.028	0.51
chr16:66858757-66858788	0.71	0.028	0.51
TLR3	0.32	0.028	0.51
PI15	0.32	0.028	0.51
MYH7B	0.32	0.028	0.51
KIDINS220	0.32	0.028	0.51
chr6:18258534-18258636	0.57	0.028	0.51
chr1:22041881-22041950	0.71	0.028	0.51
HIST1H2BI	0.32	0.028	0.51
LRRC52	0.32	0.028	0.51
SRP14	0.28	0.028	0.51
DPY30	0.32	0.028	0.51
chr14:39760222-39760315	0.57	0.028	0.51
ATP1A4	0.32	0.028	0.51
APOBEC3D	0.32	0.028	0.51
chr3:38043886-38044066	0.57	0.028	0.51
GHRH	0.32	0.028	0.51
PAN2	0.32	0.028	0.51
GFY	0.32	0.028	0.51
PIAS3	0.29	0.028	0.51
SETMAR	0.32	0.028	0.51
chr17:40025295-40025378	0.57	0.028	0.51
IGFBP2	0.32	0.028	0.51
MACC1	0.32	0.028	0.51
ARHGAP20	0.32	0.028	0.51
E2F3	0.32	0.028	0.51
chr1:155160197-155160334	0.57	0.029	0.51
LRRC3B	0.31	0.029	0.51
WASF1	0.31	0.029	0.51
ISY1-RAB43	1	0.029	0.52
chr9:33470009-33470189	0.57	0.029	0.52
PAIP2B	0.31	0.029	0.52
TMCC1	0.31	0.029	0.52
SLC22A6	0.31	0.029	0.52
METTL12	0.31	0.029	0.52
SEC22C	0.31	0.029	0.52
non-targeting-2730	1	0.029	0.52
NSRP1	0.31	0.029	0.52
SMARCD3	0.31	0.029	0.52
ACSM3	0.31	0.029	0.52
FAM83F	0.31	0.029	0.52
EFEMP1	0.31	0.029	0.52
LAMTOR1	0.31	0.029	0.52
QSOX2	0.31	0.029	0.52
C2CD4D	0.28	0.029	0.52
NUDT6	0.31	0.029	0.52
CSTL1	0.31	0.029	0.52
TAS2R20	0.31	0.029	0.52
MAGEA1	0.31	0.029	0.52
chr21:45518237-45518415	0.57	0.03	0.52
ABCC9	0.31	0.03	0.52
DOK7	0.31	0.03	0.52
chr15:65944007-65944097	0.57	0.03	0.52
PRPS1L1	0.28	0.03	0.52
MAD2L1	0.26	0.03	0.52
HMCN2	0.22	0.03	0.52
TRIM54	0.29	0.03	0.52
SCARA5	0.28	0.03	0.52
chr1:52947475-52947595	0.56	0.03	0.52
ERCC6L	0.31	0.03	0.52
CDKN2AIP	0.28	0.03	0.52
CLDN24	0.37	0.03	0.52
LRPPRC	0.28	0.03	0.52
CXXC1	0.28	0.03	0.52
SNX32	0.31	0.03	0.52
chr18:32446074-32446095	0.7	0.03	0.52
ARL4D	0.31	0.03	0.52
CRTAC1	0.31	0.03	0.52
CCT8L2	0.31	0.03	0.52
VPS13A	0.31	0.03	0.52
ABHD16A	0.31	0.03	0.52
RDX	0.29	0.03	0.52
TAT	0.31	0.03	0.52
CFDP1	0.28	0.031	0.52
TMEM63A	0.27	0.031	0.52
IKZF1	0.26	0.031	0.52
chr1:156177681-156177804	0.56	0.031	0.52
ADAMTS4	0.31	0.031	0.52
chr19:1053327-1053530	0.56	0.031	0.52
PDIA2	0.31	0.031	0.52
chr6:43748468-43748522	0.56	0.031	0.52
SMC6	0.31	0.031	0.52
TLX1	0.31	0.031	0.52
C9orf64	0.31	0.031	0.52
GRM7	0.31	0.031	0.52
KCNIP2	0.31	0.031	0.52
chr8:144873835-144873910	0.56	0.031	0.52
non-targeting-3247	1	0.031	0.52
chr7:129736760-129736847	0.56	0.031	0.52
TGFBI	0.31	0.031	0.52
chr19:15566914-15567059	0.56	0.031	0.52
ARL11	0.31	0.031	0.52
TAF1	0.31	0.031	0.52
POLR2L	0.31	0.031	0.52
chr16:109091-109125	0.56	0.031	0.52
OXR1	0.31	0.031	0.52
AMMECR1L	0.28	0.031	0.52
TUB	0.28	0.031	0.52
EBAG9	0.31	0.031	0.52
RMND5B	0.31	0.031	0.52
VCX3A	0.37	0.031	0.52
CREM	0.31	0.031	0.52
ZNF765	0.31	0.031	0.52
chr9:15457957-15458065	0.56	0.031	0.52
ZNF740	0.31	0.031	0.52
TLE4	0.28	0.031	0.53
ELFN2	0.31	0.032	0.53
CTSC	0.31	0.032	0.53
SFRP2	0.31	0.032	0.53
CACNA2D2	0.31	0.032	0.53
chr16:30486833-30486901	0.56	0.032	0.53
chr14:36169367-36169508	0.56	0.032	0.53
SDR9C7	0.31	0.032	0.53
ABCD3	0.31	0.032	0.53
NUDT5	0.28	0.032	0.53
LIPE	0.26	0.032	0.53
C9orf78	0.28	0.032	0.53
non-targeting-1439	1	0.032	0.53
WDR49	0.29	0.032	0.53
SACM1L	0.28	0.032	0.53
NR1D1	0.31	0.032	0.53
PAEP	0.29	0.032	0.53
ZNF559	0.29	0.032	0.53
SWT1	0.31	0.032	0.53
SPATA13	0.29	0.032	0.53
C15orf27	0.31	0.032	0.53
chr11:95555662-95555740	0.56	0.032	0.53
SIGLEC7	0.29	0.033	0.53
CARD16	0.31	0.033	0.53
ORMDL1	0.31	0.033	0.53
TEX13A	0.31	0.033	0.53
chr2:201761798-201761937	0.56	0.033	0.53
USP48	0.31	0.033	0.53
GZF1	0.28	0.033	0.53
CTSL	0.27	0.033	0.53
chr22:21165254-21165320	0.55	0.033	0.53
FERD3L	0.31	0.033	0.53
chr19:55085542-55085578	0.55	0.033	0.53
TSEN54	0.28	0.033	0.53
SCGB1A1	0.31	0.033	0.53
DDR2	0.31	0.033	0.53
MYLPF	0.31	0.033	0.53
TNR	0.31	0.033	0.53
PMEL	0.31	0.033	0.53
ASGR2	0.31	0.033	0.53
CENPL	0.31	0.033	0.53
TNKS	0.31	0.033	0.53
C9orf24	0.31	0.033	0.53
chr3:154859779-154859916	0.55	0.033	0.53
BIN2	0.29	0.033	0.53
CA1	0.31	0.033	0.53
CDH18	0.31	0.033	0.53
ZNF350	0.31	0.034	0.53
SH3TC2	0.31	0.034	0.53
MIP	0.31	0.034	0.53
OR5C1	0.31	0.034	0.53
LRRC4C	0.31	0.034	0.53
MZF1	0.29	0.034	0.53
chr19:50363242-50363312	0.68	0.034	0.53
ADAMTSL4	0.31	0.034	0.53
OR56A5	0.31	0.034	0.53
GPR22	0.31	0.034	0.53
DENND5B	0.3	0.034	0.53
DHX29	0.3	0.034	0.53
SAT1	0.3	0.034	0.53
CNIH3	0.3	0.034	0.53
ZNF335	0.29	0.034	0.53
ZNF197	0.3	0.034	0.53
KIAA1737	0.3	0.034	0.53
BAG2	0.29	0.034	0.53
STAMBPL1	0.3	0.034	0.53
TRPS1	0.3	0.034	0.53
MIIP	0.3	0.034	0.53
OSTF1	0.3	0.034	0.53
FOXL2	0.3	0.034	0.53
RSPH3	0.26	0.034	0.53
SLC13A4	0.3	0.034	0.53
SLC45A1	0.3	0.034	0.53
GSDMB	0.3	0.034	0.53
CCDC136	0.3	0.034	0.53
LIMD2	0.3	0.034	0.53
chr11:35747471-35747711	0.55	0.035	0.53
non-targeting-5500	0.99	0.035	0.53
chr2:234173537-234173789	0.55	0.035	0.53
CTAG1A	0.21	0.035	0.53
KIAA0825	0.3	0.035	0.53
GGT5	0.27	0.035	0.53
CPB2	0.25	0.035	0.53
chr19:35997027-35997087	0.55	0.035	0.53
TMEM252	0.3	0.035	0.54
DNAJC2	0.3	0.035	0.54
VOPP1	0.3	0.035	0.54
EIF2B5	0.3	0.035	0.54
non-targeting-3470	0.99	0.035	0.54
MOB3A	0.27	0.035	0.54
TBPL2	0.3	0.035	0.54
non-targeting-10778	0.99	0.035	0.54
TSHZ1	0.3	0.035	0.54
TMIGD2	0.3	0.035	0.54
PEG3	0.25	0.035	0.54
chr10:88441192-88441560	0.55	0.036	0.54
non-targeting-3280	0.99	0.036	0.54
chr1:144053505-144053668	0.55	0.036	0.54
PIGQ	0.27	0.036	0.54
CCL2	0.3	0.036	0.54
PTGES2	0.3	0.036	0.54
TMPRSS6	0.3	0.036	0.54
SCMH1	0.3	0.036	0.54
PDK3	0.3	0.036	0.54
RNF208	0.3	0.036	0.54
ARHGAP17	0.27	0.036	0.54
IL10	0.3	0.036	0.54
chr6:75884753-75885026	0.54	0.036	0.54
ADCK3	0.3	0.036	0.54
KLHL6	0.3	0.036	0.54
TTC7B	0.25	0.036	0.54
RNASE9	0.3	0.036	0.54
OR8D4	0.3	0.036	0.54
IKZF5	0.3	0.036	0.54
DDX19A	0.3	0.036	0.54
BIN1	0.3	0.036	0.54
CALCOCO1	0.3	0.036	0.54
CTDP1	0.28	0.036	0.54
UNC13D	0.3	0.036	0.54
SPIDR	0.25	0.036	0.54
non-targeting-10524	0.98	0.036	0.54
non-targeting-4325	0.98	0.036	0.54
chr18:59807652-59807712	0.54	0.037	0.54
ZNF431	0.3	0.037	0.54
NCSTN	0.25	0.037	0.54
TUBE1	0.26	0.037	0.54
IL6ST	0.26	0.037	0.54
CHMP4A	0.3	0.037	0.54
GLT1D1	0.26	0.037	0.54
RAD18	0.3	0.037	0.54
PRRC2B	0.25	0.037	0.54
TRIM5	0.3	0.037	0.54
chr1:21924533-21924557	0.54	0.037	0.54
TP53I13	0.28	0.037	0.54
ELAVL1	0.3	0.037	0.54
NSFL1C	0.25	0.037	0.54
PLLP	0.3	0.037	0.54
CDK20	0.3	0.037	0.54
SLC9A9	0.3	0.037	0.54
non-targeting-8794	0.98	0.037	0.54
chr19:50311973-50312080	0.54	0.037	0.54
MX1	0.27	0.037	0.54
RALA	0.3	0.037	0.54
PLCB3	0.3	0.037	0.54
PGR	0.3	0.037	0.54
KYNU	0.3	0.037	0.54
ARSA	0.25	0.037	0.54
SLC34A1	0.3	0.037	0.54
KCNAB1	0.3	0.038	0.54
RHOT2	0.3	0.038	0.54
2022-12-01	0.3	0.038	0.54
FOLR1	0.3	0.038	0.54
SYT13	0.3	0.038	0.54
chr2:99689480-99689536	0.67	0.038	0.54
chr3:66286967-66287124	0.54	0.038	0.54
FAM84A	0.3	0.038	0.54
IL17RD	0.3	0.038	0.54
SLC39A3	0.3	0.038	0.54
GNAI2	0.3	0.038	0.54
chr14:74393809-74393931	0.54	0.038	0.54
PCCB	0.3	0.038	0.54
CAMK2D	0.3	0.038	0.54
PES1	0.3	0.038	0.54
non-targeting-7190	0.97	0.038	0.54
chr3:132415574-132415657	0.54	0.038	0.54
MMP24	0.3	0.038	0.54
NUFIP1	0.3	0.038	0.54
chr13:28855451-28855516	0.67	0.038	0.54
RNASE13	0.3	0.038	0.54
ESR2	0.3	0.038	0.54
chr11:16071258-16071300	0.67	0.038	0.54
chr15:34542831-34542930	0.54	0.038	0.54
PLIN2	0.28	0.038	0.54
ZSCAN18	0.3	0.039	0.55
PTPDC1	0.27	0.039	0.55
PLEKHA1	0.26	0.039	0.55
S100A7	0.26	0.039	0.55
SPG20	0.27	0.039	0.55
chr6:31752170-31752279	0.54	0.039	0.55
chr1:52822672-52822798	0.54	0.039	0.55
PPP4R1	0.26	0.039	0.55
chr12:57993182-57993221	0.53	0.039	0.55
LTA4H	0.3	0.039	0.55
chr15:28235721-28235793	0.53	0.039	0.55
ACD	0.27	0.039	0.55
HOXB8	0.3	0.039	0.55
FZD9	0.3	0.039	0.55
SPATA4	0.3	0.039	0.55
TMEM204	0.3	0.039	0.55
KIAA1984	0.27	0.039	0.55
FAM63A	0.28	0.039	0.55
SLC26A5	0.3	0.039	0.55
C16orf45	0.27	0.04	0.55
LYRM2	0.31	0.04	0.55
TMOD4	0.26	0.04	0.55
ATF5	0.3	0.04	0.55
CIB1	0.3	0.04	0.55
KCNN1	0.33	0.04	0.55
CANT1	0.3	0.04	0.55
NOTCH4	0.26	0.04	0.55
TMCO6	0.28	0.04	0.55
ECHDC3	0.29	0.04	0.55
FOXRED1	0.27	0.04	0.55
NBEAL1	0.29	0.04	0.55
chr2:204591421-204591712	0.53	0.04	0.55
chr7:157160066-157160177	0.53	0.04	0.55
chr11:47765504-47765715	0.53	0.04	0.55
chr12:122208812-122208878	0.53	0.04	0.55
ATP4B	0.29	0.04	0.55
GSTA3	0.29	0.04	0.55
AHCY	0.27	0.04	0.55
CERK	0.29	0.04	0.55
PPARGC1A	0.25	0.04	0.55
NOSTRIN	0.27	0.04	0.55
LRRC8D	0.29	0.04	0.55
MAN1A2	0.29	0.04	0.55
TMEM143	0.29	0.04	0.55
SEC23B	0.29	0.04	0.55
chr7:149417098-149417143	0.53	0.04	0.55
TAGAP	0.29	0.04	0.55
KANSL1L	0.28	0.04	0.55
CXorf36	0.29	0.04	0.55
chr11:6500488-6500587	0.66	0.041	0.55
chr7:94996678-94996839	0.95	0.041	0.55
GTF3C1	0.29	0.041	0.55
LRTM1	0.29	0.041	0.55
chr6:109691613-109691670	0.53	0.041	0.55
chr3:27420739-27420847	0.53	0.041	0.55
POP4	0.29	0.041	0.55
MTERFD2	0.27	0.041	0.55
CCDC134	0.29	0.041	0.55
ZNF385B	0.29	0.041	0.55
IQGAP2	0.29	0.041	0.55
GNPDA2	0.27	0.041	0.55
non-targeting-200	0.94	0.041	0.55
chr2:127825738-127825831	0.53	0.041	0.55
DAZAP1	0.29	0.041	0.55
TSC22D4	0.29	0.041	0.55
VPS13B	0.29	0.041	0.55
PAG1	0.29	0.041	0.55
TRMT1L	0.29	0.041	0.55
CXCL16	0.29	0.041	0.55
DNAI2	0.29	0.041	0.55
MTRR	0.25	0.042	0.55
CDH5	0.29	0.042	0.55
TTYH1	0.29	0.042	0.55
TTC21A	0.26	0.042	0.55
ZNF774	0.29	0.042	0.55
chr3:183894845-183894855	0.65	0.042	0.55
BHMT	0.29	0.042	0.55
MALRD1	0.29	0.042	0.55
PLXNA2	0.29	0.042	0.55
chr11:18596893-18596959	0.53	0.042	0.55
PRSS55	0.29	0.042	0.55
FAM185A	0.26	0.042	0.55
HIST1H3I	0.29	0.042	0.55
USP14	0.29	0.042	0.55
non-targeting-6769	0.94	0.042	0.55
ARHGAP42	0.24	0.042	0.55
chr1:109773499-109773643	0.52	0.042	0.55
BMI1	0.29	0.042	0.55
chr17:65882243-65882432	0.52	0.042	0.55
FOXR2	0.29	0.042	0.55
PRSS53	0.26	0.042	0.55
SLC25A27	0.29	0.043	0.55
TBX15	0.29	0.043	0.55
HAUS8	0.26	0.043	0.56
ANTXRL	0.29	0.043	0.56
non-targeting-5585	0.93	0.043	0.56
non-targeting-8677	0.93	0.043	0.56
RP1	0.29	0.043	0.56
SOX12	0.29	0.043	0.56
FAM175B	0.29	0.043	0.56
ETF1	0.25	0.043	0.56
RXRB	0.24	0.043	0.56
MPST	0.29	0.043	0.56
R3HDM4	0.29	0.043	0.56
chr3:51500821-51500892	0.52	0.044	0.56
TIMM21	0.29	0.044	0.56
CPNE7	0.29	0.044	0.56
chr5:148420978-148421036	0.52	0.044	0.56
non-targeting-10841	0.93	0.044	0.56
chr7:150066759-150066957	0.52	0.044	0.56
STEAP4	0.29	0.044	0.56
PROK1	0.29	0.044	0.56
chr17:27948241-27948441	0.52	0.044	0.56
NECAB2	0.29	0.044	0.56
SLC5A1	0.29	0.044	0.56
DNAJC3	0.27	0.044	0.56
PRDM12	0.29	0.044	0.56
LRRC8C	0.29	0.044	0.56
PREPL	0.29	0.044	0.56
PDE2A	0.29	0.044	0.56
CCNT1	0.29	0.044	0.56
PNMA1	0.29	0.044	0.56
PTPLA	0.24	0.044	0.56
TREML2	0.29	0.044	0.56
PHF2	0.29	0.045	0.56
MTMR4	0.29	0.045	0.56
ZFPM2	0.27	0.045	0.56
chr17:65942012-65942441	0.52	0.045	0.56
SHC4	0.29	0.045	0.56
C22orf42	0.29	0.045	0.56
UBN1	0.26	0.045	0.56
chr10:101923760-101923852	0.64	0.045	0.56
PIGA	0.29	0.045	0.56
RBP3	0.29	0.045	0.56
HOXC10	0.29	0.045	0.56
COX7A2	0.27	0.045	0.56
CLEC12A	0.29	0.045	0.56
GPR156	0.29	0.045	0.56
RSPO1	0.29	0.045	0.56
ERI2	0.29	0.045	0.56
MAEA	0.29	0.045	0.56
NUP214	0.26	0.045	0.56
NIPSNAP3A	0.29	0.045	0.56
chr1:2121151-2121220	0.52	0.045	0.56
LY6G6F	0.29	0.045	0.57
CBWD3	0.3	0.046	0.57
SLC13A3	0.29	0.046	0.57
VDR	0.29	0.046	0.57
DPCR1	0.29	0.046	0.57
chr16:3529470-3529600	0.52	0.046	0.57
PLA2G3	0.29	0.046	0.57
chr1:204931235-204931286	0.52	0.046	0.57
COL14A1	0.26	0.046	0.57
chr2:157435597-157435676	0.52	0.046	0.57
chr11:93528073-93528226	0.52	0.046	0.57
non-targeting-7489	0.91	0.046	0.57
STOX1	0.26	0.046	0.57
ANKRD39	0.29	0.046	0.57
TGFBR3L	0.29	0.046	0.57
chr1:235323825-235323962	0.52	0.046	0.57
ABCC8	0.29	0.046	0.57
chr13:45913631-45913737	0.91	0.046	0.57
chr9:134369791-134369873	0.51	0.046	0.57
PLD4	0.29	0.046	0.57
chr6:159004985-159005076	0.63	0.046	0.57
ABCA8	0.29	0.046	0.57
chr19:34921481-34921564	0.91	0.046	0.57
chr10:32128232-32128247	0.63	0.046	0.57
TSPAN9	0.27	0.046	0.57
EFHD2	0.26	0.046	0.57
ECE1	0.26	0.047	0.57
chr2:160621136-160621185	0.51	0.047	0.57
SMCR8	0.29	0.047	0.57
WSB1	0.29	0.047	0.57
chr18:11886711-11886777	0.63	0.047	0.57
TMEM132D	0.29	0.047	0.57
USP9X	0.29	0.047	0.57
chr20:2639404-2639483	0.51	0.047	0.57
APOLD1	0.28	0.047	0.57
chr8:28704263-28704326	0.51	0.047	0.57
HNRNPA0	0.28	0.047	0.57
WDPCP	0.28	0.047	0.57
AMMECR1	0.28	0.047	0.57
FADS3	0.27	0.047	0.57
TLR4	0.28	0.047	0.57
chr3:47894652-47894842	0.51	0.047	0.57
chr19:3759558-3759598	0.51	0.047	0.57
GUCY1A2	0.28	0.047	0.57
HOXB6	0.28	0.047	0.57
SPPL2B	0.63	0.048	0.57
KDM4C	0.24	0.048	0.57
DACT2	0.28	0.048	0.57
non-targeting-252	0.9	0.048	0.57
chr7:87815929-87816016	0.63	0.048	0.57
CCDC11	0.28	0.048	0.57
MPV17L2	0.28	0.048	0.57
IDI2	0.28	0.048	0.57
IZUMO4	0.28	0.048	0.57
MAS1	0.28	0.048	0.57
CACNG4	0.28	0.048	0.57
OR4X1	0.28	0.048	0.57
HIATL1	0.26	0.048	0.57
RALBP1	0.28	0.048	0.57
chr20:45725723-45725807	0.51	0.048	0.57
ZNF800	0.26	0.048	0.57
PC	0.28	0.048	0.57
chr7:35142528-35142703	0.89	0.048	0.57
PIKFYVE	0.22	0.049	0.57
PIM1	0.26	0.049	0.57
FKTN	0.28	0.049	0.57
chr7:30492313-30492449	0.51	0.049	0.57
EMR3	0.28	0.049	0.57
DIRAS1	0.28	0.049	0.57
chr11:67168538-67168703	0.51	0.049	0.57
RTL1	0.28	0.049	0.57
chr4:6858890-6858957	0.51	0.049	0.57
chr1:154926146-154926233	0.51	0.049	0.57
ITSN1	0.26	0.049	0.57
TIMELESS	0.28	0.049	0.57
ANAPC7	0.24	0.049	0.57
chr8:142200382-142200516	0.51	0.049	0.57
chr11:8462224-8462300	0.51	0.049	0.57
non-targeting-7916	0.89	0.049	0.57
DTNBP1	0.27	0.049	0.57
chr12:48190799-48190925	0.51	0.049	0.57
FXYD5	0.24	0.049	0.57
ZFR	0.27	0.049	0.58
RFTN2	0.28	0.049	0.58
CCT7	0.28	0.049	0.58
NUP133	0.28	0.049	0.58
SLC2A14	0.28	0.049	0.58
SLC2A4RG	0.28	0.049	0.58
TBX10	0.28	0.05	0.58
FAM126A	0.22	0.05	0.58
PLK5	0.28	0.05	0.58
QARS	0.25	0.05	0.58
RXRA	0.28	0.05	0.58
C9orf62	0.28	0.05	0.58
chr7:151082309-151082373	0.5	0.05	0.58
chr4:159636448-159636555	0.5	0.05	0.58
RRP15	0.28	0.05	0.58
DNAJC14	0.28	0.05	0.58
NXPH3	0.28	0.05	0.58
CHRNB2	0.28	0.05	0.58
KEL	0.28	0.05	0.58
WWP1	0.22	0.05	0.58
chr10:111651479-111651584	0.5	0.05	0.58
chr2:37463238-37463319	0.62	0.05	0.58
PPOX	0.28	0.051	0.58
ATHL1	0.25	0.051	0.58
FBXO5	0.28	0.051	0.58
PPAPDC1A	0.25	0.051	0.58
KRTAP5-8	0.28	0.051	0.58
EIF4A3	0.28	0.051	0.58
chr11:95574780-95574873	0.5	0.051	0.58
MYLK3	0.25	0.051	0.58
DSPP	0.28	0.051	0.58
chr1:202128582-202128597	0.5	0.051	0.58
chr15:62176326-62176468	0.5	0.051	0.58
chr13:32863769-32863880	0.5	0.051	0.58
EIF2S2	0.22	0.051	0.58
AFM	0.25	0.051	0.58
NCOA1	0.26	0.051	0.58
chr6:119295592-119295739	0.62	0.051	0.58
KCNK5	0.28	0.051	0.58
VASH2	0.28	0.051	0.58
RNF186	0.28	0.051	0.58
chr6:49806149-49806238	0.5	0.051	0.58
ELFN1	0.28	0.051	0.58
KRBA2	0.28	0.051	0.58
FAM81B	0.22	0.051	0.58
GJC3	0.28	0.052	0.58
DEFB129	0.28	0.052	0.58
CCBL2	0.28	0.052	0.58
OR5K1	0.28	0.052	0.58
LOC286238	0.28	0.052	0.58
CEACAM4	0.28	0.052	0.58
FAM160A2	0.28	0.052	0.58
GNAS	0.28	0.052	0.58
TMPRSS15	0.28	0.052	0.58
PMAIP1	0.28	0.052	0.58
chr6:24835930-24836099	0.5	0.052	0.58
TAS2R4	0.28	0.052	0.58
RASL11A	0.28	0.052	0.58
BPIFA2	0.28	0.052	0.58
AKIRIN1	0.28	0.052	0.58
DRAXIN	0.28	0.052	0.58
CEP135	0.25	0.052	0.58
CALCOCO2	0.24	0.052	0.58
chr10:75264607-75264634	0.61	0.052	0.58
CYB561	0.28	0.052	0.58
HINFP	0.25	0.052	0.58
WDR93	0.28	0.052	0.58
C10orf90	0.28	0.052	0.58
CCDC74B	0.24	0.052	0.58
C2orf73	0.28	0.052	0.58
FAM19A5	0.28	0.052	0.58
CR2	0.28	0.052	0.58
UBQLN3	0.28	0.052	0.58
ZNF184	0.28	0.052	0.58
RC3H1	0.28	0.052	0.58
PPP1R18	0.28	0.052	0.58
HYAL2	0.28	0.052	0.58
HOXB1	0.28	0.052	0.58
KRTAP13-1	0.28	0.052	0.58
TUSC3	0.25	0.052	0.58
MNDA	0.26	0.053	0.58
LAMTOR5	0.28	0.053	0.58
SLC18B1	0.28	0.053	0.58
BLOC1S6	0.28	0.053	0.58
HAVCR2	0.28	0.053	0.58
ABCE1	0.23	0.053	0.58
ANKRD17	0.28	0.053	0.58
UBXN1	0.25	0.053	0.58
ZNF485	0.28	0.053	0.58
CCDC91	0.26	0.053	0.58
non-targeting-8021	0.87	0.053	0.58
LOC100287036	0.28	0.053	0.58
chr8:142437901-142437924	0.61	0.053	0.58
chr6:6003401-6003506	0.5	0.053	0.59
SLC6A5	0.28	0.053	0.59
MGST1	0.25	0.053	0.59
APLP1	0.25	0.053	0.59
MMP19	0.25	0.053	0.59
FAM72B	0.33	0.053	0.59
DIAPH2	0.28	0.053	0.59
TIGD6	0.28	0.053	0.59
SLC35E1	0.28	0.053	0.59
TCEB3B	0.28	0.053	0.59
NALCN	0.28	0.053	0.59
AJUBA	0.28	0.053	0.59
CLEC4F	0.28	0.053	0.59
PGM2	0.28	0.054	0.59
chr9:140059637-140059748	0.5	0.054	0.59
TAPBP	0.25	0.054	0.59
C2CD2	0.28	0.054	0.59
MESP1	0.28	0.054	0.59
RHBDL2	0.28	0.054	0.59
UPK1B	0.25	0.054	0.59
USP45	0.28	0.054	0.59
chr20:33632307-33632515	0.49	0.054	0.59
non-targeting-1174	0.86	0.054	0.59
chr22:24226060-24226135	0.49	0.054	0.59
G6PC	0.28	0.054	0.59
VPS41	0.28	0.054	0.59
chr1:22021558-22021714	0.61	0.054	0.59
chr7:81599196-81599300	0.49	0.054	0.59
chr2:27589940-27590036	0.49	0.055	0.59
HLTF	0.27	0.055	0.59
chr12:53428493-53428508	0.61	0.055	0.59
CENPI	0.27	0.055	0.59
DYNC2H1	0.27	0.055	0.59
GTF2I	0.18	0.055	0.59
chr9:131388047-131388257	0.49	0.055	0.59
chr3:52557667-52557772	0.49	0.055	0.59
DECR1	0.26	0.055	0.59
SLCO1B3	0.27	0.055	0.59
2022-03-01	0.27	0.055	0.59
RPS15A	0.24	0.055	0.59
chr1:160276952-160277035	0.49	0.055	0.59
MRPS18B	0.25	0.055	0.59
chr12:53566305-53566432	0.49	0.055	0.59
C10orf131	0.27	0.055	0.59
chr3:38163561-38163685	0.49	0.055	0.59
NUP210L	0.27	0.055	0.59
XRCC6BP1	0.27	0.055	0.59
GNG7	0.27	0.055	0.59
IDNK	0.27	0.055	0.59
chr17:58529240-58529406	0.49	0.055	0.59
PPIE	0.24	0.055	0.59
chr12:70726546-70726626	0.49	0.055	0.59
HNRNPUL2	0.23	0.055	0.59
chr2:37439477-37439535	0.49	0.055	0.59
chr4:156723364-156723493	0.49	0.055	0.59
NPAT	0.27	0.055	0.59
chr14:61275042-61275146	0.6	0.055	0.59
OR4Q3	0.27	0.055	0.59
LGALS3BP	0.27	0.055	0.59
ULBP3	0.27	0.055	0.59
chr3:35750460-35750562	0.49	0.055	0.59
SIK2	0.25	0.055	0.59
BCORL1	0.27	0.055	0.59
CBR3	0.27	0.056	0.59
TMEM116	0.27	0.056	0.59
TMEM5	0.27	0.056	0.59
NT5C	0.26	0.056	0.59
PEX13	0.27	0.056	0.59
FUBP3	0.25	0.056	0.59
BECN1	0.26	0.056	0.59
LTBP2	0.27	0.056	0.59
EVA1C	0.26	0.056	0.59
IL27	0.27	0.056	0.59
RAB39A	0.27	0.056	0.59
C8orf82	0.27	0.056	0.59
ZFHX4	0.27	0.056	0.59
HHIP	0.27	0.056	0.59
ATP2B1	0.25	0.056	0.59
ISX	0.27	0.056	0.59
chr11:9452421-9452550	0.49	0.056	0.59
PIM3	0.27	0.056	0.59
ANKRD6	0.22	0.056	0.59
DPYS	0.26	0.056	0.59
KCNC4	0.27	0.056	0.59
non-targeting-11178	0.85	0.056	0.59
PTPRH	0.27	0.056	0.59
NRG1	0.27	0.056	0.59
CACNB2	0.27	0.056	0.59
USP17L19	0.85	0.057	0.59
SIAH2	0.27	0.057	0.59
ZSCAN5B	0.27	0.057	0.59
PRPF40B	0.27	0.057	0.59
WIPF3	0.27	0.057	0.59
GPR116	0.27	0.057	0.59
LSMEM1	0.27	0.057	0.59
NKAIN2	0.27	0.057	0.59
FOXP3	0.25	0.057	0.59
PRKRIR	0.23	0.057	0.59
chr11:43775595-43775671	0.49	0.057	0.59
chr2:55252221-55254621	0.49	0.057	0.59
chr3:155560220-155560408	0.49	0.057	0.59
chrX:20211604-20211711	0.49	0.057	0.59
TFEC	0.27	0.057	0.59
KIAA1324	0.27	0.057	0.59
TMEM41A	0.24	0.057	0.59
EPAS1	0.27	0.057	0.59
PRAMEF20	0.2	0.057	0.59
HDHD3	0.27	0.057	0.59
ZFYVE26	0.27	0.057	0.59
KRTAP4-2	0.27	0.057	0.59
chr1:204953154-204953270	0.49	0.057	0.59
SNCG	0.27	0.057	0.59
ANKRD29	0.23	0.057	0.59
TPD52L2	0.25	0.057	0.59
BAG1	0.27	0.057	0.59
NPB	0.27	0.057	0.59
non-targeting-2626	0.84	0.057	0.59
chr2:224863-224920	0.49	0.057	0.59
VSTM1	0.27	0.058	0.59
RLN3	0.27	0.058	0.59
CD74	0.25	0.058	0.59
CCNE1	0.25	0.058	0.59
TOPBP1	0.27	0.058	0.59
chr6:86328985-86329135	0.6	0.058	0.59
OPN4	0.27	0.058	0.59
chr11:3707293-3707424	0.49	0.058	0.59
UBL5	0.27	0.058	0.59
FRMPD2	0.2	0.058	0.59
PPM1L	0.27	0.058	0.59
CLCC1	0.25	0.058	0.59
SPON2	0.27	0.058	0.59
CEBPZ	0.27	0.058	0.59
C17orf77	0.27	0.058	0.59
chr11:14900753-14900989	0.48	0.058	0.59
LRRC46	0.27	0.058	0.59
DCAF7	0.27	0.058	0.59
ELP5	0.25	0.058	0.59
chr1:21154109-21154191	0.48	0.058	0.59
chr3:14209756-14209776	0.84	0.058	0.59
HHLA1	0.27	0.058	0.59
OR11G2	0.27	0.058	0.59
APOE	0.27	0.058	0.59
C1orf63	0.27	0.058	0.59
MRPS33	0.27	0.058	0.59
PDCD1LG2	0.27	0.058	0.59
CDR1	0.27	0.058	0.59
chr20:31812160-31812268	0.48	0.058	0.59
PRCP	0.27	0.059	0.59
LHFPL2	0.27	0.059	0.59
BDKRB2	0.27	0.059	0.59
chr14:24703318-24703447	0.59	0.059	0.59
chr22:29695270-29695305	0.59	0.059	0.59
WNT8B	0.27	0.059	0.59
chr9:84249011-84249216	0.48	0.059	0.59
FAM153A	0.22	0.059	0.59
C19orf80	0.27	0.059	0.59
CBLN4	0.27	0.059	0.59
OR2AT4	0.27	0.059	0.59
chr10:97154367-97154430	0.48	0.059	0.59
GJA10	0.27	0.059	0.59
chr8:121328182-121328236	0.48	0.059	0.59
PCK2	0.27	0.059	0.59
ABHD14A	0.24	0.059	0.59
KIF12	0.26	0.059	0.59
AIFM2	0.26	0.059	0.59
APOA4	0.27	0.059	0.59
chr6:24409688-24409721	0.84	0.059	0.59
ADIPOR2	0.26	0.059	0.59
chr11:63782723-63782753	0.48	0.059	0.59
OR9A2	0.25	0.06	0.59
chr11:21555919-21556060	0.48	0.06	0.59
chr12:70983743-70984013	0.48	0.06	0.59
POMP	0.27	0.06	0.59
CLEC2B	0.26	0.06	0.59
C21orf58	0.27	0.06	0.59
EIF4E1B	0.27	0.06	0.59
ASB3	0.24	0.06	0.59
chr1:157737268-157737299	0.48	0.06	0.59
VKORC1	0.27	0.06	0.59
CEP70	0.27	0.06	0.59
chr17:60651705-60651771	0.48	0.06	0.59
chr2:69581390-69581444	0.48	0.06	0.59
METTL11B	0.27	0.06	0.59
SSH3	0.22	0.06	0.59
chr6:5000796-5000865	0.48	0.06	0.59
chr12:81676788-81676818	0.48	0.06	0.59
STRADA	0.27	0.06	0.59
ABCB6	0.23	0.061	0.59
CAND2	0.27	0.061	0.59
KIAA1841	0.27	0.061	0.59
CDRT15	0.25	0.061	0.59
NATD1	0.34	0.061	0.59
chr1:243456392-243456521	0.48	0.061	0.59
chr7:44268394-44268523	0.48	0.061	0.59
RGS3	0.27	0.061	0.59
MN1	0.27	0.061	0.59
chr19:45868299-45868416	0.48	0.061	0.59
GPR97	0.24	0.061	0.59
VPS72	0.27	0.061	0.59
ADCK5	0.27	0.061	0.59
chr13:115022552-115022705	0.48	0.061	0.59
PCDHGB6	0.27	0.061	0.59
FURIN	0.27	0.061	0.59
HIST1H2BF	0.27	0.061	0.59
RNF144A	0.27	0.061	0.6
OXLD1	0.27	0.061	0.6
chr10:124187791-124187862	0.83	0.061	0.6
MAFK	0.27	0.062	0.6
ASPSCR1	0.27	0.062	0.6
CACHD1	0.27	0.062	0.6
OR4D2	0.27	0.062	0.6
CORIN	0.24	0.062	0.6
MEN1	0.27	0.062	0.6
chr17:73265529-73265550	0.48	0.062	0.6
chr16:75276367-75276811	0.58	0.062	0.6
SUGP2	0.27	0.062	0.6
C1orf112	0.27	0.062	0.6
C17orf98	0.27	0.062	0.6
HP1BP3	0.24	0.062	0.6
ABHD17C	0.27	0.062	0.6
KHDC1	0.27	0.062	0.6
TASP1	0.22	0.062	0.6
HM13	0.27	0.063	0.6
EMC2	0.27	0.063	0.6
non-targeting-6071	0.82	0.063	0.6
TOP1	0.27	0.063	0.6
chr17:41343388-41343598	0.48	0.063	0.6
ZFP90	0.25	0.063	0.6
ALPK2	0.27	0.063	0.6
PATL2	0.27	0.063	0.6
VGLL2	0.27	0.063	0.6
GSX1	0.27	0.063	0.6
TBC1D3	0.21	0.063	0.6
chr8:104922361-104922429	0.48	0.063	0.6
OR4D6	0.27	0.063	0.6
CCDC85C	0.27	0.063	0.6
ITGB2	0.27	0.063	0.6
OSCP1	0.24	0.063	0.6
TMED8	0.27	0.063	0.6
HBB	0.27	0.063	0.6
CD79B	0.27	0.064	0.6
KIAA1324L	0.27	0.064	0.6
CD300LF	0.27	0.064	0.6
chr14:20849711-20849845	0.47	0.064	0.6
FMN2	0.27	0.064	0.6
CNGA1	0.27	0.064	0.6
chr7:75657959-75658021	0.47	0.064	0.6
SIGLEC8	0.27	0.064	0.6
CCNG1	0.24	0.064	0.6
AASS	0.24	0.064	0.6
IRGM	0.27	0.064	0.6
chr2:152463119-152463227	0.47	0.064	0.6
CIC	0.27	0.064	0.6
ERN2	0.27	0.064	0.6
RPF1	0.27	0.064	0.6
DEFB136	0.26	0.064	0.6
chr11:77817852-77817958	0.47	0.064	0.6
TREX2	0.26	0.064	0.6
MYT1L	0.26	0.064	0.6
SYT11	0.26	0.064	0.6
DNAH17	0.26	0.064	0.6
CEBPA	0.26	0.064	0.6
chr1:183511499-183511637	0.47	0.064	0.6
INVS	0.26	0.064	0.6
MVB12A	0.24	0.064	0.6
MSC	0.26	0.064	0.6
PPFIA2	0.26	0.064	0.6
ZFP36	0.26	0.064	0.6
C10orf32	0.26	0.064	0.6
DHX33	0.24	0.064	0.6
CCR5	0.26	0.065	0.6
AP5Z1	0.25	0.065	0.6
CACNA1E	0.26	0.065	0.6
EPHA6	0.26	0.065	0.6
chr9:140202059-140202098	0.47	0.065	0.6
TRAF3IP3	0.24	0.065	0.6
PHF11	0.25	0.065	0.6
GALNTL5	0.26	0.065	0.6
chrX:20062618-20062642	0.58	0.065	0.6
UGT1A1	0.26	0.065	0.6
TBX3	0.26	0.065	0.6
SLC1A2	0.26	0.065	0.6
chr14:76525669-76525716	0.47	0.065	0.6
WBP2	0.25	0.065	0.6
non-targeting-275	0.81	0.065	0.6
IER2	0.26	0.065	0.6
NCKAP5	0.26	0.065	0.6
chr6:36063763-36063843	0.47	0.065	0.6
chr16:28946764-28946875	0.47	0.065	0.6
CCDC8	0.26	0.065	0.6
TNNT1	0.24	0.065	0.6
ARMC8	0.25	0.065	0.6
SETD1A	0.26	0.065	0.6
non-targeting-10390	0.81	0.065	0.6
SLC35A2	0.24	0.065	0.6
RPS29	0.26	0.065	0.6
LRRN1	0.26	0.065	0.6
SV2A	0.26	0.065	0.6
ITIH3	0.26	0.065	0.6
COX4I1	0.26	0.065	0.6
PNLIPRP3	0.26	0.065	0.6
BIRC5	0.26	0.066	0.6
chr11:57505384-57505498	0.47	0.066	0.6
RFWD3	0.26	0.066	0.6
GIT1	0.26	0.066	0.6
STK24	0.24	0.066	0.6
AKAP8L	0.26	0.066	0.6
chr1:33563607-33563667	0.47	0.066	0.6
chr5:65370851-65371058	0.47	0.066	0.6
BCHE	0.26	0.066	0.6
PGAP2	0.26	0.066	0.6
OTUD4	0.26	0.066	0.6
GPR37L1	0.26	0.066	0.6
non-targeting-11387	0.81	0.066	0.6
C16orf91	0.26	0.066	0.6
chr1:201869849-201869879	0.57	0.066	0.6
GPR101	0.26	0.066	0.6
chr4:103557021-103557164	0.47	0.066	0.6
RAPGEF1	0.26	0.066	0.6
STRN3	0.26	0.066	0.6
chr18:43456200-43456307	0.47	0.066	0.6
TSPAN13	0.26	0.066	0.6
APOA5	0.26	0.066	0.6
chr10:75280665-75280785	0.47	0.067	0.6
CD48	0.25	0.067	0.6
IQCG	0.26	0.067	0.6
CYP11A1	0.26	0.067	0.6
STH	0.26	0.067	0.6
SPDYC	0.26	0.067	0.6
HSPB9	0.26	0.067	0.6
chr9:37769941-37770016	0.47	0.067	0.6
chr12:109677634-109677790	0.47	0.067	0.6
chr3:9883882-9883927	0.47	0.067	0.6
CREB3L1	0.23	0.067	0.6
CAT	0.26	0.067	0.6
PSMB10	0.26	0.067	0.6
LRRC38	0.26	0.067	0.6
ASCL1	0.26	0.067	0.6
CAMKK2	0.26	0.067	0.6
LDB3	0.25	0.067	0.6
chr1:23765653-23765723	0.47	0.067	0.6
SLU7	0.26	0.067	0.6
PKM	0.26	0.067	0.6
C8orf34	0.26	0.067	0.6
RPL6	0.18	0.067	0.6
CCT4	0.24	0.067	0.6
chr13:52371961-52372044	0.47	0.068	0.6
AADACL2	0.26	0.068	0.6
YBX2	0.26	0.068	0.6
chr3:193334966-193335074	0.47	0.068	0.6
TBX21	0.26	0.068	0.6
HAPLN4	0.26	0.068	0.6
SAA1	0.22	0.068	0.6
XAGE1A	0.26	0.068	0.6
COX6A1	0.22	0.068	0.6
CXorf64	0.26	0.068	0.6
CHRNB4	0.26	0.068	0.6
ADSL	0.26	0.068	0.6
NECAP2	0.26	0.068	0.6
EIF4B	0.26	0.068	0.6
chr5:74889702-74889874	0.47	0.068	0.6
P2RX7	0.24	0.068	0.6
CHN1	0.26	0.068	0.6
TNIP2	0.26	0.068	0.6
GRXCR2	0.26	0.068	0.6
chr1:201958510-201958659	0.47	0.068	0.6
TANGO6	0.26	0.068	0.6
chr10:23247998-23248067	0.47	0.068	0.6
chr14:20840891-20841016	0.47	0.068	0.6
APMAP	0.25	0.068	0.6
EPHB2	0.26	0.068	0.6
chr9:33113771-33113876	0.47	0.068	0.6
PPP1R12B	0.26	0.069	0.6
chr17:30660435-30660539	0.47	0.069	0.6
MAP1LC3A	0.25	0.069	0.6
DDX27	0.24	0.069	0.6
chr7:74133197-74133260	0.47	0.069	0.6
LRP12	0.26	0.069	0.6
GJA5	0.26	0.069	0.6
ATOX1	0.26	0.069	0.6
UBE2D2	0.25	0.069	0.6
CASK	0.26	0.069	0.6
chr11:118926461-118926555	0.47	0.069	0.6
OPHN1	0.24	0.069	0.6
CCDC40	0.26	0.069	0.6
TXNL4B	0.26	0.069	0.6
ELMOD1	0.26	0.069	0.6
SLAMF9	0.26	0.069	0.6
PRAMEF22	0.26	0.069	0.6
HEPHL1	0.26	0.069	0.6
PPP1R14A	0.26	0.069	0.6
CELF5	0.26	0.069	0.6
USP17L10	0.26	0.069	0.6
GIMAP4	0.26	0.069	0.6
SLC12A2	0.26	0.069	0.6
SLC25A43	0.22	0.069	0.6
BCO2	0.26	0.07	0.6
chr6:147105753-147105930	0.46	0.07	0.6
SAMD14	0.26	0.07	0.6
non-targeting-5305	0.79	0.07	0.6
MTF2	0.26	0.07	0.6
chr1:78383250-78383442	0.46	0.07	0.6
COX8A	0.26	0.07	0.6
A2ML1	0.26	0.07	0.6
PTPRE	0.26	0.07	0.6
IL36B	0.26	0.07	0.6
FRAT2	0.26	0.07	0.6
RHOB	0.26	0.07	0.6
HNRNPF	0.26	0.07	0.6
GPR142	0.26	0.07	0.6
TMCO4	0.26	0.07	0.6
chr10:58118448-58118485	0.46	0.07	0.6
GRM2	0.26	0.07	0.6
TAS2R10	0.26	0.07	0.6
TRAF1	0.26	0.07	0.6
chr8:22269549-22269719	0.46	0.07	0.6
chr17:4908149-4908295	0.46	0.07	0.6
SLC45A3	0.26	0.07	0.6
DCN	0.26	0.07	0.6
IRF4	0.24	0.07	0.61
KDM4B	0.26	0.07	0.61
chr20:20270946-20271035	0.46	0.07	0.61
SEC24C	0.22	0.07	0.61
SYCP2L	0.26	0.071	0.61
chr20:34458876-34459056	0.46	0.071	0.61
chr22:19459209-19459331	0.46	0.071	0.61
STX19	0.26	0.071	0.61
DLG2	0.26	0.071	0.61
DMRTB1	0.26	0.071	0.61
SEC61G	0.26	0.071	0.61
OTUD1	0.26	0.071	0.61
TCIRG1	0.23	0.071	0.61
GUCD1	0.21	0.071	0.61
chr7:128455848-128455985	0.46	0.071	0.61
SNX29	0.18	0.071	0.61
TRAF3	0.26	0.071	0.61
COL19A1	0.26	0.071	0.61
chr8:133913597-133913798	0.46	0.071	0.61
chr11:3844138-3844223	0.46	0.071	0.61
REV3L	0.26	0.071	0.61
chr9:134406032-134406074	0.46	0.072	0.61
chr4:499506-499716	0.46	0.072	0.61
chr1:15650947-15651055	0.46	0.072	0.61
NR4A2	0.22	0.072	0.61
UGT2A1	0.26	0.072	0.61
chr1:100606407-100606522	0.46	0.072	0.61
PFKFB2	0.26	0.072	0.61
HTR4	0.26	0.072	0.61
INPP5B	0.24	0.072	0.61
NDUFB8	0.26	0.072	0.61
TMCC2	0.26	0.072	0.61
SEMA3E	0.26	0.072	0.61
GPAM	0.23	0.072	0.61
MAP3K1	0.26	0.072	0.61
ARHGAP33	0.26	0.072	0.61
MTRNR2L3	0.36	0.072	0.61
DDX24	0.23	0.072	0.61
PAF1	0.23	0.072	0.61
chr12:133158024-133158102	0.46	0.072	0.61
chr17:5358479-5358591	0.46	0.072	0.61
KIAA1199	0.26	0.072	0.61
chr12:26348606-26348884	0.46	0.072	0.61
non-targeting-1537	0.79	0.072	0.61
WNK3	0.26	0.072	0.61
chr16:75690104-75690239	0.46	0.072	0.61
chr19:34868407-34868491	0.46	0.073	0.61
SYAP1	0.23	0.073	0.61
non-targeting-3322	0.78	0.073	0.61
GLT6D1	0.26	0.073	0.61
PINX1	0.26	0.073	0.61
non-targeting-10823	0.78	0.073	0.61
SMIM21	0.26	0.073	0.61
ZNF645	0.26	0.073	0.61
MS4A3	0.26	0.073	0.61
STX4	0.24	0.073	0.61
chrX:153197523-153197568	0.46	0.073	0.61
GPRC5A	0.26	0.073	0.61
KRT18	0.26	0.073	0.61
chr12:9845629-9845711	0.46	0.073	0.61
chr14:69349589-69349772	0.46	0.073	0.61
chr11:3765738-3765879	0.46	0.073	0.61
FAM172A	0.26	0.073	0.61
TCEAL7	0.26	0.073	0.61
CHM	0.26	0.073	0.61
NGFRAP1	0.26	0.073	0.61
chr17:3928212-3928412	0.46	0.073	0.61
WDR60	0.23	0.073	0.61
KLHL10	0.26	0.073	0.61
MDM4	0.26	0.073	0.61
SLC38A5	0.22	0.073	0.61
chr2:91842945-91843023	0.46	0.074	0.61
chr14:55251057-55251099	0.46	0.074	0.61
MFN1	0.23	0.074	0.61
COL9A1	0.26	0.074	0.61
OR5M10	0.26	0.074	0.61
SLC24A4	0.26	0.074	0.61
non-targeting-3543	0.78	0.074	0.61
ARMC1	0.24	0.074	0.61
MMP8	0.25	0.074	0.61
chr11:65305740-65305795	0.46	0.074	0.61
chr11:68321612-68321725	0.46	0.074	0.61
chr11:118828024-118828056	0.46	0.074	0.61
PPP2R2A	0.23	0.074	0.61
RPUSD3	0.25	0.074	0.61
CREB1	0.25	0.074	0.61
SOCS6	0.25	0.074	0.61
HRAS	0.25	0.074	0.61
ZYX	0.22	0.074	0.61
CXCR6	0.25	0.074	0.61
chr19:35832245-35832428	0.46	0.074	0.61
PTCHD1	0.25	0.074	0.61
OR5H2	0.24	0.074	0.61
HINT3	0.24	0.074	0.61
NEK4	0.23	0.074	0.61
RTKN2	0.24	0.074	0.61
chr4:95531311-95531455	0.46	0.074	0.61
chr1:19237877-19237970	0.46	0.075	0.61
chr9:35699352-35699458	0.46	0.075	0.61
SLC16A3	0.25	0.075	0.61
CCDC57	0.25	0.075	0.61
KPNA1	0.23	0.075	0.61
CFTR	0.25	0.075	0.61
VAMP2	0.25	0.075	0.61
UBQLN1	0.24	0.075	0.61
SLC11A1	0.23	0.075	0.61
PLCL2	0.25	0.075	0.61
CRYBG3	0.25	0.075	0.61
WDFY4	0.25	0.075	0.61
CDC123	0.23	0.075	0.61
EZH2	0.23	0.075	0.61
chrX:41082469-41082655	0.45	0.075	0.61
PGAM4	0.23	0.075	0.61
non-targeting-10484	0.77	0.075	0.61
SOCS4	0.25	0.076	0.61
FABP7	0.25	0.076	0.61
RCN3	0.23	0.076	0.61
DPP10	0.25	0.076	0.61
PTP4A2	0.22	0.076	0.61
YTHDC1	0.25	0.076	0.61
PLCXD3	0.25	0.076	0.61
chr17:40461064-40461116	0.45	0.076	0.61
DSTN	0.25	0.076	0.61
non-targeting-11678	0.77	0.076	0.61
SRRM3	0.25	0.076	0.61
chr1:113134146-113134225	0.45	0.076	0.61
TRIM26	0.25	0.076	0.61
AOX1	0.23	0.076	0.61
OR8U1	0.25	0.076	0.61
CDK5R1	0.25	0.076	0.61
chr16:67660457-67660618	0.45	0.076	0.61
MAEL	0.24	0.076	0.61
MYL1	0.25	0.076	0.61
PRSS22	0.25	0.076	0.61
ZNF44	0.23	0.076	0.61
C2orf15	0.27	0.076	0.61
ASPHD1	0.25	0.076	0.61
chr15:91449074-91449151	0.45	0.076	0.61
APLN	0.22	0.076	0.61
PPM1H	0.25	0.076	0.61
TMEM202	0.25	0.077	0.61
CLCA4	0.25	0.077	0.61
BMP6	0.25	0.077	0.61
MINK1	0.25	0.077	0.61
CYTIP	0.25	0.077	0.61
SUCLG1	0.25	0.077	0.61
chr1:155288646-155288719	0.45	0.077	0.61
chr19:58001514-58001553	0.45	0.077	0.61
CCDC114	0.25	0.077	0.61
PREP	0.23	0.077	0.61
GMDS	0.25	0.077	0.61
PRELID2	0.25	0.077	0.61
LIMCH1	0.25	0.077	0.61
VLDLR	0.25	0.077	0.61
chr4:69185840-69185923	0.45	0.077	0.61
TMEM110	0.25	0.077	0.61
SPEM1	0.25	0.077	0.61
chr4:186435856-186436044	0.45	0.077	0.61
GTF2A1L	0.25	0.077	0.61
LTK	0.25	0.077	0.61
TCP1	0.21	0.077	0.61
ANKRD45	0.24	0.077	0.61
LGALS2	0.25	0.077	0.61
ZNF692	0.25	0.077	0.61
chr7:91737807-91737947	0.45	0.077	0.61
OR5B17	0.25	0.077	0.61
chr2:198257695-198257912	0.45	0.077	0.61
[truncated: 13,726 more rows]
