# Supplementary material for: SF3B1 mutations provide genetic vulnerability to copper ionophores in human acute myeloid leukemia
Source: Sci Adv. 2024 Mar 22;10(12):eadl4018. doi: 10.1126/sciadv.adl4018 (PMC10959413; doi:10.1126/sciadv.adl4018)
Supplement: Supplementary file 2 — Tables S1 to S8 [file sciadv.adl4018_data_files_s1_to_s8.zip › adl4018_Data_file_S3.xlsx]

## Sheet: S767 transcriptome
id	logFC	P.Value	adj.P.Val	gene
ENSG00000023330.15	0.835725	2.71615e-07	0.00563031	ALAS1
ENSG00000072274.13	0.726848	7.08148e-05	0.528374	TFRC
ENSG00000161513.12	0.367178	7.86669e-05	0.528374	FDXR
ENSG00000134574.11	0.289403	0.000101958	0.528374	DDB2
ENSG00000174307.7	0.434508	0.000245662	0.956501	PHLDA3
ENSG00000213376.4	-2.40363	0.000320604	0.956501	GAPDHP71
ENSG00000125148.7	0.687396	0.000362909	0.956501	MT2A
ENSG00000080546.13	0.345104	0.000399612	0.956501	SESN1
ENSG00000055163.20	0.242907	0.000493347	0.956501	CYFIP2
ENSG00000166801.15	0.282355	0.000536623	0.956501	FAM111A
ENSG00000171469.11	0.329287	0.000549202	0.956501	ZNF561
ENSG00000107796.13	0.316384	0.000553718	0.956501	ACTA2
ENSG00000049130.16	0.325115	0.000642161	0.999955	KITLG
ENSG00000189266.13	-0.172741	0.000927041	0.999955	PNRC2
ENSG00000197872.11	0.296765	0.0010062	0.999955	FAM49A
ENSG00000048392.11	0.250052	0.00109709	0.999955	RRM2B
ENSG00000111181.12	-1.63626	0.00115045	0.999955	SLC6A12
ENSG00000152953.13	0.451841	0.00146515	0.999955	STK32B
ENSG00000135679.25	0.226004	0.00147046	0.999955	MDM2
ENSG00000171466.10	0.277315	0.00150884	0.999955	ZNF562
ENSG00000277587.1	1.6991	0.00151083	0.999955	AC008759.3
ENSG00000135744.8	0.360856	0.00163773	0.999955	AGT
ENSG00000107968.10	-0.359023	0.00168771	0.999955	MAP3K8
ENSG00000005020.13	0.169	0.00184561	0.999955	SKAP2
ENSG00000242268.3	2.03699	0.00185187	0.999955	LINC02082
ENSG00000109452.12	0.196833	0.00186958	0.999955	INPP4B
ENSG00000132274.16	0.318008	0.00189577	0.999955	TRIM22
ENSG00000072310.17	-0.260135	0.00190112	0.999955	SREBF1
ENSG00000197375.12	0.240497	0.00205473	0.999955	SLC22A5
ENSG00000026103.22	0.440557	0.00207879	0.999955	FAS
ENSG00000131080.15	0.4229	0.00210517	0.999955	EDA2R
ENSG00000173546.7	0.387639	0.00214725	0.999955	CSPG4
ENSG00000161642.17	0.262525	0.00224787	0.999955	ZNF385A
ENSG00000109472.14	0.249965	0.00225961	0.999955	CPE
ENSG00000235316.1	-0.404694	0.00229861	0.999955	DUSP8P5
ENSG00000159247.13	1.02833	0.00230428	0.999955	TUBBP5
ENSG00000163840.10	0.168428	0.00231835	0.999955	DTX3L
ENSG00000260249.3	-1.65152	0.00245476	0.999955	AC007608.3
ENSG00000185022.12	-0.757256	0.00255548	0.999955	MAFF
ENSG00000101336.14	0.178602	0.0026103	0.999955	HCK
ENSG00000229832.1	-1.62415	0.00320606	0.999955	AL360091.1
ENSG00000166851.15	-0.139207	0.00328941	0.999955	PLK1
ENSG00000281398.4	-0.217328	0.0035192	0.999955	SNHG4
ENSG00000185432.12	0.240391	0.00356617	0.999955	METTL7A
ENSG00000151208.17	0.179799	0.00370557	0.999955	DLG5
ENSG00000151690.15	0.288324	0.00370721	0.999955	MFSD6
ENSG00000250959.2	-0.372394	0.00423337	0.999955	GLUD1P3
ENSG00000162191.13	-0.156984	0.00424126	0.999955	UBXN1
ENSG00000072571.20	-0.142334	0.00444535	0.999955	HMMR
ENSG00000103544.15	0.178855	0.00451058	0.999955	VPS35L
ENSG00000138792.10	-1.3539	0.00454415	0.999955	ENPEP
ENSG00000183323.13	0.223367	0.0045805	0.999955	CCDC125
ENSG00000111737.12	-0.128521	0.00480035	0.999955	RAB35
ENSG00000166340.17	0.143758	0.00500159	0.999955	TPP1
ENSG00000137310.12	0.16813	0.00500692	0.999955	TCF19
ENSG00000130749.10	-0.137097	0.00504159	0.999955	ZC3H4
ENSG00000100024.15	-1.3649	0.00507614	0.999955	UPB1
ENSG00000184939.16	0.166921	0.00547941	0.999955	ZFP90
ENSG00000137090.12	1.41821	0.00550219	0.999955	DMRT1
ENSG00000175779.4	-1.19325	0.00552071	0.999955	LINC02694
ENSG00000186352.9	-0.716138	0.00564005	0.999955	ANKRD37
ENSG00000167216.17	-0.234189	0.00564247	0.999955	KATNAL2
ENSG00000259712.1	0.606189	0.00567136	0.999955	AC023906.5
ENSG00000210151.2	-0.698392	0.00570155	0.999955	MT-TS1
ENSG00000196839.13	0.18917	0.00585013	0.999955	ADA
ENSG00000251587.1	-1.24917	0.0059506	0.999955	LDHAP1
ENSG00000111843.14	0.168951	0.00601299	0.999955	TMEM14C
ENSG00000171067.11	0.17541	0.00645002	0.999955	C11orf24
ENSG00000143256.5	-0.147231	0.00647479	0.999955	PFDN2
ENSG00000285492.1	0.256123	0.00654715	0.999955	AL356417.3
ENSG00000153029.14	0.194629	0.00657457	0.999955	MR1
ENSG00000159399.9	-0.15406	0.00676816	0.999955	HK2
ENSG00000164176.13	-0.645078	0.00682047	0.999955	EDIL3
ENSG00000170734.11	0.160349	0.0069491	0.999955	POLH
ENSG00000133812.15	0.292353	0.00700031	0.999955	SBF2
ENSG00000232208.2	-1.64228	0.00700835	0.999955	AL139415.1
ENSG00000076248.10	-0.179239	0.00707663	0.999955	UNG
ENSG00000134901.13	0.296477	0.00717727	0.999955	POGLUT2
ENSG00000177311.11	0.210942	0.00718129	0.999955	ZBTB38
ENSG00000179750.16	0.281841	0.00718702	0.999955	APOBEC3B
ENSG00000128482.16	-1.32812	0.00738097	0.999955	RNF112
ENSG00000139637.14	-0.146122	0.00741831	0.999955	C12orf10
ENSG00000113328.19	0.142773	0.00759791	0.999955	CCNG1
ENSG00000104518.11	0.157519	0.00760743	0.999955	GSDMD
ENSG00000270441.1	0.640491	0.00767307	0.999955	AC135506.1
ENSG00000138778.12	-0.164192	0.00776445	0.999955	CENPE
ENSG00000100336.17	0.22514	0.00778362	0.999955	APOL4
ENSG00000182472.9	-1.35116	0.00782007	0.999955	CAPN12
ENSG00000196975.16	0.183028	0.00797231	0.999955	ANXA4
ENSG00000163071.11	0.337012	0.00812638	0.999955	SPATA18
ENSG00000178913.8	-0.131726	0.00812988	0.999955	TAF7
ENSG00000073803.14	0.227899	0.00860436	0.999955	MAP3K13
ENSG00000137841.12	0.141223	0.00866018	0.999955	PLCB2
ENSG00000108691.9	-0.507144	0.0087795	0.999955	CCL2
ENSG00000081177.18	0.195658	0.00890217	0.999955	EXD2
ENSG00000117525.14	-0.661066	0.00897593	0.999955	F3
ENSG00000164930.12	0.144713	0.00900865	0.999955	FZD6
ENSG00000165178.9	0.201861	0.00912712	0.999955	NCF1C
ENSG00000149050.10	1.17383	0.00919916	0.999955	ZNF214
ENSG00000178685.14	0.251427	0.00923714	0.999955	PARP10
ENSG00000204178.11	-0.170325	0.00947551	0.999955	MACO1
ENSG00000138496.16	0.278323	0.00950341	0.999955	PARP9
ENSG00000175567.10	-0.183382	0.00964197	0.999955	UCP2
ENSG00000204528.3	1.37867	0.00973224	0.999955	PSORS1C3
ENSG00000231890.8	-0.827703	0.00976537	0.999955	DARS-AS1
ENSG00000107738.20	0.195325	0.00984865	0.999955	VSIR
ENSG00000143751.10	-0.139953	0.00987452	0.999955	SDE2
ENSG00000274317.2	-0.670495	0.00987673	0.999955	LINC02334
ENSG00000105220.17	-0.11556	0.0099818	0.999955	GPI
ENSG00000089060.11	0.180834	0.0100382	0.999955	SLC8B1
ENSG00000073910.22	0.158484	0.0100448	0.999955	FRY
ENSG00000125144.13	0.708148	0.0100742	0.999955	MT1G
ENSG00000085063.16	0.156108	0.0101417	0.999955	CD59
ENSG00000229727.7	0.995454	0.0101454	0.999955	AC013460.1
ENSG00000109832.14	-1.15714	0.0102036	0.999955	DDX25
ENSG00000258667.2	-2.50883	0.0104043	0.999955	HIF1A-AS3
ENSG00000144843.11	0.726367	0.0105117	0.999955	ADPRH
ENSG00000130940.15	0.25504	0.0105958	0.999955	CASZ1
ENSG00000186480.13	-0.333638	0.010629	0.999955	INSIG1
ENSG00000142798.20	0.301771	0.0106483	0.999955	HSPG2
ENSG00000135378.4	0.125932	0.0106744	0.999955	PRRG4
ENSG00000178719.17	0.122846	0.0107151	0.999955	GRINA
ENSG00000127951.7	0.353541	0.0107419	0.999955	FGL2
ENSG00000155363.18	0.157762	0.0107725	0.999955	MOV10
ENSG00000105397.14	0.133065	0.0109403	0.999955	TYK2
ENSG00000154767.14	0.136634	0.0110142	0.999955	XPC
ENSG00000076356.7	0.232299	0.011015	0.999955	PLXNA2
ENSG00000198821.10	0.323221	0.0111245	0.999955	CD247
ENSG00000164938.14	0.254324	0.0112127	0.999955	TP53INP1
ENSG00000253537.3	-0.786467	0.0112614	0.999955	PCDHGA7
ENSG00000134291.12	0.169885	0.0113242	0.999955	TMEM106C
ENSG00000106367.15	0.147233	0.0113896	0.999955	AP1S1
ENSG00000198886.2	0.256263	0.0114048	0.999955	MT-ND4
ENSG00000117595.12	1.3354	0.011465	0.999955	IRF6
ENSG00000137177.20	0.177349	0.0115813	0.999955	KIF13A
ENSG00000283480.1	-1.09162	0.011637	0.999955	AL512380.2
ENSG00000096996.16	0.353229	0.0117305	0.999955	IL12RB1
ENSG00000110080.18	0.142335	0.0118817	0.999955	ST3GAL4
ENSG00000135899.17	0.211167	0.011944	0.999955	SP110
ENSG00000166897.15	0.316537	0.0120129	0.999955	ELFN2
ENSG00000263563.6	0.659352	0.0120688	0.999955	UBBP4
ENSG00000212907.2	0.290374	0.0121595	0.999955	MT-ND4L
ENSG00000104972.15	0.571296	0.0122946	0.999955	LILRB1
ENSG00000143217.9	0.525291	0.0123603	0.999955	NECTIN4
ENSG00000185404.16	0.185998	0.0124543	0.999955	SP140L
ENSG00000167850.4	0.304257	0.0126073	0.999955	CD300C
ENSG00000168394.11	0.148777	0.0126491	0.999955	TAP1
ENSG00000106868.16	0.151381	0.0126748	0.999955	SUSD1
ENSG00000237840.6	-0.435692	0.0127216	0.999955	FAM21FP
ENSG00000184014.8	-0.186074	0.012946	0.999955	DENND5A
ENSG00000105849.6	-0.139882	0.0130656	0.999955	TWISTNB
ENSG00000136295.15	0.128682	0.0131767	0.999955	TTYH3
ENSG00000166321.14	-0.288027	0.0133122	0.999955	NUDT13
ENSG00000106560.11	0.23058	0.0133297	0.999955	GIMAP2
ENSG00000112367.10	0.194861	0.0133658	0.999955	FIG4
ENSG00000256030.1	-0.952891	0.013389	0.999955	CBX3P4
ENSG00000102879.15	0.119625	0.0134303	0.999955	CORO1A
ENSG00000080823.23	0.191427	0.0134451	0.999955	MOK
ENSG00000132589.16	0.151642	0.0134675	0.999955	FLOT2
ENSG00000179361.17	0.163137	0.0135191	0.999955	ARID3B
ENSG00000151012.13	-0.467625	0.0135574	0.999955	SLC7A11
ENSG00000242258.1	0.353027	0.0135692	0.999955	LINC00996
ENSG00000272420.1	0.854604	0.0136039	0.999955	AL513477.2
ENSG00000171860.5	-0.92366	0.0136869	0.999955	C3AR1
ENSG00000131142.13	1.53771	0.0137812	0.999955	CCL25
ENSG00000276952.1	-0.758119	0.0138157	0.999955	AL121772.3
ENSG00000020181.18	0.143346	0.0138589	0.999955	ADGRA2
ENSG00000106123.12	0.417015	0.0139266	0.999955	EPHB6
ENSG00000178997.11	1.42535	0.0139369	0.999955	EXD1
ENSG00000123338.13	0.105795	0.0140202	0.999955	NCKAP1L
ENSG00000119121.22	1.3716	0.0142103	0.999955	TRPM6
ENSG00000166268.11	-1.07828	0.0142722	0.999955	MYRFL
ENSG00000196083.10	-0.129046	0.0143236	0.999955	IL1RAP
ENSG00000107282.8	0.463279	0.0144498	0.999955	APBA1
ENSG00000169715.15	0.30787	0.0145476	0.999955	MT1E
ENSG00000232300.1	0.802996	0.0147215	0.999955	FAM215B
ENSG00000137364.5	0.162859	0.0147237	0.999955	TPMT
ENSG00000112249.14	0.117569	0.0147707	0.999955	ASCC3
ENSG00000125124.12	0.210803	0.0147721	0.999955	BBS2
ENSG00000159423.17	0.174628	0.014879	0.999955	ALDH4A1
ENSG00000284299.1	-1.06408	0.0149077	0.999955	AL590132.1
ENSG00000250764.1	0.708324	0.0149323	0.999955	AC025178.1
ENSG00000164237.9	0.454684	0.0149965	0.999955	CMBL
ENSG00000196950.14	-0.121794	0.0150746	0.999955	SLC39A10
ENSG00000163913.11	0.144725	0.0150761	0.999955	IFT122
ENSG00000104131.13	-0.106484	0.0152986	0.999955	EIF3J
ENSG00000248113.2	-1.3077	0.0154215	0.999955	AC067942.2
ENSG00000152056.17	0.292427	0.0154335	0.999955	AP1S3
ENSG00000167775.11	-0.368065	0.015503	0.999955	CD320
ENSG00000273680.1	0.633566	0.015712	0.999955	AC009318.2
ENSG00000134333.14	-0.166409	0.0157971	0.999955	LDHA
ENSG00000181458.10	-0.78453	0.0158586	0.999955	TMEM45A
ENSG00000196576.15	0.226725	0.0158626	0.999955	PLXNB2
ENSG00000163739.5	-0.238312	0.0160231	0.999955	CXCL1
ENSG00000139970.17	0.181064	0.0161325	0.999955	RTN1
ENSG00000176171.11	-0.476812	0.0163055	0.999955	BNIP3
ENSG00000201573.1	0.963644	0.0164119	0.999955	Y_RNA
ENSG00000237845.1	-0.448742	0.0164771	0.999955	AL139161.1
ENSG00000238365.3	0.899477	0.0165379	0.999955	RNU7-57P
ENSG00000170190.16	0.448283	0.0166887	0.999955	SLC16A5
ENSG00000112559.14	0.183106	0.0169317	0.999955	MDFI
ENSG00000249816.7	-1.35139	0.0170632	0.999955	LINC00964
ENSG00000173744.17	-0.117438	0.0171686	0.999955	AGFG1
ENSG00000196935.9	0.359502	0.0172029	0.999955	SRGAP1
ENSG00000100612.14	0.187557	0.0172293	0.999955	DHRS7
ENSG00000104133.15	0.124493	0.0173494	0.999955	SPG11
ENSG00000030419.16	-0.170999	0.0174808	0.999955	IKZF2
ENSG00000249684.6	-0.415858	0.0175259	0.999955	AC106795.2
ENSG00000204581.3	-1.40439	0.0175428	0.999955	ACOXL-AS1
ENSG00000136943.11	0.375833	0.0175634	0.999955	CTSV
ENSG00000254726.3	0.176978	0.0176592	0.999955	MEX3A
ENSG00000159176.14	0.131385	0.0177058	0.999955	CSRP1
ENSG00000162104.10	0.144172	0.0177148	0.999955	ADCY9
ENSG00000133985.3	0.316262	0.0177523	0.999955	TTC9
ENSG00000228506.2	-0.205255	0.0178774	0.999955	AL513550.1
ENSG00000141576.16	0.356538	0.0181318	0.999955	RNF157
ENSG00000272361.2	-1.14633	0.0181513	0.999955	AC005014.2
ENSG00000074800.16	-0.0941328	0.0181674	0.999955	ENO1
ENSG00000211670.2	-0.927666	0.0182181	0.999955	IGLV3-9
ENSG00000229750.1	-1.23959	0.0183087	0.999955	AC096649.1
ENSG00000108848.16	-0.133913	0.0183971	0.999955	LUC7L3
ENSG00000163512.14	-0.149826	0.018437	0.999955	AZI2
ENSG00000137877.10	-0.922749	0.0185403	0.999955	SPTBN5
ENSG00000171681.12	0.211881	0.018551	0.999955	ATF7IP
ENSG00000126858.18	0.117182	0.0187404	0.999955	RHOT1
ENSG00000122592.8	0.262027	0.0187892	0.999955	HOXA7
ENSG00000164125.15	0.484765	0.018815	0.999955	GASK1B
ENSG00000090447.12	-0.118563	0.019006	0.999955	TFAP4
ENSG00000242193.11	0.197067	0.0190248	0.999955	CRYZL2P
ENSG00000197603.14	0.188222	0.0190822	0.999955	CPLANE1
ENSG00000198561.13	0.141598	0.0190874	0.999955	CTNND1
ENSG00000119630.14	0.793314	0.0193827	0.999955	PGF
ENSG00000116574.6	0.115413	0.0195003	0.999955	RHOU
ENSG00000133131.15	0.174864	0.0195382	0.999955	MORC4
ENSG00000206932.1	-1.20557	0.0195436	0.999955	RNU6-4P
ENSG00000139597.18	0.14909	0.0195557	0.999955	N4BP2L1
ENSG00000233902.1	1.15661	0.0195996	0.999955	AL645933.1
ENSG00000110768.12	0.141761	0.0197108	0.999955	GTF2H1
ENSG00000183666.17	-0.207757	0.0197413	0.999955	GUSBP1
ENSG00000171848.15	0.128674	0.0198302	0.999955	RRM2
ENSG00000135686.13	0.109033	0.0198482	0.999955	KLHL36
ENSG00000287377.1	-0.875842	0.0199905	0.999955	AC090948.4
ENSG00000164331.10	0.165639	0.0200004	0.999955	ANKRA2
ENSG00000278970.2	-0.185023	0.0200172	0.999955	HEIH
ENSG00000176225.14	0.137826	0.0202814	0.999955	RTTN
ENSG00000240096.1	-0.715584	0.0202831	0.999955	AL132838.1
ENSG00000129521.14	-0.680933	0.0202917	0.999955	EGLN3
ENSG00000131238.17	0.123579	0.0202932	0.999955	PPT1
ENSG00000137563.12	0.127115	0.0203316	0.999955	GGH
ENSG00000275759.1	-1.08897	0.0203484	0.999955	AC026367.3
ENSG00000171161.13	0.110224	0.0203699	0.999955	ZNF672
ENSG00000235823.3	-0.535882	0.0205531	0.999955	OLMALINC
ENSG00000100473.18	0.107473	0.0205618	0.999955	COCH
ENSG00000110031.12	0.28326	0.0206386	0.999955	LPXN
ENSG00000186318.16	0.312818	0.0206543	0.999955	BACE1
ENSG00000228612.2	-0.780851	0.0207378	0.999955	HK2P1
ENSG00000213638.6	-0.256352	0.0207897	0.999955	ADAT3
ENSG00000162512.16	0.694972	0.020841	0.999955	SDC3
ENSG00000254415.3	0.304493	0.0209107	0.999955	SIGLEC14
ENSG00000105146.13	-0.60601	0.0209636	0.999955	AURKC
ENSG00000238103.4	0.737684	0.0210127	0.999955	RPL9P7
ENSG00000248429.5	0.329954	0.0212177	0.999955	FAM198B-AS1
ENSG00000184470.21	0.163492	0.0212351	0.999955	TXNRD2
ENSG00000051620.11	0.118738	0.021251	0.999955	HEBP2
ENSG00000259838.1	0.658	0.0212662	0.999955	ELOCP2
ENSG00000138449.10	0.455638	0.0212876	0.999955	SLC40A1
ENSG00000245571.7	0.358931	0.0213257	0.999955	FAM111A-DT
ENSG00000106635.8	-0.140173	0.0214334	0.999955	BCL7B
ENSG00000182459.5	-0.245571	0.0214674	0.999955	TEX19
ENSG00000138646.9	0.125045	0.0214764	0.999955	HERC5
ENSG00000226124.7	0.240509	0.0215537	0.999955	FTCDNL1
ENSG00000283199.3	-0.344573	0.0216208	0.999955	C13orf46
ENSG00000255458.7	-1.2644	0.021708	0.999955	AC108471.2
ENSG00000150656.15	-1.04363	0.0220551	0.999955	CNDP1
ENSG00000188493.15	-0.127671	0.0221271	0.999955	C19orf54
ENSG00000105327.17	0.175423	0.0221674	0.999955	BBC3
ENSG00000230445.4	0.487781	0.0222011	0.999955	LRRC37A6P
ENSG00000104324.16	0.252703	0.0223069	0.999955	CPQ
ENSG00000100664.11	-0.113148	0.0223379	0.999955	EIF5
ENSG00000162174.12	0.137634	0.0223936	0.999955	ASRGL1
ENSG00000120738.8	-0.986031	0.0225424	0.999955	EGR1
ENSG00000107104.18	0.121895	0.022607	0.999955	KANK1
ENSG00000168961.17	0.13126	0.0226767	0.999955	LGALS9
ENSG00000116741.8	-0.443142	0.0227891	0.999955	RGS2
ENSG00000111674.9	-0.252846	0.0227927	0.999955	ENO2
ENSG00000277050.1	1.27153	0.0228245	0.999955	AL122125.1
ENSG00000060303.5	1.27019	0.0228656	0.999955	RPS17P5
ENSG00000196116.8	0.135179	0.0229107	0.999955	TDRD7
ENSG00000246323.2	-0.614588	0.023062	0.999955	AC113382.1
ENSG00000283141.1	-0.586349	0.023136	0.999955	LINC02666
ENSG00000152620.13	-0.101168	0.0231607	0.999955	NADK2
ENSG00000064313.12	0.0909844	0.0231985	0.999955	TAF2
ENSG00000125089.17	0.254248	0.0232026	0.999955	SH3TC1
ENSG00000128944.13	-0.116683	0.0232109	0.999955	KNSTRN
ENSG00000224961.3	-0.953373	0.0233505	0.999955	LINC01752
ENSG00000151474.23	0.131372	0.0233731	0.999955	FRMD4A
ENSG00000279981.1	-0.590959	0.0233992	0.999955	AC018445.4
ENSG00000279529.1	-0.306134	0.0234123	0.999955	AC008764.8
ENSG00000117676.14	0.106192	0.0235086	0.999955	RPS6KA1
ENSG00000110697.13	0.120651	0.0235719	0.999955	PITPNM1
ENSG00000215883.10	0.143466	0.0236319	0.999955	CYB5RL
ENSG00000169908.12	-0.3221	0.023671	0.999955	TM4SF1
ENSG00000136156.15	0.117707	0.0237091	0.999955	ITM2B
ENSG00000197852.12	0.223016	0.023791	0.999955	INKA2
ENSG00000228415.3	0.811555	0.0238858	0.999955	PTMAP1
ENSG00000181026.15	0.103952	0.0239916	0.999955	AEN
ENSG00000213965.3	-0.112957	0.023996	0.999955	NUDT19
ENSG00000105472.13	0.0974	0.0239969	0.999955	CLEC11A
ENSG00000124098.10	0.20421	0.0240981	0.999955	FAM210B
ENSG00000268758.7	-0.90066	0.0241207	0.999955	ADGRE4P
ENSG00000161921.15	0.168933	0.0241241	0.999955	CXCL16
ENSG00000162511.8	0.115657	0.0241693	0.999955	LAPTM5
ENSG00000243014.1	-0.744204	0.0242516	0.999955	PTMAP8
ENSG00000004809.14	0.159077	0.0242843	0.999955	SLC22A16
ENSG00000261485.1	-0.310639	0.0243377	0.999955	PAN3-AS1
ENSG00000198003.12	-0.878818	0.0243826	0.999955	CCDC151
ENSG00000226752.9	0.227143	0.0243925	0.999955	CUTALP
ENSG00000109743.11	0.195426	0.0246803	0.999955	BST1
ENSG00000112773.16	0.106814	0.0247096	0.999955	TENT5A
ENSG00000183688.4	-0.141333	0.0247414	0.999955	RFLNB
ENSG00000151491.14	0.165006	0.0248017	0.999955	EPS8
ENSG00000147100.11	0.485599	0.0248639	0.999955	SLC16A2
ENSG00000164211.13	-0.275593	0.0249066	0.999955	STARD4
ENSG00000102316.17	0.207694	0.0249346	0.999955	MAGED2
ENSG00000062282.15	0.139816	0.0250629	0.999955	DGAT2
ENSG00000072952.18	-0.251177	0.0251557	0.999955	MRVI1
ENSG00000158571.11	-0.671248	0.0252441	0.999955	PFKFB1
ENSG00000164002.11	0.190043	0.0255999	0.999955	EXO5
ENSG00000091527.15	-0.085234	0.0256598	0.999955	CDV3
ENSG00000145246.14	0.333651	0.0256799	0.999955	ATP10D
ENSG00000277159.1	0.619717	0.0257342	0.999955	AL139384.2
ENSG00000187730.9	0.282678	0.0257814	0.999955	GABRD
ENSG00000023909.10	-0.413908	0.0258269	0.999955	GCLM
ENSG00000231073.1	0.99925	0.0258595	0.999955	AL590133.1
ENSG00000106785.15	0.130669	0.025961	0.999955	TRIM14
ENSG00000012779.11	0.460676	0.025985	0.999955	ALOX5
ENSG00000264229.1	0.846414	0.0260342	0.999955	RNU4ATAC
ENSG00000125726.11	0.173563	0.0261262	0.999955	CD70
ENSG00000146386.8	0.104305	0.0261507	0.999955	ABRACL
ENSG00000164440.15	-0.817889	0.026291	0.999955	TXLNB
ENSG00000225338.1	-0.57195	0.0264254	0.999955	RPL23AP18
ENSG00000196187.12	0.156671	0.0264899	0.999955	TMEM63A
ENSG00000248719.2	-0.377865	0.0265726	0.999955	AC021127.1
ENSG00000130723.20	0.085969	0.0266506	0.999955	PRRC2B
ENSG00000228335.1	0.991025	0.0267444	0.999955	AC073063.1
ENSG00000260467.1	-1.15242	0.0267593	0.999955	AC018552.2
ENSG00000151729.11	0.172408	0.0268143	0.999955	SLC25A4
ENSG00000160633.13	-0.112861	0.0268774	0.999955	SAFB
ENSG00000113924.12	0.712374	0.0269619	0.999955	HGD
ENSG00000163947.11	0.270441	0.0271842	0.999955	ARHGEF3
ENSG00000091164.13	-0.14344	0.0273054	0.999955	TXNL1
ENSG00000287883.1	-0.629819	0.0273849	0.999955	AC093627.22
ENSG00000234841.4	-0.688427	0.0273895	0.999955	AC017007.2
ENSG00000148730.7	0.106605	0.0274467	0.999955	EIF4EBP2
ENSG00000276337.1	-0.728087	0.0274497	0.999955	AC105429.1
ENSG00000130164.13	-0.199738	0.0275664	0.999955	LDLR
ENSG00000100403.12	0.0999852	0.0275759	0.999955	ZC3H7B
ENSG00000224067.2	0.592423	0.0276124	0.999955	AL354877.1
ENSG00000224959.1	-1.06376	0.0276185	0.999955	AC017002.1
ENSG00000287887.1	0.729719	0.0277797	0.999955	AL391560.2
ENSG00000099219.14	0.129278	0.0277899	0.999955	ERMP1
ENSG00000140545.15	0.209488	0.0278149	0.999955	MFGE8
ENSG00000058272.19	-0.0999191	0.027905	0.999955	PPP1R12A
ENSG00000246273.8	-0.185386	0.0279396	0.999955	SBF2-AS1
ENSG00000168071.22	0.127051	0.0279732	0.999955	CCDC88B
ENSG00000115548.17	-0.226105	0.0282907	0.999955	KDM3A
ENSG00000169696.16	0.130389	0.0282981	0.999955	ASPSCR1
ENSG00000286489.1	0.975752	0.0283747	0.999955	AC010789.2
ENSG00000287419.1	0.85956	0.0284288	0.999955	AL121929.3
ENSG00000285886.1	-0.684844	0.0284374	0.999955	AC211476.6
ENSG00000166886.13	-0.348566	0.028526	0.999955	NAB2
ENSG00000104756.16	-0.133174	0.0286437	0.999955	KCTD9
ENSG00000105821.15	-0.104508	0.0286541	0.999955	DNAJC2
ENSG00000111602.12	0.0965273	0.0288199	0.999955	TIMELESS
ENSG00000136235.16	-0.632497	0.0289827	0.999955	GPNMB
ENSG00000172667.11	0.222275	0.0289988	0.999955	ZMAT3
ENSG00000175931.13	-0.101739	0.0290075	0.999955	UBE2O
ENSG00000072422.17	0.210433	0.0290646	0.999955	RHOBTB1
ENSG00000185088.14	0.155849	0.0290747	0.999955	RPS27L
ENSG00000083290.20	0.142763	0.0291084	0.999955	ULK2
ENSG00000277632.2	-1.45229	0.0292772	0.999955	CCL3
ENSG00000145979.18	0.162852	0.0293062	0.999955	TBC1D7
ENSG00000288061.1	-0.429225	0.0296349	0.999955	AP000926.2
ENSG00000163576.18	-0.839559	0.0296655	0.999955	EFHB
ENSG00000104361.10	0.138326	0.029679	0.999955	NIPAL2
ENSG00000178531.6	-0.212097	0.0296921	0.999955	CTXN1
ENSG00000110917.8	0.0809416	0.0297043	0.999955	MLEC
ENSG00000253719.4	-0.0954135	0.0298192	0.999955	ATXN7L3B
ENSG00000253368.4	-0.239339	0.0298705	0.999955	TRNP1
ENSG00000170891.11	0.676217	0.0299215	0.999955	CYTL1
ENSG00000144746.7	0.111422	0.0299527	0.999955	ARL6IP5
ENSG00000175697.10	-0.449305	0.0300883	0.999955	GPR156
ENSG00000147257.14	0.29385	0.0302085	0.999955	GPC3
ENSG00000136960.12	-1.11439	0.030236	0.999955	ENPP2
ENSG00000277763.1	-0.772969	0.0302501	0.999955	AL138995.1
ENSG00000229401.1	0.811763	0.0302599	0.999955	MIR5689HG
ENSG00000130021.14	-0.133151	0.0302899	0.999955	PUDP
ENSG00000165102.15	0.10119	0.0303899	0.999955	HGSNAT
ENSG00000155254.13	0.146978	0.0303939	0.999955	MARVELD1
ENSG00000267688.1	-0.881031	0.0303959	0.999955	KF456478.1
ENSG00000143590.14	-0.362879	0.0305801	0.999955	EFNA3
ENSG00000109805.10	-0.0982559	0.0306185	0.999955	NCAPG
ENSG00000166323.13	-0.633891	0.0306528	0.999955	C11orf65
ENSG00000125977.7	-0.100032	0.0307483	0.999955	EIF2S2
ENSG00000166501.14	0.149033	0.0307821	0.999955	PRKCB
ENSG00000238142.2	0.246585	0.0308344	0.999955	BX284668.5
ENSG00000126603.8	-1.10403	0.0309878	0.999955	GLIS2
ENSG00000163888.4	-0.289052	0.0310148	0.999955	CAMK2N2
ENSG00000214019.2	-0.977549	0.0310157	0.999955	AL034370.1
ENSG00000079482.13	0.357399	0.0310479	0.999955	OPHN1
ENSG00000186715.11	-0.572761	0.031071	0.999955	MST1L
ENSG00000131389.17	-0.102806	0.0311109	0.999955	SLC6A6
ENSG00000171320.15	0.11061	0.0312308	0.999955	ESCO2
ENSG00000121900.19	0.151353	0.0315022	0.999955	TMEM54
ENSG00000137825.11	0.272354	0.0315287	0.999955	ITPKA
ENSG00000178498.16	0.2544	0.0317258	0.999955	DTX3
ENSG00000263361.1	-1.14988	0.0317988	0.999955	MIR378H
ENSG00000100360.15	0.139513	0.0318239	0.999955	IFT27
ENSG00000149294.16	0.100805	0.0318506	0.999955	NCAM1
ENSG00000156304.15	-0.0891896	0.0318604	0.999955	SCAF4
ENSG00000119522.16	0.123028	0.031914	0.999955	DENND1A
ENSG00000099800.8	-0.125398	0.0319797	0.999955	TIMM13
ENSG00000228679.1	-1.05758	0.032088	0.999955	AL034347.1
ENSG00000173715.16	0.219964	0.0321564	0.999955	C11orf80
ENSG00000117906.14	0.115805	0.0321596	0.999955	RCN2
ENSG00000145882.11	0.114536	0.0322044	0.999955	PCYOX1L
ENSG00000102870.6	0.15069	0.0322813	0.999955	ZNF629
ENSG00000123892.12	-0.595931	0.0322948	0.999955	RAB38
ENSG00000139438.5	-0.224183	0.0323835	0.999955	FAM222A
ENSG00000157601.14	0.439858	0.0324462	0.999955	MX1
ENSG00000255468.7	0.348549	0.0324959	0.999955	AP001107.9
ENSG00000151014.6	-0.128564	0.0326273	0.999955	NOCT
ENSG00000055955.17	-0.80335	0.0326465	0.999955	ITIH4
ENSG00000114268.12	-1.65498	0.0327761	0.999955	PFKFB4
ENSG00000215093.3	-0.542437	0.0327854	0.999955	EEF1A1P29
ENSG00000234572.1	0.696582	0.0328069	0.999955	LINC01800
ENSG00000188153.13	0.127795	0.0328136	0.999955	COL4A5
ENSG00000215417.13	-0.168364	0.0328489	0.999955	MIR17HG
ENSG00000162961.14	0.125919	0.0328757	0.999955	DPY30
ENSG00000163297.17	-0.191041	0.0330074	0.999955	ANTXR2
ENSG00000287207.1	-1.0008	0.0331425	0.999955	AC096861.2
ENSG00000090339.9	-0.182973	0.0334505	0.999955	ICAM1
ENSG00000250948.1	-0.831991	0.0334872	0.999955	AC091180.4
ENSG00000011021.23	-0.210222	0.033494	0.999955	CLCN6
ENSG00000160991.16	0.116652	0.033537	0.999955	ORAI2
ENSG00000177932.7	0.582921	0.0336257	0.999955	ZNF354C
ENSG00000111640.15	-0.0730603	0.0336518	0.999955	GAPDH
ENSG00000244227.7	-1.90527	0.0338537	0.999955	LRRC77P
ENSG00000189159.16	-0.102928	0.0339158	0.999955	JPT1
ENSG00000175857.8	0.206639	0.0339184	0.999955	GAPT
ENSG00000119333.11	0.132472	0.0340033	0.999955	WDR34
ENSG00000176974.20	0.111998	0.0340678	0.999955	SHMT1
ENSG00000124226.11	0.0923127	0.0342793	0.999955	RNF114
ENSG00000162139.10	0.0806653	0.0342981	0.999955	NEU3
ENSG00000120262.10	0.370493	0.034307	0.999955	CCDC170
ENSG00000023697.13	0.123562	0.0343753	0.999955	DERA
ENSG00000267655.1	0.469248	0.0344191	0.999955	AC125437.1
ENSG00000019991.18	-0.32391	0.0344651	0.999955	HGF
ENSG00000227543.5	-0.52744	0.0344788	0.999955	SPAG5-AS1
ENSG00000119414.11	-0.0965505	0.034583	0.999955	PPP6C
ENSG00000213005.3	-1.06224	0.0346739	0.999955	PTTG3P
ENSG00000134684.10	-0.0838727	0.0346771	0.999955	YARS
ENSG00000167632.16	0.165256	0.0347073	0.999955	TRAPPC9
ENSG00000204946.10	-0.111782	0.0348491	0.999955	ZNF783
ENSG00000177595.18	0.16457	0.0348791	0.999955	PIDD1
ENSG00000095383.20	0.228689	0.0349037	0.999955	TBC1D2
ENSG00000270165.1	0.471412	0.0349621	0.999955	AC010530.1
ENSG00000228393.4	-0.392478	0.035036	0.999955	LINC01004
ENSG00000243323.7	-0.432571	0.0350892	0.999955	PTPRVP
ENSG00000108370.17	0.644601	0.0351105	0.999955	RGS9
ENSG00000160746.13	0.17472	0.0352137	0.999955	ANO10
ENSG00000001167.14	-0.101959	0.0352715	0.999955	NFYA
ENSG00000004866.20	0.15148	0.0353682	0.999955	ST7
ENSG00000138207.14	0.663632	0.03542	0.999955	RBP4
ENSG00000119772.16	0.112381	0.0354434	0.999955	DNMT3A
ENSG00000204970.9	0.416615	0.0354453	0.999955	PCDHA1
ENSG00000283929.1	-0.848704	0.0354557	0.999955	MIR5010
ENSG00000117399.14	-0.117461	0.0354927	0.999955	CDC20
ENSG00000099910.17	0.140983	0.0354953	0.999955	KLHL22
ENSG00000176871.8	0.179118	0.0355821	0.999955	WSB2
ENSG00000140525.17	0.110783	0.0360347	0.999955	FANCI
ENSG00000157514.16	-0.430222	0.0361707	0.999955	TSC22D3
ENSG00000145431.11	0.17503	0.0361803	0.999955	PDGFC
ENSG00000148848.14	-0.379993	0.0362002	0.999955	ADAM12
ENSG00000219391.1	-0.838464	0.0364034	0.999955	AC019129.1
ENSG00000178409.13	-0.1178	0.0364413	0.999955	BEND3
ENSG00000178202.13	0.155128	0.0365027	0.999955	POGLUT3
ENSG00000162878.13	-0.414693	0.0366097	0.999955	PKDCC
ENSG00000243902.6	0.818864	0.036698	0.999955	FP325335.1
ENSG00000106571.14	-1.04892	0.0367048	0.999955	GLI3
ENSG00000239198.1	-0.664647	0.0368405	0.999955	RPL5P22
ENSG00000134198.10	0.595668	0.0368744	0.999955	TSPAN2
ENSG00000148019.13	0.109725	0.0368975	0.999955	CEP78
ENSG00000119535.17	0.131998	0.0370028	0.999955	CSF3R
ENSG00000005156.12	0.0929508	0.0371302	0.999955	LIG3
ENSG00000164402.14	0.131002	0.0371555	0.999955	SEPTIN8
ENSG00000013016.16	0.308214	0.0372176	0.999955	EHD3
ENSG00000136273.13	0.14919	0.0372889	0.999955	HUS1
ENSG00000196152.10	0.208215	0.0373344	0.999955	ZNF79
ENSG00000214485.6	0.376727	0.0374764	0.999955	RPL7P1
ENSG00000186638.16	0.123227	0.037497	0.999955	KIF24
ENSG00000184060.11	0.228718	0.0376026	0.999955	ADAP2
ENSG00000168781.22	0.119062	0.0376442	0.999955	PPIP5K1
ENSG00000126460.11	-0.407102	0.0376714	0.999955	PRRG2
ENSG00000110218.9	-0.161938	0.0376734	0.999955	PANX1
ENSG00000149548.15	0.216754	0.0378768	0.999955	CCDC15
ENSG00000276250.1	-0.846141	0.0379175	0.999955	AC127024.6
ENSG00000181472.5	-0.115448	0.0379251	0.999955	ZBTB2
ENSG00000145632.15	0.258293	0.0379524	0.999955	PLK2
ENSG00000115850.10	-0.620996	0.0380495	0.999955	LCT
ENSG00000225511.7	0.439646	0.0381324	0.999955	LINC00475
ENSG00000139793.18	-1.18764	0.0381481	0.999955	MBNL2
ENSG00000141449.14	0.209376	0.0381641	0.999955	GREB1L
ENSG00000071073.13	0.138665	0.0382964	0.999955	MGAT4A
ENSG00000162063.13	-0.0844414	0.0385896	0.999955	CCNF
ENSG00000127884.5	0.109862	0.0386623	0.999955	ECHS1
ENSG00000142197.12	0.123994	0.0387153	0.999955	DOP1B
ENSG00000109536.12	-0.12487	0.0387712	0.999955	FRG1
ENSG00000169660.16	0.129245	0.0388225	0.999955	HEXD
ENSG00000166503.9	0.159279	0.0389086	0.999955	HDGFL3
ENSG00000179163.11	0.179203	0.038958	0.999955	FUCA1
ENSG00000144635.9	-0.0933397	0.0392289	0.999955	DYNC1LI1
ENSG00000136436.14	-0.265638	0.0392532	0.999955	CALCOCO2
ENSG00000215717.6	0.106754	0.039415	0.999955	TMEM167B
ENSG00000279977.1	0.637778	0.039442	0.999955	AC008764.10
ENSG00000029153.14	0.130759	0.0394491	0.999955	ARNTL2
ENSG00000127022.15	-0.0681153	0.0395091	0.999955	CANX
ENSG00000223305.1	1.08411	0.0395771	0.999955	RN7SKP30
ENSG00000161509.14	0.66069	0.0397002	0.999955	GRIN2C
ENSG00000100490.9	0.179827	0.0397188	0.999955	CDKL1
ENSG00000237264.4	-1.0745	0.0397454	0.999955	FTH1P11
ENSG00000163069.12	0.16875	0.0397481	0.999955	SGCB
ENSG00000140416.21	0.132198	0.0398477	0.999955	TPM1
ENSG00000188010.14	0.204434	0.0399785	0.999955	MORN2
ENSG00000105127.9	-0.0855604	0.0399971	0.999955	AKAP8
ENSG00000251623.2	1.058	0.039999	0.999955	AC139491.5
ENSG00000064199.6	-0.163528	0.0400116	0.999955	SPA17
ENSG00000158457.6	0.150241	0.0401555	0.999955	TSPAN33
ENSG00000142892.15	0.123122	0.0401648	0.999955	PIGK
ENSG00000164556.7	-0.526493	0.0401851	0.999955	FAM183BP
ENSG00000241889.1	-0.59298	0.0402158	0.999955	AC079944.2
ENSG00000260302.3	0.315647	0.0403121	0.999955	AP005482.1
ENSG00000026950.17	0.195489	0.0403555	0.999955	BTN3A1
ENSG00000261504.1	-0.435398	0.0404346	0.999955	LINC01686
ENSG00000197816.14	0.810097	0.0404411	0.999955	CCDC180
ENSG00000284862.3	-0.772233	0.040666	0.999955	CCDC39
ENSG00000260708.1	-0.278699	0.040701	0.999955	AL118516.1
ENSG00000134247.10	0.157238	0.0407103	0.999955	PTGFRN
ENSG00000281691.1	-0.767773	0.040757	0.999955	RBM5-AS1
ENSG00000179958.9	-0.115122	0.0409181	0.999955	DCTPP1
ENSG00000118193.12	-0.0901146	0.0412446	0.999955	KIF14
ENSG00000185010.15	0.167338	0.0413347	0.999955	F8
ENSG00000275765.5	-0.382775	0.041454	0.999955	AC091982.3
ENSG00000279689.1	-0.521261	0.0416529	0.999955	AC022400.7
ENSG00000185019.17	-0.155838	0.0418695	0.999955	UBOX5
ENSG00000255133.2	-0.916772	0.0419311	0.999955	LINC02721
ENSG00000179348.11	-0.195397	0.0419765	0.999955	GATA2
ENSG00000099904.15	-0.099537	0.0419787	0.999955	ZDHHC8
ENSG00000221676.1	0.800901	0.042087	0.999955	RNU6ATAC
ENSG00000138735.16	0.314584	0.0421122	0.999955	PDE5A
ENSG00000168679.18	-0.703534	0.0421654	0.999955	SLC16A4
ENSG00000287688.1	-0.714899	0.0421903	0.999955	AC011317.1
ENSG00000146463.12	0.0849604	0.0421938	0.999955	ZMYM4
ENSG00000239713.9	0.251867	0.0422971	0.999955	APOBEC3G
ENSG00000273837.1	0.52429	0.0422995	0.999955	AC018755.4
ENSG00000227528.6	-0.782419	0.042329	0.999955	DIAPH3-AS1
ENSG00000261318.1	0.660623	0.0423521	0.999955	AC055855.2
ENSG00000101773.19	0.122652	0.0423577	0.999955	RBBP8
ENSG00000144036.15	0.137054	0.0424055	0.999955	EXOC6B
ENSG00000112659.14	0.1285	0.0425095	0.999955	CUL9
ENSG00000072858.10	0.445211	0.0425215	0.999955	SIDT1
ENSG00000133561.15	0.255523	0.0425302	0.999955	GIMAP6
ENSG00000274259.2	-0.63717	0.0425324	0.999955	SYNGAP1-AS1
ENSG00000125510.17	0.223229	0.0425514	0.999955	OPRL1
ENSG00000236111.5	-1.0831	0.0425903	0.999955	AL603882.1
ENSG00000138078.15	0.0934309	0.0426398	0.999955	PREPL
ENSG00000059804.16	-0.400844	0.042651	0.999955	SLC2A3
ENSG00000232063.2	0.236109	0.0427144	0.999955	AL691447.2
ENSG00000270147.1	-0.748778	0.0427882	0.999955	AC068620.2
ENSG00000231131.8	-0.271153	0.0429557	0.999955	LNCAROD
ENSG00000255464.1	0.560653	0.0430961	0.999955	SEPTIN14P8
ENSG00000141552.17	0.115633	0.0431159	0.999955	ANAPC11
ENSG00000273129.1	-0.63363	0.043138	0.999955	PACERR
ENSG00000287216.1	-0.519831	0.0431779	0.999955	AC106865.2
ENSG00000083799.17	0.110378	0.0436521	0.999955	CYLD
ENSG00000158517.15	0.186065	0.0439056	0.999955	NCF1
ENSG00000144554.10	0.0838297	0.0441406	0.999955	FANCD2
ENSG00000125538.12	-0.873347	0.0443747	0.999955	IL1B
ENSG00000112996.11	-0.0984399	0.0443788	0.999955	MRPS30
ENSG00000236824.2	-0.314999	0.0443816	0.999955	BCYRN1
ENSG00000150471.16	0.13567	0.0443836	0.999955	ADGRL3
ENSG00000152784.15	-0.317748	0.0443917	0.999955	PRDM8
ENSG00000168066.20	-0.0847815	0.0445284	0.999955	SF1
ENSG00000176714.9	-0.267462	0.0446804	0.999955	CCDC121
ENSG00000101347.9	0.131126	0.044747	0.999955	SAMHD1
ENSG00000198786.2	0.246267	0.0447599	0.999955	MT-ND5
ENSG00000186470.14	0.141352	0.0449369	0.999955	BTN3A2
ENSG00000165891.16	0.122837	0.0449773	0.999955	E2F7
ENSG00000139410.15	0.536863	0.045009	0.999955	SDSL
ENSG00000128408.9	0.273429	0.0450265	0.999955	RIBC2
ENSG00000158089.15	0.0994117	0.0450388	0.999955	GALNT14
ENSG00000137462.8	0.224289	0.0450489	0.999955	TLR2
ENSG00000179094.16	-0.127224	0.0450579	0.999955	PER1
ENSG00000176022.7	-0.0921557	0.045082	0.999955	B3GALT6
ENSG00000109738.11	0.164227	0.0451879	0.999955	GLRB
ENSG00000175198.17	0.144959	0.0451945	0.999955	PCCA
ENSG00000253217.1	0.418455	0.0452198	0.999955	AP001574.1
ENSG00000266677.1	-0.454382	0.045246	0.999955	AC087164.1
ENSG00000087245.13	0.2536	0.0452827	0.999955	MMP2
ENSG00000247596.9	-0.125249	0.0452899	0.999955	TWF2
ENSG00000116350.17	-0.0782533	0.0453122	0.999955	SRSF4
ENSG00000175806.15	0.125486	0.0453146	0.999955	MSRA
ENSG00000232004.1	-0.547011	0.0453147	0.999955	CAP1P2
ENSG00000178104.19	0.16646	0.0453557	0.999955	PDE4DIP
ENSG00000151065.14	0.153444	0.0453996	0.999955	DCP1B
ENSG00000149577.16	0.114256	0.0454244	0.999955	SIDT2
ENSG00000180096.12	0.438644	0.04543	0.999955	SEPTIN1
ENSG00000138385.16	-0.0821726	0.0454973	0.999955	SSB
ENSG00000258384.1	0.534488	0.0455016	0.999955	AC068831.1
ENSG00000179630.11	0.163854	0.0456068	0.999955	LACC1
ENSG00000117394.23	-0.121171	0.0457269	0.999955	SLC2A1
ENSG00000108592.17	-0.0818906	0.0458221	0.999955	FTSJ3
ENSG00000104331.9	-0.0770682	0.0458325	0.999955	IMPAD1
ENSG00000123908.12	-0.104322	0.0459504	0.999955	AGO2
ENSG00000166192.15	-0.391973	0.046052	0.999955	SENP8
ENSG00000285844.2	-0.297017	0.0461202	0.999955	FO393414.3
ENSG00000119471.15	0.112882	0.0461215	0.999955	HSDL2
ENSG00000001036.14	0.107876	0.04619	0.999955	FUCA2
ENSG00000171530.14	-0.0907903	0.0462713	0.999955	TBCA
ENSG00000136367.14	0.267793	0.0463562	0.999955	ZFHX2
ENSG00000280836.1	-0.529575	0.0463655	0.999955	AL355480.1
ENSG00000188512.6	-0.372382	0.0463664	0.999955	AF279873.1
ENSG00000210144.1	-0.741959	0.0465478	0.999955	MT-TY
ENSG00000197099.8	-0.543417	0.0465908	0.999955	AC068631.1
ENSG00000008311.15	0.108502	0.0467067	0.999955	AASS
ENSG00000162882.15	0.144762	0.0467648	0.999955	HAAO
ENSG00000164105.4	-0.127835	0.0468759	0.999955	SAP30
ENSG00000283023.1	0.84631	0.0469082	0.999955	FRG1GP
ENSG00000100599.16	0.10932	0.0469391	0.999955	RIN3
ENSG00000238057.9	-0.312402	0.0469545	0.999955	ZEB2-AS1
ENSG00000279653.1	-0.633571	0.046955	0.999955	AC004678.2
ENSG00000153976.3	0.283366	0.0469826	0.999955	HS3ST3A1
ENSG00000106459.15	-0.100614	0.0469927	0.999955	NRF1
ENSG00000213963.6	0.307774	0.0470214	0.999955	AC019080.1
ENSG00000087206.17	-0.0945996	0.0470414	0.999955	UIMC1
ENSG00000139626.16	0.135704	0.0470871	0.999955	ITGB7
ENSG00000134569.10	-0.13452	0.0471191	0.999955	LRP4
ENSG00000009724.17	-0.68236	0.0471443	0.999955	MASP2
ENSG00000159674.12	-0.240337	0.0471638	0.999955	SPON2
ENSG00000160888.7	-0.148963	0.047179	0.999955	IER2
ENSG00000136305.11	-0.0990932	0.047216	0.999955	CIDEB
ENSG00000144560.15	-0.133454	0.0472576	0.999955	VGLL4
ENSG00000136807.14	-0.0927226	0.047266	0.999955	CDK9
ENSG00000225205.5	-0.7306	0.0472683	0.999955	AC078883.1
ENSG00000140263.14	-0.0799672	0.0473	0.999955	SORD
ENSG00000141968.8	0.077335	0.0473501	0.999955	VAV1
ENSG00000125863.20	-0.115288	0.0473536	0.999955	MKKS
ENSG00000198417.7	0.325152	0.0474622	0.999955	MT1F
ENSG00000283390.1	-0.703151	0.0474687	0.999955	AC068631.3
ENSG00000235917.1	-0.789504	0.047485	0.999955	MTCO2P11
ENSG00000182541.18	0.122282	0.047611	0.999955	LIMK2
ENSG00000183199.6	-0.249726	0.0476446	0.999955	HSP90AB3P
ENSG00000180871.8	0.19564	0.047667	0.999955	CXCR2
ENSG00000243389.1	0.846469	0.0477168	0.999955	AC012442.2
ENSG00000256982.2	-0.569821	0.0477772	0.999955	AC135782.1
ENSG00000085999.13	0.0902531	0.0477881	0.999955	RAD54L
ENSG00000119866.22	-0.0972842	0.0478191	0.999955	BCL11A
ENSG00000272354.1	0.926263	0.0478287	0.999955	AC092354.1
ENSG00000114353.17	0.0719949	0.0478919	0.999955	GNAI2
ENSG00000231244.1	-0.67606	0.0479583	0.999955	PSMC1P3
ENSG00000118855.20	0.089647	0.048064	0.999955	MFSD1
ENSG00000187961.14	-0.18607	0.0480794	0.999955	KLHL17
ENSG00000163923.10	1.1343	0.048117	0.999955	RPL39L
ENSG00000210196.2	0.368721	0.0481431	0.999955	MT-TP
ENSG00000166012.17	-0.0858798	0.048175	0.999955	TAF1D
ENSG00000064652.11	0.248102	0.0482277	0.999955	SNX24
ENSG00000222898.1	-0.631377	0.0483676	0.999955	RN7SKP97
ENSG00000103852.13	0.182239	0.0484202	0.999955	TTC23
ENSG00000244073.1	-0.666817	0.0484831	0.999955	RPS4XP6
ENSG00000267105.1	-0.956831	0.0485038	0.999955	AC011511.3
ENSG00000184887.13	0.178645	0.0485074	0.999955	BTBD6
ENSG00000273320.1	0.613199	0.0485392	0.999955	AC007032.1
ENSG00000149925.20	-0.173523	0.0485789	0.999955	ALDOA
ENSG00000243410.1	-0.609452	0.0486502	0.999955	PSMD6-AS1
ENSG00000170379.20	-0.632336	0.048666	0.999955	TCAF2
ENSG00000099365.11	-0.427738	0.0487899	0.999955	STX1B
ENSG00000254802.1	0.338093	0.0489491	0.999955	AC022182.2
ENSG00000001461.17	0.131758	0.0489572	0.999955	NIPAL3
ENSG00000161551.14	0.185841	0.0489577	0.999955	ZNF577
ENSG00000237991.3	0.633705	0.0490385	0.999955	RPL35P1
ENSG00000244151.1	-0.441502	0.0491258	0.999955	AC010973.2
ENSG00000147471.12	0.0777172	0.0492069	0.999955	PLPBP
ENSG00000143061.17	0.154055	0.0492143	0.999955	IGSF3
ENSG00000188994.13	-0.190802	0.0492318	0.999955	ZNF292
ENSG00000172746.6	-1.33063	0.0493345	0.999955	RPL12P13
ENSG00000104043.14	0.125886	0.049349	0.999955	ATP8B4
ENSG00000177275.4	-1.09636	0.0494613	0.999955	OR2AJ1
ENSG00000102931.8	0.120735	0.0494891	0.999955	ARL2BP
ENSG00000109107.14	-1.0823	0.049515	0.999955	ALDOC
ENSG00000251478.1	-0.980359	0.0495941	0.999955	AC008817.1
ENSG00000105223.20	0.111762	0.0499269	0.999955	PLD3
ENSG00000118785.14	-0.918086	0.0499296	0.999955	SPP1
ENSG00000141524.15	0.109567	0.0499945	0.999955	TMC6
ENSG00000135870.11	-0.0938376	0.0500015	0.999955	RC3H1
ENSG00000259630.2	-0.594272	0.0500178	0.999955	AC104046.1
ENSG00000143340.6	0.352054	0.050071	0.999955	FAM163A
ENSG00000111605.18	-0.0719873	0.0500867	0.999955	CPSF6
ENSG00000102309.15	-0.132813	0.0501539	0.999955	PIN4
ENSG00000164744.13	-0.791853	0.0503427	0.999955	SUN3
ENSG00000210127.1	-0.457511	0.0504234	0.999955	MT-TA
ENSG00000272463.1	0.353284	0.0504599	0.999955	AL357054.4
ENSG00000141458.13	-0.305835	0.050522	0.999955	NPC1
ENSG00000273314.1	-0.193849	0.050708	0.999955	AC005229.4
ENSG00000138185.20	-0.281733	0.0507618	0.999955	ENTPD1
ENSG00000222014.6	-0.669672	0.050786	0.999955	RAB6C
ENSG00000162738.6	0.608619	0.0508121	0.999955	VANGL2
ENSG00000183765.22	0.0981369	0.0508403	0.999955	CHEK2
ENSG00000103197.18	0.0912566	0.0509807	0.999955	TSC2
ENSG00000258645.2	-0.555088	0.051069	0.999955	HSPE1P2
ENSG00000240401.9	-0.656219	0.051086	0.999955	AC012358.3
ENSG00000140474.14	0.119636	0.0510861	0.999955	ULK3
ENSG00000142188.17	0.154752	0.0510871	0.999955	TMEM50B
ENSG00000125637.16	0.232465	0.051154	0.999955	PSD4
ENSG00000163960.12	-0.0858054	0.0511595	0.999955	UBXN7
ENSG00000151689.13	0.148862	0.0512816	0.999955	INPP1
ENSG00000161547.16	-0.0848287	0.0512991	0.999955	SRSF2
ENSG00000225918.1	-0.740555	0.051369	0.999955	RPL7P59
ENSG00000207041.1	-1.12721	0.0513862	0.999955	RNU6-3P
ENSG00000116906.13	0.0864143	0.0513894	0.999955	GNPAT
ENSG00000204644.9	0.121975	0.051426	0.999955	ZFP57
ENSG00000183722.9	0.281433	0.0515762	0.999955	LHFPL6
ENSG00000212588.1	0.292052	0.0516597	0.999955	SNORA26
ENSG00000197746.14	0.0758677	0.0516941	0.999955	PSAP
ENSG00000048028.11	0.1029	0.0517002	0.999955	USP28
ENSG00000257043.1	-0.649279	0.051701	0.999955	AP006296.1
ENSG00000178502.6	-0.184809	0.051731	0.999955	KLHL11
ENSG00000227252.2	-0.3735	0.0519161	0.999955	AC012063.1
ENSG00000104825.17	-0.127704	0.0520054	0.999955	NFKBIB
ENSG00000166226.13	-0.0676819	0.0520179	0.999955	CCT2
ENSG00000227053.1	0.890081	0.0520732	0.999955	AC105446.1
ENSG00000082805.20	0.114596	0.0521253	0.999955	ERC1
ENSG00000120832.10	0.179721	0.0521495	0.999955	MTERF2
ENSG00000233237.8	0.37136	0.0522614	0.999955	LINC00472
ENSG00000205208.5	-0.0893775	0.0523459	0.999955	C4orf46
ENSG00000114923.17	0.950642	0.0523636	0.999955	SLC4A3
ENSG00000186063.13	0.109808	0.0524065	0.999955	AIDA
ENSG00000148655.15	0.173134	0.0524208	0.999955	LRMDA
ENSG00000181982.18	0.204681	0.0524379	0.999955	CCDC149
ENSG00000263884.1	-0.393517	0.0524659	0.999955	AP000845.1
ENSG00000114698.15	0.507658	0.0524795	0.999955	PLSCR4
ENSG00000165458.14	0.0801714	0.0527479	0.999955	INPPL1
ENSG00000137055.15	-0.117203	0.0527521	0.999955	PLAA
ENSG00000251402.3	0.683439	0.0528051	0.999955	FAM90A25P
ENSG00000186088.16	0.133089	0.0528951	0.999955	GSAP
ENSG00000109265.14	0.141952	0.0529447	0.999955	KIAA1211
ENSG00000142185.16	0.0845832	0.0529494	0.999955	TRPM2
ENSG00000115257.15	-0.393929	0.0530857	0.999955	PCSK4
ENSG00000006282.21	0.147685	0.0532708	0.999955	SPATA20
ENSG00000198832.10	0.868169	0.0533506	0.999955	SELENOM
ENSG00000156931.15	0.0918893	0.0534078	0.999955	VPS8
ENSG00000243055.1	-1.51602	0.0534581	0.999955	GK-AS1
ENSG00000137942.16	0.582937	0.0534895	0.999955	FNBP1L
ENSG00000153443.13	-0.109447	0.0535119	0.999955	UBALD1
ENSG00000138777.20	0.0882342	0.0536268	0.999955	PPA2
ENSG00000272370.1	-0.452277	0.0537666	0.999955	AC092354.2
ENSG00000263280.2	-2.07926	0.0538941	0.999955	AC003965.1
ENSG00000115266.11	0.559509	0.0539967	0.999955	APC2
ENSG00000124160.12	-0.0775592	0.0540087	0.999955	NCOA5
ENSG00000243422.2	-0.406872	0.0540114	0.999955	RPL23AP49
ENSG00000196814.15	0.175635	0.0540358	0.999955	MVB12B
ENSG00000280852.2	0.687572	0.0540974	0.999955	AC025048.6
ENSG00000078795.16	0.576221	0.0541673	0.999955	PKD2L2
ENSG00000152061.23	0.141135	0.0542088	0.999955	RABGAP1L
ENSG00000184384.14	-1.41965	0.0542149	0.999955	MAML2
ENSG00000081818.4	0.698005	0.0542385	0.999955	PCDHB4
ENSG00000163430.12	0.19246	0.054257	0.999955	FSTL1
ENSG00000100297.16	-0.0834579	0.0542967	0.999955	MCM5
ENSG00000112146.16	-0.0856164	0.0543286	0.999955	FBXO9
ENSG00000198585.11	0.161018	0.0544082	0.999955	NUDT16
ENSG00000134313.15	0.0843782	0.0545518	0.999955	KIDINS220
ENSG00000140853.15	0.114769	0.0546258	0.999955	NLRC5
ENSG00000224945.1	-0.841729	0.0547026	0.999955	AL353150.1
ENSG00000143409.15	0.133127	0.0547153	0.999955	MINDY1
ENSG00000274630.1	-0.63408	0.0548139	0.999955	AC125257.2
ENSG00000170271.11	-0.701176	0.0548191	0.999955	FAXDC2
ENSG00000048140.18	0.0991831	0.0548371	0.999955	TSPAN17
ENSG00000173163.10	0.148453	0.0548787	0.999955	COMMD1
ENSG00000135916.16	0.103392	0.0548884	0.999955	ITM2C
ENSG00000260898.6	-0.379804	0.0550392	0.999955	ADPGK-AS1
ENSG00000257773.1	0.80292	0.0550656	0.999955	ST13P3
ENSG00000135749.19	0.198989	0.0551008	0.999955	PCNX2
ENSG00000184752.13	0.11081	0.0551015	0.999955	NDUFA12
ENSG00000177508.12	-0.203934	0.0551152	0.999955	IRX3
ENSG00000287430.1	-0.834873	0.0551523	0.999955	AL136090.2
ENSG00000139865.16	1.22856	0.0552024	0.999955	TTC6
ENSG00000151062.15	-0.166405	0.0552223	0.999955	CACNA2D4
ENSG00000109680.11	0.226663	0.055223	0.999955	TBC1D19
ENSG00000285444.1	-1.0108	0.0552584	0.999955	AL162377.3
ENSG00000126001.16	0.0855109	0.0552792	0.999955	CEP250
ENSG00000214188.9	-0.723787	0.0553025	0.999955	ST7-OT4
ENSG00000249212.1	-0.790488	0.0553415	0.999955	ATP1B1P1
ENSG00000212464.1	0.663703	0.0555533	0.999955	SNORA12
ENSG00000142459.8	0.167415	0.0555567	0.999955	EVI5L
ENSG00000136003.15	0.0954352	0.0555568	0.999955	ISCU
ENSG00000202078.1	0.986302	0.0555569	0.999955	Y_RNA
ENSG00000126945.9	-0.0819694	0.055579	0.999955	HNRNPH2
ENSG00000276704.1	-0.866804	0.0557059	0.999955	AL442067.2
ENSG00000128218.8	1.18045	0.0558073	0.999955	VPREB3
ENSG00000116774.12	-0.551451	0.0558094	0.999955	OLFML3
ENSG00000129566.13	0.109561	0.0558627	0.999955	TEP1
ENSG00000235721.1	0.778487	0.0559065	0.999955	AC013268.3
ENSG00000271959.1	-0.826589	0.0560064	0.999955	AC100803.4
ENSG00000146063.20	-0.0888655	0.0560649	0.999955	TRIM41
ENSG00000167508.12	-0.231107	0.056084	0.999955	MVD
ENSG00000244649.5	0.951674	0.0560854	0.999955	LINC02086
ENSG00000271871.1	-0.53485	0.0561457	0.999955	AC005740.4
ENSG00000261093.1	-0.874768	0.0561554	0.999955	AC141586.3
ENSG00000075426.12	-0.104206	0.0561715	0.999955	FOSL2
ENSG00000136193.17	0.0854931	0.0561914	0.999955	SCRN1
ENSG00000134874.17	0.098897	0.0562097	0.999955	DZIP1
ENSG00000074696.13	0.0910442	0.0563132	0.999955	HACD3
ENSG00000117000.9	-0.174755	0.0563143	0.999955	RLF
ENSG00000265369.3	0.820824	0.0563539	0.999955	PCAT18
ENSG00000259349.2	-0.390278	0.0564581	0.999955	AC011921.1
ENSG00000214050.8	0.300809	0.0564742	0.999955	FBXO16
ENSG00000173894.11	0.0865356	0.0565435	0.999955	CBX2
ENSG00000198157.11	-0.125347	0.0566604	0.999955	HMGN5
ENSG00000168297.16	0.0722731	0.0567082	0.999955	PXK
ENSG00000255647.3	0.903094	0.0568329	0.999955	AC093510.1
ENSG00000140650.12	-0.100964	0.056877	0.999955	PMM2
ENSG00000133121.21	0.163125	0.0569215	0.999955	STARD13
ENSG00000277893.2	0.821935	0.0572679	0.999955	SRD5A2
ENSG00000163710.9	0.16843	0.0572854	0.999955	PCOLCE2
ENSG00000237557.1	-0.964626	0.0572936	0.999955	YWHABP1
ENSG00000138175.9	0.165209	0.0574528	0.999955	ARL3
ENSG00000076826.9	0.780945	0.0575788	0.999955	CAMSAP3
ENSG00000232977.7	0.309456	0.0575977	0.999955	LINC00327
ENSG00000200120.1	0.88437	0.0576676	0.999955	Y_RNA
ENSG00000067048.17	-0.104404	0.0576677	0.999955	DDX3Y
ENSG00000082014.16	0.206611	0.057698	0.999955	SMARCD3
ENSG00000227706.4	-0.168874	0.0577255	0.999955	AL713998.1
ENSG00000260669.2	-0.339333	0.0577734	0.999955	AL096870.2
ENSG00000070061.15	0.0743246	0.057833	0.999955	ELP1
ENSG00000087586.17	-0.10828	0.0578337	0.999955	AURKA
ENSG00000110063.10	0.105003	0.057966	0.999955	DCPS
ENSG00000007171.18	-0.735117	0.0581337	0.999955	NOS2
ENSG00000164308.16	0.251385	0.0582129	0.999955	ERAP2
ENSG00000230521.1	1.1958	0.0582161	0.999955	AL645929.1
ENSG00000065548.18	-0.0905409	0.0584538	0.999955	ZC3H15
ENSG00000173193.15	0.108398	0.0585492	0.999955	PARP14
ENSG00000114480.13	-0.236225	0.0585688	0.999955	GBE1
ENSG00000125122.15	0.371208	0.0585724	0.999955	LRRC29
ENSG00000201217.1	-0.286925	0.0585912	0.999955	Y_RNA
ENSG00000255337.1	-0.623839	0.0586392	0.999955	AP001830.1
ENSG00000268678.1	0.824997	0.0586952	0.999955	AC005261.2
ENSG00000124570.20	0.0850858	0.0587323	0.999955	SERPINB6
ENSG00000163159.12	0.0905233	0.0587525	0.999955	VPS72
ENSG00000255717.7	-0.104186	0.0588007	0.999955	SNHG1
ENSG00000197008.9	-0.145499	0.0588408	0.999955	ZNF138
ENSG00000267185.1	0.492385	0.0588611	0.999955	PTP4A2P1
ENSG00000158296.14	-1.18883	0.0588983	0.999955	SLC13A3
ENSG00000196810.5	-0.116754	0.0589468	0.999955	CTBP1-DT
ENSG00000259295.6	0.615926	0.0590007	0.999955	CSPG4P12
ENSG00000187627.15	-0.874956	0.0591365	0.999955	RGPD1
ENSG00000226068.1	-0.68677	0.0591544	0.999955	HNRNPA3P4
ENSG00000188760.10	0.897396	0.0593199	0.999955	TMEM198
ENSG00000071054.16	0.107366	0.0594019	0.999955	MAP4K4
ENSG00000115268.9	-0.0672712	0.0594268	0.999955	RPS15
ENSG00000255850.2	-0.700657	0.0595119	0.999955	RXYLT1-AS1
ENSG00000234545.8	-0.115871	0.0595484	0.999955	FAM133B
ENSG00000112290.13	-0.0959028	0.0595768	0.999955	WASF1
ENSG00000120471.15	-1.23827	0.0597048	0.999955	TP53AIP1
ENSG00000227165.9	-0.835788	0.0597576	0.999955	WDR11-AS1
ENSG00000104880.18	0.1137	0.0597649	0.999955	ARHGEF18
ENSG00000244097.1	-0.826258	0.0598845	0.999955	RPS4XP17
ENSG00000152229.18	0.150689	0.0598846	0.999955	PSTPIP2
ENSG00000142961.14	0.154374	0.0599008	0.999955	MOB3C
ENSG00000159111.13	-0.106608	0.0599365	0.999955	MRPL10
ENSG00000170310.15	0.128413	0.0599527	0.999955	STX8
ENSG00000080986.13	-0.10612	0.0601427	0.999955	NDC80
ENSG00000049192.15	-0.399622	0.0602262	0.999955	ADAMTS6
ENSG00000115267.8	0.159433	0.060239	0.999955	IFIH1
ENSG00000219487.2	0.626806	0.0602794	0.999955	AL603766.1
ENSG00000024526.17	-0.101273	0.0604318	0.999955	DEPDC1
ENSG00000204086.4	-0.506995	0.0607287	0.999955	RPA4
ENSG00000277969.1	-0.194264	0.0608763	0.999955	AC006449.6
ENSG00000271781.1	0.334503	0.0609644	0.999955	AC026740.1
ENSG00000187688.15	0.139519	0.0610554	0.999955	TRPV2
ENSG00000152795.17	-0.131016	0.061112	0.999955	HNRNPDL
ENSG00000125885.13	0.106396	0.0611523	0.999955	MCM8
ENSG00000158246.8	0.407678	0.0611671	0.999955	TENT5B
ENSG00000143815.15	-0.0871258	0.0612544	0.999955	LBR
ENSG00000023287.13	-0.0804475	0.0612986	0.999955	RB1CC1
ENSG00000213279.2	-1.14193	0.0614033	0.999955	Z97192.2
ENSG00000263826.1	-0.500341	0.0614111	0.999955	AC112907.3
ENSG00000224976.2	-0.901279	0.061553	0.999955	PARP4P2
ENSG00000186174.12	0.10964	0.0615961	0.999955	BCL9L
ENSG00000279873.2	-0.352973	0.0616072	0.999955	LINC01126
ENSG00000134755.17	0.196679	0.0616295	0.999955	DSC2
ENSG00000105219.10	-0.65156	0.0617318	0.999955	CNTD2
ENSG00000164442.10	-0.272764	0.0617361	0.999955	CITED2
ENSG00000261188.1	-0.246912	0.061786	0.999955	Z95115.1
ENSG00000259248.7	-0.254957	0.061842	0.999955	USP3-AS1
ENSG00000269374.1	-0.30692	0.061883	0.999955	AC011497.2
ENSG00000139117.14	0.142411	0.0619211	0.999955	CPNE8
ENSG00000139343.10	-0.104974	0.0619407	0.999955	SNRPF
ENSG00000088826.18	-0.179081	0.0619819	0.999955	SMOX
ENSG00000198794.12	0.141128	0.0621107	0.999955	SCAMP5
ENSG00000223117.1	-0.413789	0.0621492	0.999955	RN7SKP296
ENSG00000131400.8	-0.440888	0.0622306	0.999955	NAPSA
ENSG00000124006.15	0.106346	0.0623264	0.999955	OBSL1
ENSG00000174428.18	0.220439	0.0623417	0.999955	GTF2IRD2B
ENSG00000275720.1	-0.584072	0.062401	0.999955	AC243830.2
ENSG00000152377.14	0.675321	0.0625474	0.999955	SPOCK1
ENSG00000214203.4	-0.510745	0.0626745	0.999955	RPS4XP1
ENSG00000129084.17	-0.120214	0.0626835	0.999955	PSMA1
ENSG00000272948.2	-0.341719	0.0627177	0.999955	AP001412.1
ENSG00000253796.2	-0.843055	0.0628158	0.999955	AC104248.1
ENSG00000013563.14	0.146707	0.0628326	0.999955	DNASE1L1
ENSG00000085449.15	0.0916987	0.0628908	0.999955	WDFY1
ENSG00000183397.5	-0.316619	0.062932	0.999955	C19orf71
ENSG00000011422.12	-0.167589	0.0630717	0.999955	PLAUR
ENSG00000185271.9	0.590695	0.0631696	0.999955	KLHL33
ENSG00000206560.11	-0.171894	0.0631733	0.999955	ANKRD28
ENSG00000241282.1	-0.8045	0.0631976	0.999955	RPL34P33
ENSG00000154589.7	-0.948215	0.063213	0.999955	LY96
ENSG00000172382.10	-0.421738	0.0632287	0.999955	PRSS27
ENSG00000170759.11	-0.0673314	0.0632293	0.999955	KIF5B
ENSG00000101417.12	0.208952	0.0632309	0.999955	PXMP4
ENSG00000214174.8	0.175787	0.0633558	0.999955	AMZ2P1
ENSG00000198355.5	-0.128289	0.063369	0.999955	PIM3
ENSG00000087253.13	0.0933115	0.0634564	0.999955	LPCAT2
ENSG00000251562.8	0.169891	0.063486	0.999955	MALAT1
ENSG00000144744.17	0.0818903	0.0635409	0.999955	UBA3
ENSG00000016391.11	-1.09862	0.0635588	0.999955	CHDH
ENSG00000155966.14	0.685568	0.0635834	0.999955	AFF2
ENSG00000235159.1	0.501808	0.0636954	0.999955	AL121672.2
ENSG00000116663.11	0.173798	0.0637803	0.999955	FBXO6
ENSG00000064201.15	0.23788	0.0639595	0.999955	TSPAN32
ENSG00000187013.4	0.414473	0.0639864	0.999955	C17orf82
ENSG00000205485.13	-0.151013	0.0640605	0.999955	AC004980.1
ENSG00000150625.16	0.354161	0.0641952	0.999955	GPM6A
ENSG00000089177.18	0.109869	0.0642139	0.999955	KIF16B
ENSG00000178802.18	-0.127847	0.0642148	0.999955	MPI
ENSG00000270135.1	0.639675	0.0642926	0.999955	AC078795.3
ENSG00000177096.9	0.755366	0.0643037	0.999955	PHETA2
ENSG00000143862.8	-0.0970915	0.064341	0.999955	ARL8A
ENSG00000241532.1	-0.502961	0.0643489	0.999955	AGGF1P3
ENSG00000229474.6	-0.27249	0.0644621	0.999955	PATL2
ENSG00000049246.14	0.158245	0.0644691	0.999955	PER3
ENSG00000179796.12	-0.592739	0.0645185	0.999955	LRRC3B
ENSG00000257279.1	-0.538214	0.0646064	0.999955	AC127164.1
ENSG00000197142.10	0.10156	0.0646141	0.999955	ACSL5
ENSG00000157064.11	-0.603664	0.0646624	0.999955	NMNAT2
ENSG00000105928.16	0.25697	0.0647422	0.999955	GSDME
ENSG00000273001.1	-0.455776	0.0648834	0.999955	AL731533.2
ENSG00000286721.1	0.79428	0.0648928	0.999955	AC010623.1
ENSG00000150054.18	0.622093	0.0649439	0.999955	MPP7
ENSG00000100941.9	-0.0752298	0.0649446	0.999955	PNN
ENSG00000212607.1	-0.583102	0.064952	0.999955	SNORA3B
ENSG00000081870.11	0.125242	0.0649725	0.999955	HSPB11
ENSG00000139579.13	0.0999253	0.065005	0.999955	NABP2
ENSG00000285895.1	0.726722	0.0650374	0.999955	AP003557.2
ENSG00000268266.1	-0.534594	0.0651539	0.999955	AC003005.2
ENSG00000002834.18	0.0797537	0.065243	0.999955	LASP1
ENSG00000160318.6	0.411052	0.0653539	0.999955	CLDND2
ENSG00000198363.18	-0.0731892	0.0654805	0.999955	ASPH
ENSG00000223374.1	-0.91593	0.0655121	0.999955	AC005104.1
ENSG00000226942.2	-0.202842	0.0655881	0.999955	IL9RP3
ENSG00000054392.13	0.206567	0.0656236	0.999955	HHAT
ENSG00000168913.7	0.455822	0.0657793	0.999955	ENHO
ENSG00000111647.13	-0.105612	0.0657989	0.999955	UHRF1BP1L
ENSG00000153933.10	-0.106772	0.0658099	0.999955	DGKE
ENSG00000130176.8	-1.14069	0.0658466	0.999955	CNN1
ENSG00000187193.9	0.33793	0.0658948	0.999955	MT1X
ENSG00000253177.2	-0.24916	0.0659874	0.999955	AC104211.2
ENSG00000181019.13	0.485655	0.0662664	0.999955	NQO1
ENSG00000013523.10	0.116416	0.0662729	0.999955	ANGEL1
ENSG00000135778.12	0.107407	0.0663211	0.999955	NTPCR
ENSG00000174206.12	-0.146937	0.0663395	0.999955	C12orf66
ENSG00000165355.7	-0.0999934	0.0663715	0.999955	FBXO33
ENSG00000147206.17	0.621392	0.066438	0.999955	NXF3
ENSG00000174327.7	-0.192205	0.0664663	0.999955	SLC16A13
ENSG00000180767.10	-0.426772	0.06652	0.999955	CHST13
ENSG00000259429.5	0.197279	0.0665443	0.999955	UBE2Q2P2
ENSG00000143420.18	0.0669002	0.0666456	0.999955	ENSA
ENSG00000251075.2	-0.713194	0.0666658	0.999955	HTT-AS
ENSG00000237852.1	0.881761	0.066811	0.999955	AC119800.1
ENSG00000126787.13	-0.0804967	0.0668178	0.999955	DLGAP5
ENSG00000147813.16	0.109646	0.0668216	0.999955	NAPRT
ENSG00000204681.11	0.278833	0.0668254	0.999955	GABBR1
ENSG00000152207.7	-0.996517	0.0669432	0.999955	CYSLTR2
ENSG00000287086.1	-0.416533	0.06702	0.999955	AC034193.1
ENSG00000177640.16	-0.363791	0.067145	0.999955	CASC2
ENSG00000112992.18	0.0933702	0.0673557	0.999955	NNT
ENSG00000162894.12	-1.13172	0.0673962	0.999955	FCMR
ENSG00000274525.1	-0.746493	0.0675184	0.999955	AC008443.7
ENSG00000257475.2	0.413609	0.067535	0.999955	AC068888.2
ENSG00000158092.7	-0.104036	0.0676157	0.999955	NCK1
ENSG00000124116.19	-0.739021	0.0677149	0.999955	WFDC3
ENSG00000047230.15	0.229465	0.067751	0.999955	CTPS2
ENSG00000099284.14	0.223712	0.06781	0.999955	H2AFY2
ENSG00000197943.10	0.105527	0.0678571	0.999955	PLCG2
ENSG00000152102.18	-0.0680751	0.0678962	0.999955	FAM168B
ENSG00000231241.1	0.707562	0.06793	0.999955	RPS3AP3
ENSG00000138378.19	0.633442	0.0684791	0.999955	STAT4
ENSG00000286145.2	-0.716007	0.0684931	0.999955	AC068282.1
ENSG00000213742.7	-0.178162	0.0685321	0.999955	ZNF337-AS1
ENSG00000235613.2	-0.892717	0.0685511	0.999955	NSRP1P1
ENSG00000280384.1	1.01082	0.0685513	0.999955	FP325332.1
ENSG00000006534.16	0.13805	0.0685526	0.999955	ALDH3B1
ENSG00000170502.13	0.130914	0.0685753	0.999955	NUDT9
ENSG00000277299.1	0.676512	0.0686163	0.999955	AC084876.1
ENSG00000269800.1	0.293241	0.0686948	0.999955	PLEKHA3P1
ENSG00000273156.2	-0.412393	0.0687961	0.999955	AC124016.2
ENSG00000072609.17	0.12455	0.0689535	0.999955	CHFR
ENSG00000171130.18	0.10386	0.0689724	0.999955	ATP6V0E2
ENSG00000122884.12	-0.217373	0.0690462	0.999955	P4HA1
ENSG00000143797.12	0.116536	0.0690953	0.999955	MBOAT2
ENSG00000251000.1	0.561706	0.0691199	0.999955	AC008592.3
ENSG00000109066.13	0.11186	0.0691495	0.999955	TMEM104
ENSG00000231652.2	1.3029	0.0693037	0.999955	AL590428.1
ENSG00000188322.7	0.5161	0.0693161	0.999955	SBK1
ENSG00000106948.16	0.0864626	0.0693256	0.999955	AKNA
ENSG00000047648.23	-0.838167	0.069366	0.999955	ARHGAP6
ENSG00000278619.5	-0.165581	0.0694162	0.999955	MRM1
ENSG00000253520.1	0.304095	0.0695678	0.999955	AC136628.3
ENSG00000226784.3	-0.461661	0.0700505	0.999955	PGAM4
ENSG00000249115.9	0.121496	0.0700619	0.999955	HAUS5
ENSG00000134061.5	0.10392	0.0700907	0.999955	CD180
ENSG00000164674.15	-0.630477	0.0701704	0.999955	SYTL3
ENSG00000225411.3	0.334173	0.0701922	0.999955	CR786580.1
ENSG00000143512.13	-0.633726	0.0702007	0.999955	HHIPL2
ENSG00000187775.16	-0.805798	0.0702475	0.999955	DNAH17
ENSG00000005469.11	0.151584	0.0702505	0.999955	CROT
ENSG00000108349.17	0.0783162	0.070306	0.999955	CASC3
ENSG00000168487.19	0.105333	0.0703173	0.999955	BMP1
ENSG00000203667.10	-0.112454	0.0704191	0.999955	COX20
ENSG00000100151.16	0.91209	0.0705248	0.999955	PICK1
ENSG00000200394.1	-0.624424	0.0706141	0.999955	SNORA38B
ENSG00000171160.18	0.23983	0.0706662	0.999955	MORN4
ENSG00000163214.21	0.0956764	0.0708077	0.999955	DHX57
ENSG00000114166.8	0.169051	0.0708317	0.999955	KAT2B
ENSG00000236533.1	-0.630896	0.0708911	0.999955	AC009413.1
ENSG00000198842.10	0.244464	0.0709131	0.999955	DUSP27
ENSG00000269246.1	-0.685115	0.0709656	0.999955	AC011445.2
ENSG00000265763.4	0.480278	0.070967	0.999955	ZNF488
ENSG00000260803.1	-0.688808	0.0710184	0.999955	Z84723.1
ENSG00000269970.1	0.536807	0.0710232	0.999955	AL162424.1
ENSG00000287780.1	-0.748615	0.0710694	0.999955	AC104850.2
ENSG00000147231.14	-0.129482	0.0711774	0.999955	RADX
ENSG00000174775.17	-0.0883473	0.0712299	0.999955	HRAS
ENSG00000187522.16	-0.0961038	0.0713708	0.999955	HSPA14
ENSG00000273262.1	0.66057	0.0714416	0.999955	AL121928.1
ENSG00000257815.6	-0.154536	0.071469	0.999955	AC025159.1
ENSG00000070770.9	-0.0793021	0.0714767	0.999955	CSNK2A2
ENSG00000197712.12	0.280715	0.0715139	0.999955	FAM114A1
ENSG00000154237.13	0.071891	0.0715661	0.999955	LRRK1
ENSG00000134324.11	-0.234319	0.0716925	0.999955	LPIN1
ENSG00000236472.1	-0.567418	0.0718268	0.999955	AC002401.1
ENSG00000132669.13	-0.383008	0.071847	0.999955	RIN2
ENSG00000248554.1	-0.59174	0.0719187	0.999955	AC114956.2
ENSG00000184451.5	0.644804	0.0721038	0.999955	CCR10
ENSG00000259185.1	-0.717558	0.0721661	0.999955	AC090971.1
ENSG00000265996.1	-0.540233	0.0722319	0.999955	MIR3671
ENSG00000114670.14	-0.289391	0.072335	0.999955	NEK11
ENSG00000164615.5	-0.100002	0.0723447	0.999955	CAMLG
ENSG00000166681.13	0.119396	0.0723476	0.999955	BEX3
ENSG00000108010.12	-0.0745297	0.0724439	0.999955	GLRX3
ENSG00000089847.12	-0.270106	0.0724894	0.999955	ANKRD24
ENSG00000106692.14	0.0945056	0.0724954	0.999955	FKTN
ENSG00000173542.8	-0.0844901	0.0725272	0.999955	MOB1B
ENSG00000154655.15	0.219449	0.0725292	0.999955	L3MBTL4
ENSG00000197563.11	0.0792475	0.0725472	0.999955	PIGN
ENSG00000163803.13	0.229826	0.0726043	0.999955	PLB1
ENSG00000172757.13	-0.0635473	0.0726142	0.999955	CFL1
ENSG00000092871.16	0.118132	0.0726543	0.999955	RFFL
ENSG00000234618.1	-0.377141	0.0727198	0.999955	RPSAP9
ENSG00000273989.1	1.24437	0.0727542	0.999955	AC022079.1
ENSG00000129493.15	0.17269	0.0727849	0.999955	HEATR5A
ENSG00000233672.8	0.654603	0.0728237	0.999955	RNASEH2B-AS1
ENSG00000260273.1	-0.601417	0.0728937	0.999955	AL359711.2
ENSG00000076554.15	0.116637	0.0729186	0.999955	TPD52
ENSG00000014123.10	-0.0977409	0.0729589	0.999955	UFL1
ENSG00000229647.2	-0.65277	0.0730215	0.999955	MYOSLID
ENSG00000113013.15	-0.0680131	0.0730612	0.999955	HSPA9
ENSG00000259732.1	-0.610921	0.0733065	0.999955	AC092757.2
ENSG00000254248.1	0.695251	0.0733382	0.999955	AC068189.1
ENSG00000182580.3	0.653673	0.0733563	0.999955	EPHB3
ENSG00000214975.4	-0.60336	0.0733951	0.999955	PPIAP29
ENSG00000065308.5	-0.0920941	0.0734383	0.999955	TRAM2
ENSG00000186648.15	0.475154	0.0735129	0.999955	CARMIL3
ENSG00000128040.11	-0.694873	0.0736219	0.999955	SPINK2
ENSG00000204253.4	0.178656	0.0737517	0.999955	HNRNPCP2
ENSG00000264176.1	-0.686445	0.0737666	0.999955	MAGOH2P
ENSG00000248483.7	0.589977	0.0737671	0.999955	POU5F2
ENSG00000138336.9	0.331528	0.0738012	0.999955	TET1
ENSG00000137501.17	0.275123	0.0738104	0.999955	SYTL2
ENSG00000286558.1	-1.14602	0.0738356	0.999955	AC098679.5
ENSG00000287064.1	-0.917919	0.0738515	0.999955	AL606500.1
ENSG00000196247.11	-0.131112	0.0739139	0.999955	ZNF107
ENSG00000159212.12	0.153953	0.0740303	0.999955	CLIC6
ENSG00000267260.2	0.519926	0.0741035	0.999955	AC020928.1
ENSG00000100139.13	0.0814702	0.074126	0.999955	MICALL1
ENSG00000179598.6	-0.0946507	0.0743201	0.999955	PLD6
ENSG00000205413.8	0.102568	0.0743602	0.999955	SAMD9
ENSG00000118257.16	-0.297477	0.0743645	0.999955	NRP2
ENSG00000075391.16	0.134732	0.0743701	0.999955	RASAL2
ENSG00000125351.11	-0.101563	0.0744428	0.999955	UPF3B
ENSG00000138172.11	0.122653	0.0745124	0.999955	CALHM2
ENSG00000109099.15	0.117747	0.0745137	0.999955	PMP22
ENSG00000260641.1	-0.580392	0.0746306	0.999955	AC114811.2
ENSG00000173548.8	0.177239	0.0749128	0.999955	SNX33
ENSG00000178789.9	0.326767	0.075141	0.999955	CD300LB
ENSG00000204380.4	-0.999747	0.0752372	0.999955	PKP4-AS1
ENSG00000151552.12	0.108579	0.075297	0.999955	QDPR
ENSG00000163697.17	0.106582	0.0753626	0.999955	APBB2
ENSG00000152465.18	0.14926	0.0754316	0.999955	NMT2
ENSG00000163528.13	-0.0877318	0.0755418	0.999955	CHCHD4
ENSG00000234690.7	0.521152	0.0755846	0.999955	EPCAM-DT
ENSG00000158220.14	0.110824	0.0755908	0.999955	ESYT3
ENSG00000287287.1	-0.582567	0.0756334	0.999955	AL133476.1
ENSG00000165325.13	0.743115	0.0757111	0.999955	DEUP1
ENSG00000213463.5	0.181814	0.0757233	0.999955	SYNJ2BP
ENSG00000135625.8	-0.685434	0.0757596	0.999955	EGR4
ENSG00000261408.7	-0.55603	0.0757666	0.999955	TEN1-CDK3
ENSG00000252637.1	-0.756687	0.0759102	0.999955	RNA5SP268
ENSG00000177575.12	-0.813787	0.0759686	0.999955	CD163
ENSG00000101115.13	0.228522	0.0759785	0.999955	SALL4
ENSG00000120217.14	0.554219	0.075988	0.999955	CD274
ENSG00000281103.2	-0.370204	0.0760134	0.999955	TRG-AS1
ENSG00000234183.1	-0.75338	0.0760891	0.999955	LINC01952
ENSG00000173852.14	0.102238	0.0761178	0.999955	DPY19L1
ENSG00000235872.2	-0.716506	0.0761633	0.999955	AC078777.1
ENSG00000136158.12	-0.113714	0.0761839	0.999955	SPRY2
ENSG00000198816.7	0.185293	0.07622	0.999955	ZNF358
ENSG00000112414.15	0.440059	0.0762606	0.999955	ADGRG6
ENSG00000236090.2	-0.523025	0.0763731	0.999955	LDHAP3
ENSG00000109911.19	0.0975405	0.0764275	0.999955	ELP4
ENSG00000287920.1	0.677068	0.076499	0.999955	AL022098.1
ENSG00000223749.10	-0.345277	0.0764991	0.999955	MIR503HG
ENSG00000162522.11	0.287514	0.0765734	0.999955	KIAA1522
ENSG00000121310.17	0.277414	0.0766632	0.999955	ECHDC2
ENSG00000224722.3	-0.60284	0.0767315	0.999955	AC020688.1
ENSG00000258689.1	-0.66307	0.0767728	0.999955	LINC01269
ENSG00000256663.1	-0.171059	0.0767931	0.999955	AC112777.1
ENSG00000178623.12	0.256748	0.0767985	0.999955	GPR35
ENSG00000135269.18	0.238736	0.0768307	0.999955	TES
ENSG00000147872.10	-0.192039	0.0768988	0.999955	PLIN2
ENSG00000241361.8	0.686279	0.076992	0.999955	SLC25A24P1
ENSG00000073756.12	-0.426398	0.0770701	0.999955	PTGS2
ENSG00000236762.1	-0.891313	0.0770976	0.999955	RPL19P16
ENSG00000051341.14	0.0736113	0.0771728	0.999955	POLQ
ENSG00000136153.20	0.120881	0.0773184	0.999955	LMO7
ENSG00000123349.14	0.0828123	0.0773866	0.999955	PFDN5
ENSG00000265401.1	-0.504213	0.0773891	0.999955	AC093484.3
ENSG00000198945.7	0.0999589	0.0775811	0.999955	L3MBTL3
ENSG00000060762.19	0.0950166	0.0777781	0.999955	MPC1
ENSG00000261218.5	-0.731246	0.0777836	0.999955	AC099524.1
ENSG00000149781.12	0.165033	0.077806	0.999955	FERMT3
ENSG00000172831.13	-0.103381	0.0778214	0.999955	CES2
ENSG00000080503.24	-0.235078	0.0778575	0.999955	SMARCA2
ENSG00000230186.3	-1.78279	0.0779258	0.999955	AC246680.1
ENSG00000230312.2	-0.611608	0.0779712	0.999955	AC234782.1
ENSG00000049860.14	0.0799661	0.0779975	0.999955	HEXB
ENSG00000185024.17	-0.0913516	0.0780589	0.999955	BRF1
ENSG00000206878.1	-0.445386	0.0781002	0.999955	AL713899.1
ENSG00000100342.20	0.202777	0.0781457	0.999955	APOL1
ENSG00000100911.16	0.136601	0.0781704	0.999955	PSME2
ENSG00000160741.17	-0.105614	0.0781831	0.999955	CRTC2
ENSG00000182952.5	0.0806962	0.0782305	0.999955	HMGN4
ENSG00000176842.15	-0.12081	0.0783785	0.999955	IRX5
ENSG00000144161.13	-0.115338	0.0784155	0.999955	ZC3H8
ENSG00000255094.1	-0.650542	0.0784454	0.999955	AC090159.1
ENSG00000139174.12	-0.156684	0.0784538	0.999955	PRICKLE1
ENSG00000116962.15	0.108892	0.0784929	0.999955	NID1
ENSG00000226549.3	-0.614709	0.0785216	0.999955	SCDP1
ENSG00000275160.1	0.195243	0.0785581	0.999955	AL354718.1
ENSG00000152818.18	0.107882	0.0785612	0.999955	UTRN
ENSG00000234494.7	0.328856	0.0785703	0.999955	SP2-AS1
ENSG00000264275.1	1.18844	0.0785785	0.999955	RN7SL753P
ENSG00000101557.15	-0.0759698	0.0787986	0.999955	USP14
ENSG00000251537.4	-0.55098	0.0788326	0.999955	AC005324.3
ENSG00000285872.1	-0.498755	0.0788522	0.999955	AC007240.3
ENSG00000137200.13	0.0797171	0.0790266	0.999955	CMTR1
ENSG00000100852.13	-0.648159	0.0790751	0.999955	ARHGAP5
ENSG00000104472.10	-0.0849815	0.0790775	0.999955	CHRAC1
ENSG00000150636.17	-0.306841	0.0790872	0.999955	CCDC102B
ENSG00000281469.1	-0.598765	0.0791613	0.999955	AC019226.1
ENSG00000130270.16	-0.112776	0.0792233	0.999955	ATP8B3
ENSG00000276085.1	-0.72732	0.0792343	0.999955	CCL3L1
ENSG00000105270.15	-0.719504	0.0793971	0.999955	CLIP3
ENSG00000177150.13	-0.0896678	0.0794203	0.999955	FAM210A
ENSG00000068079.7	0.160966	0.0795106	0.999955	IFI35
ENSG00000278982.1	-0.249858	0.0795264	0.999955	AL139125.1
ENSG00000235244.4	-0.398156	0.0795279	0.999955	DANT2
ENSG00000146677.7	-0.275231	0.0795873	0.999955	AC004453.1
ENSG00000075884.14	0.0874354	0.079589	0.999955	ARHGAP15
ENSG00000109458.8	0.191519	0.0797282	0.999955	GAB1
ENSG00000118503.15	-0.182743	0.0797448	0.999955	TNFAIP3
ENSG00000185252.19	0.0919156	0.079832	0.999955	ZNF74
ENSG00000100461.18	0.0814482	0.0798766	0.999955	RBM23
ENSG00000145945.7	0.385014	0.0798802	0.999955	FAM50B
ENSG00000164933.12	-0.155558	0.0799434	0.999955	SLC25A32
ENSG00000099250.18	0.147239	0.0799799	0.999955	NRP1
ENSG00000224324.1	-0.529324	0.0799958	0.999955	THAP5P1
ENSG00000119004.15	0.131959	0.0800087	0.999955	CYP20A1
ENSG00000205744.10	0.0816584	0.0800245	0.999955	DENND1C
ENSG00000260452.1	0.689202	0.0800291	0.999955	TPRKBP2
ENSG00000259581.3	0.431876	0.0800812	0.999955	TYRO3P
ENSG00000272871.1	-0.60061	0.0800966	0.999955	AL159169.2
ENSG00000166200.15	-0.0688143	0.0801097	0.999955	COPS2
ENSG00000280037.1	-0.885699	0.0801944	0.999955	AC092653.2
ENSG00000082153.18	-0.0634589	0.0801944	0.999955	BZW1
ENSG00000259687.2	-0.31125	0.0802078	0.999955	LINC01220
ENSG00000197299.12	0.0739358	0.0803577	0.999955	BLM
ENSG00000186871.7	0.0964668	0.0804055	0.999955	ERCC6L
ENSG00000188501.11	-0.861419	0.0804116	0.999955	LCTL
ENSG00000287129.1	-0.717611	0.0804365	0.999955	AC097500.1
ENSG00000286205.1	-0.653529	0.0805222	0.999955	AC139887.5
ENSG00000119922.10	-0.799031	0.0805367	0.999955	IFIT2
ENSG00000103024.7	0.165713	0.0806501	0.999955	NME3
ENSG00000265451.1	-0.863124	0.0807637	0.999955	AC012447.1
ENSG00000170581.14	0.13977	0.0807645	0.999955	STAT2
ENSG00000287063.1	0.72905	0.0809307	0.999955	AL356489.3
ENSG00000127415.13	0.111828	0.0809687	0.999955	IDUA
ENSG00000163818.17	-0.108636	0.081123	0.999955	LZTFL1
ENSG00000280067.1	-0.69647	0.0811661	0.999955	AC023818.1
ENSG00000229648.1	0.588829	0.0812679	0.999955	RPSAP22
ENSG00000122643.21	-0.102471	0.0812859	0.999955	NT5C3A
ENSG00000204792.2	1.19763	0.0812881	0.999955	LINC01291
ENSG00000105409.19	-0.571743	0.0812956	0.999955	ATP1A3
ENSG00000205300.3	0.676799	0.0813651	0.999955	AL356414.1
ENSG00000239306.4	-0.0939835	0.0813839	0.999955	RBM14
ENSG00000084733.11	0.0701755	0.0815122	0.999955	RAB10
ENSG00000224043.8	-0.165947	0.0815621	0.999955	CCNT2-AS1
ENSG00000008277.14	0.138448	0.0816652	0.999955	ADAM22
ENSG00000268520.1	-0.468374	0.0817103	0.999955	AC008750.5
ENSG00000241061.3	0.324415	0.081738	0.999955	RPL5P1
ENSG00000267454.6	-0.498065	0.0819817	0.999955	ZNF582-AS1
ENSG00000169398.19	-0.211285	0.0819817	0.999955	PTK2
ENSG00000253474.2	0.282412	0.0819839	0.999955	AC044893.1
ENSG00000128829.12	0.0935445	0.0819878	0.999955	EIF2AK4
ENSG00000198805.11	0.109379	0.0819932	0.999955	PNP
ENSG00000274290.2	-0.444298	0.0820724	0.999955	HIST1H2BE
ENSG00000181773.7	-0.327802	0.0820782	0.999955	GPR3
ENSG00000147164.12	0.0926105	0.08219	0.999955	SNX12
ENSG00000256262.1	0.751084	0.0822224	0.999955	USP30-AS1
ENSG00000225792.2	0.48552	0.082236	0.999955	AC004540.2
ENSG00000272049.1	0.524859	0.0822642	0.999955	AC091965.4
ENSG00000182054.9	0.145405	0.0822849	0.999955	IDH2
ENSG00000107372.13	-0.107146	0.0823717	0.999955	ZFAND5
ENSG00000197930.13	-0.0778389	0.0823745	0.999955	ERO1A
ENSG00000249931.4	0.281212	0.0823926	0.999955	GOLGA8K
ENSG00000144712.12	0.254784	0.082405	0.999955	CAND2
ENSG00000256981.1	0.584023	0.082501	0.999955	AC134349.2
ENSG00000266028.7	-0.079798	0.0825211	0.999955	SRGAP2
ENSG00000054148.17	0.128245	0.0825317	0.999955	PHPT1
ENSG00000243824.1	-0.923821	0.082662	0.999955	RPL12P6
ENSG00000105173.14	0.103159	0.0827059	0.999955	CCNE1
ENSG00000143889.16	0.603436	0.0827414	0.999955	HNRNPLL
ENSG00000141391.14	-0.140803	0.0827546	0.999955	PRELID3A
ENSG00000119681.12	-0.392173	0.0828654	0.999955	LTBP2
ENSG00000265480.5	-0.894803	0.0831178	0.999955	KRT18P55
ENSG00000235251.2	-0.51245	0.0832165	0.999955	AC093155.2
ENSG00000228242.6	0.547177	0.0832296	0.999955	AC093495.1
ENSG00000115415.18	0.0968995	0.0832405	0.999955	STAT1
ENSG00000129437.10	-0.465241	0.0832782	0.999955	KLK14
ENSG00000130706.13	-0.145291	0.0833157	0.999955	ADRM1
ENSG00000037474.15	-0.0633504	0.0834289	0.999955	NSUN2
ENSG00000260608.1	-0.591988	0.0834754	0.999955	AC024270.4
ENSG00000168040.4	-0.0971694	0.0835056	0.999955	FADD
ENSG00000162909.18	0.0830621	0.0835388	0.999955	CAPN2
ENSG00000179388.9	-1.69543	0.0835432	0.999955	EGR3
ENSG00000078967.13	0.141469	0.0835512	0.999955	UBE2D4
ENSG00000155252.13	-0.157248	0.0837044	0.999955	PI4K2A
ENSG00000136169.16	0.0953733	0.0838379	0.999955	SETDB2
ENSG00000244476.3	-0.470573	0.0839297	0.999955	ERVFRD-1
ENSG00000155085.15	-0.1544	0.084047	0.999955	AK9
ENSG00000072042.13	-0.0935111	0.0841297	0.999955	RDH11
ENSG00000229133.1	-0.416333	0.0841328	0.999955	RPS7P4
ENSG00000207313.1	-0.65901	0.0841517	0.999955	SNORA2B
ENSG00000179523.5	-0.153106	0.0842316	0.999955	EIF3J-DT
ENSG00000128310.3	0.661392	0.0843067	0.999955	GALR3
ENSG00000156374.16	-0.0876579	0.0843383	0.999955	PCGF6
ENSG00000165914.15	0.102173	0.0843685	0.999955	TTC7B
ENSG00000179364.13	0.0803191	0.0843903	0.999955	PACS2
ENSG00000198121.13	0.309776	0.0844566	0.999955	LPAR1
ENSG00000261783.1	-0.563609	0.0845354	0.999955	AC009054.2
ENSG00000118263.15	-0.117854	0.0845954	0.999955	KLF7
ENSG00000257576.1	-0.270273	0.0845977	0.999955	HSPD1P4
ENSG00000242477.1	-0.434192	0.0846833	0.999955	AC091429.1
ENSG00000196757.8	0.127354	0.0848362	0.999955	ZNF700
ENSG00000143401.15	-0.0689134	0.084838	0.999955	ANP32E
ENSG00000135124.14	0.121075	0.0848851	0.999955	P2RX4
ENSG00000115107.20	0.0828071	0.0849756	0.999955	STEAP3
ENSG00000267246.1	0.556804	0.0850847	0.999955	AC091132.5
ENSG00000056998.20	0.288778	0.0851161	0.999955	GYG2
ENSG00000100034.14	0.089034	0.085172	0.999955	PPM1F
ENSG00000253882.6	-0.684103	0.0851722	0.999955	AC099548.2
ENSG00000166436.16	-0.134792	0.0851866	0.999955	TRIM66
ENSG00000169429.11	-0.474493	0.0851924	0.999955	CXCL8
ENSG00000275832.5	0.133419	0.085256	0.999955	ARHGAP23
ENSG00000114019.14	0.253302	0.0853712	0.999955	AMOTL2
ENSG00000085872.15	-0.0642004	0.085381	0.999955	CHERP
ENSG00000225648.5	-0.110666	0.0854387	0.999955	SBDSP1
ENSG00000272991.1	-0.865976	0.0854513	0.999955	AF129408.1
ENSG00000257315.2	-0.281347	0.0854788	0.999955	ZBED6
ENSG00000249881.1	-0.678728	0.085536	0.999955	AC008696.2
ENSG00000120555.13	-0.529434	0.0856472	0.999955	SEPTIN7P9
ENSG00000214114.9	0.0867118	0.0856864	0.999955	MYCBP
ENSG00000052795.13	0.0847848	0.0857158	0.999955	FNIP2
ENSG00000149679.11	0.130039	0.085787	0.999955	CABLES2
ENSG00000181631.7	0.649612	0.0858212	0.999955	P2RY13
ENSG00000117602.12	0.158447	0.0858519	0.999955	RCAN3
ENSG00000168970.22	0.219744	0.085858	0.999955	JMJD7-PLA2G4B
ENSG00000149231.14	-0.104189	0.0859768	0.999955	CCDC82
ENSG00000114738.11	0.0600466	0.0860398	0.999955	MAPKAPK3
ENSG00000224078.15	-0.0865388	0.0860406	0.999955	SNHG14
ENSG00000133398.4	-0.118591	0.0860547	0.999955	MED10
ENSG00000188596.11	-0.727067	0.0862156	0.999955	CFAP54
ENSG00000102780.16	-0.102703	0.0862572	0.999955	DGKH
ENSG00000055332.18	0.0930035	0.0863656	0.999955	EIF2AK2
ENSG00000248121.8	0.251196	0.0864056	0.999955	SMURF2P1
ENSG00000242791.2	0.914242	0.086425	0.999955	AC117395.1
ENSG00000171314.9	-0.0668778	0.0864437	0.999955	PGAM1
ENSG00000197223.11	-0.0969963	0.0864472	0.999955	C1D
ENSG00000170855.4	0.101387	0.0864802	0.999955	TRIAP1
ENSG00000235369.1	-0.783257	0.086704	0.999955	RPL36AP15
ENSG00000156345.17	0.119633	0.0867395	0.999955	CDK20
ENSG00000109180.14	0.0740278	0.0867959	0.999955	OCIAD1
ENSG00000163428.4	-0.07372	0.086822	0.999955	LRRC58
ENSG00000258301.3	0.186336	0.0868278	0.999955	VASH1-AS1
ENSG00000198431.16	0.116269	0.0868469	0.999955	TXNRD1
ENSG00000100567.13	-0.104433	0.0870277	0.999955	PSMA3
ENSG00000159110.19	0.123743	0.0870493	0.999955	IFNAR2
ENSG00000283638.2	1.10514	0.0870544	0.999955	AC002407.1
ENSG00000111799.21	-0.235823	0.0870817	0.999955	COL12A1
ENSG00000143158.11	0.0845316	0.0870851	0.999955	MPC2
ENSG00000155016.18	0.16275	0.087108	0.999955	CYP2U1
ENSG00000204536.14	0.129366	0.0871162	0.999955	CCHCR1
ENSG00000217512.1	-0.994391	0.0871761	0.999955	AL356776.1
ENSG00000276231.4	0.29171	0.0871819	0.999955	PIK3R6
ENSG00000165813.20	-0.112729	0.0873927	0.999955	CCDC186
ENSG00000140464.20	0.0776737	0.0874513	0.999955	PML
ENSG00000253404.1	0.743566	0.0875927	0.999955	AC034243.1
ENSG00000286873.1	-0.314229	0.0876367	0.999955	AC012306.3
ENSG00000273062.1	0.641574	0.0876555	0.999955	AL449106.1
ENSG00000232807.2	-0.682348	0.0877376	0.999955	AL137186.2
ENSG00000087087.20	-0.0674039	0.0877591	0.999955	SRRT
ENSG00000092421.16	-0.534909	0.0877889	0.999955	SEMA6A
ENSG00000183484.12	0.11951	0.0878595	0.999955	GPR132
ENSG00000233380.1	0.595772	0.0879472	0.999955	RPS2P48
ENSG00000165646.14	0.573171	0.0879534	0.999955	SLC18A2
ENSG00000267221.3	0.368295	0.0880002	0.999955	C17orf113
ENSG00000078900.15	0.140294	0.0880993	0.999955	TP73
ENSG00000267100.1	-0.100625	0.0881046	0.999955	ILF3-DT
ENSG00000105479.15	-0.457138	0.0881762	0.999955	CCDC114
ENSG00000019485.13	0.11735	0.088228	0.999955	PRDM11
ENSG00000076984.17	-0.0742897	0.0882368	0.999955	MAP2K7
ENSG00000108384.15	0.106094	0.0882663	0.999955	RAD51C
ENSG00000135018.14	-0.098063	0.0883036	0.999955	UBQLN1
ENSG00000105289.15	-0.726789	0.088402	0.999955	TJP3
ENSG00000148841.17	-0.0891541	0.088516	0.999955	ITPRIP
ENSG00000154153.13	0.209389	0.0885534	0.999955	RETREG1
ENSG00000250290.1	-0.377722	0.0885595	0.999955	NCAPGP1
ENSG00000113649.11	-0.0721389	0.0886343	0.999955	TCERG1
ENSG00000188486.3	0.115248	0.088795	0.999955	H2AFX
ENSG00000162337.12	0.112685	0.0887959	0.999955	LRP5
ENSG00000136167.14	0.0627124	0.088801	0.999955	LCP1
ENSG00000149932.17	0.107452	0.0888395	0.999955	TMEM219
ENSG00000156587.16	0.166916	0.0889299	0.999955	UBE2L6
ENSG00000170584.11	-0.0866406	0.0889845	0.999955	NUDCD2
ENSG00000111142.14	-0.0767946	0.0889935	0.999955	METAP2
ENSG00000153147.6	-0.0592083	0.0890014	0.999955	SMARCA5
ENSG00000169018.6	-0.0880955	0.0890114	0.999955	FEM1B
ENSG00000147145.12	-0.199221	0.0890309	0.999955	LPAR4
ENSG00000173085.14	0.0807491	0.0890894	0.999955	COQ2
ENSG00000155428.12	-0.552598	0.0891898	0.999955	TRIM74
ENSG00000068745.15	-0.0749869	0.0891965	0.999955	IP6K2
ENSG00000275074.2	-0.105176	0.0892243	0.999955	NUDT18
ENSG00000138709.19	-0.0733952	0.0892816	0.999955	LARP1B
ENSG00000197448.14	0.0696342	0.0893268	0.999955	GSTK1
ENSG00000249096.7	-0.365329	0.0894224	0.999955	LINC02362
ENSG00000287269.1	-0.919586	0.0894277	0.999955	Z82215.1
ENSG00000151692.15	0.119308	0.0894622	0.999955	RNF144A
ENSG00000170476.16	-0.518853	0.0895035	0.999955	MZB1
ENSG00000225094.3	0.709831	0.0895386	0.999955	SETP20
ENSG00000095015.6	-0.152861	0.08957	0.999955	MAP3K1
ENSG00000245648.2	0.271908	0.089575	0.999955	AC022075.1
ENSG00000285996.1	0.448461	0.0895811	0.999955	AC006116.11
ENSG00000163535.18	-0.0718205	0.0896223	0.999955	SGO2
ENSG00000188559.15	0.111415	0.0896391	0.999955	RALGAPA2
ENSG00000119844.15	0.0713741	0.0896482	0.999955	AFTPH
ENSG00000279140.1	-0.284948	0.0896547	0.999955	AL590326.1
ENSG00000108798.9	0.563326	0.0896797	0.999955	ABI3
ENSG00000166529.15	0.158471	0.0896808	0.999955	ZSCAN21
ENSG00000252367.1	0.524145	0.0897165	0.999955	Y_RNA
ENSG00000010256.11	0.0682797	0.0897604	0.999955	UQCRC1
ENSG00000196968.11	-0.180085	0.0899012	0.999955	FUT11
ENSG00000104859.15	-0.0929045	0.0899341	0.999955	CLASRP
ENSG00000224680.4	-0.878406	0.0900515	0.999955	PLA2G12AP1
ENSG00000053918.17	0.222935	0.0900674	0.999955	KCNQ1
ENSG00000110756.17	0.11172	0.0901442	0.999955	HPS5
ENSG00000075336.12	0.0954296	0.0901469	0.999955	TIMM21
ENSG00000249307.7	-0.530621	0.0901771	0.999955	LINC01088
ENSG00000270001.1	1.31445	0.0902124	0.999955	AL121894.2
ENSG00000214106.9	0.226344	0.0902955	0.999955	PAXIP1-AS2
ENSG00000137337.15	-0.0775783	0.0905479	0.999955	MDC1
ENSG00000151023.17	0.634613	0.0906281	0.999955	ENKUR
ENSG00000140105.18	0.0781564	0.0906485	0.999955	WARS
ENSG00000286940.1	0.279519	0.0906589	0.999955	AL645933.3
ENSG00000117791.16	0.36208	0.0906891	0.999955	2023-03-02
ENSG00000088035.18	0.0989679	0.0907557	0.999955	ALG6
ENSG00000230789.1	-1.75452	0.0909167	0.999955	ARHGAP26-IT1
ENSG00000113739.10	-0.140044	0.090965	0.999955	STC2
ENSG00000134955.11	0.15992	0.0909744	0.999955	SLC37A2
ENSG00000189420.8	0.170792	0.0910607	0.999955	ZFP92
ENSG00000260317.1	-0.338678	0.0912935	0.999955	AC009812.4
ENSG00000253910.2	-0.46415	0.0913127	0.999955	PCDHGB2
ENSG00000122729.19	0.122238	0.0913411	0.999955	ACO1
ENSG00000144468.17	0.0924194	0.091387	0.999955	RHBDD1
ENSG00000107537.14	0.120339	0.0914001	0.999955	PHYH
ENSG00000115970.18	0.0834212	0.0914567	0.999955	THADA
ENSG00000150627.15	0.134691	0.0915612	0.999955	WDR17
ENSG00000129038.16	0.459539	0.0916395	0.999955	LOXL1
ENSG00000127952.17	0.102086	0.0916781	0.999955	STYXL1
ENSG00000264666.1	0.638033	0.0916793	0.999955	AC020558.1
ENSG00000129250.12	0.139484	0.0917815	0.999955	KIF1C
ENSG00000108424.10	-0.0587208	0.0917844	0.999955	KPNB1
ENSG00000277161.2	-0.107213	0.0918045	0.999955	PIGW
ENSG00000176268.5	0.749991	0.0920111	0.999955	CYCSP34
ENSG00000267811.1	0.480031	0.092023	0.999955	AP001160.2
ENSG00000259081.1	-0.581169	0.0920359	0.999955	AF111169.3
ENSG00000214944.9	0.632181	0.0924726	0.999955	ARHGEF28
ENSG00000263015.1	0.704066	0.0925408	0.999955	AC015853.2
ENSG00000153914.16	-0.0667363	0.0927345	0.999955	SREK1
ENSG00000113790.11	0.141695	0.0927609	0.999955	EHHADH
ENSG00000185842.15	0.31022	0.0928661	0.999955	DNAH14
ENSG00000151835.16	-0.128877	0.092897	0.999955	SACS
ENSG00000076944.16	0.0820745	0.0929217	0.999955	STXBP2
ENSG00000235488.1	-0.59394	0.0930509	0.999955	JARID2-AS1
ENSG00000111913.19	-0.427861	0.0930784	0.999955	RIPOR2
ENSG00000166377.20	0.118171	0.0931144	0.999955	ATP9B
ENSG00000245910.8	-0.0996502	0.0931183	0.999955	SNHG6
ENSG00000166707.11	-0.252148	0.0931326	0.999955	ZCCHC18
ENSG00000168350.8	0.257142	0.0931447	0.999955	DEGS2
ENSG00000254373.1	0.534561	0.0931851	0.999955	AC112191.2
ENSG00000122126.17	0.106964	0.0932817	0.999955	OCRL
ENSG00000159363.18	0.0954497	0.093382	0.999955	ATP13A2
ENSG00000242622.2	-0.222423	0.0933835	0.999955	AC092910.3
ENSG00000215349.2	-0.484484	0.093419	0.999955	MRPL3P1
ENSG00000144724.20	0.0663939	0.0934869	0.999955	PTPRG
ENSG00000116560.11	-0.0737339	0.0935005	0.999955	SFPQ
ENSG00000197798.9	0.0961867	0.0935749	0.999955	FAM118B
ENSG00000101132.10	-0.111026	0.093605	0.999955	PFDN4
ENSG00000188921.14	0.139169	0.0937538	0.999955	HACD4
ENSG00000165929.13	-0.822046	0.0937903	0.999955	TC2N
ENSG00000180198.16	-0.0636597	0.0938247	0.999955	RCC1
ENSG00000131653.13	0.0904521	0.0939552	0.999955	TRAF7
ENSG00000176101.12	-0.104701	0.0940034	0.999955	SSNA1
ENSG00000280119.1	-0.314313	0.0940885	0.999955	AC093642.2
ENSG00000166126.10	-0.448057	0.094103	0.999955	AMN
ENSG00000151364.17	-0.657731	0.0941147	0.999955	KCTD14
ENSG00000226645.1	-0.652769	0.0941582	0.999955	AP006216.1
ENSG00000232368.1	-0.366231	0.0941606	0.999955	FTLP2
ENSG00000125046.15	-0.728235	0.0941988	0.999955	SSUH2
ENSG00000126067.12	-0.128066	0.0942495	0.999955	PSMB2
ENSG00000131507.11	0.0996672	0.0942702	0.999955	NDFIP1
ENSG00000279811.1	0.614264	0.0942829	0.999955	AC093330.2
ENSG00000166833.21	0.252088	0.0942841	0.999955	NAV2
ENSG00000287710.1	-0.287168	0.0942906	0.999955	AC067852.5
ENSG00000108984.15	-0.350263	0.0946495	0.999955	MAP2K6
ENSG00000184500.15	0.108937	0.0946599	0.999955	PROS1
ENSG00000205937.12	-0.0720032	0.0947301	0.999955	RNPS1
ENSG00000228217.1	-0.393094	0.0947913	0.999955	PNRC2P1
ENSG00000247746.4	0.249836	0.094913	0.999955	USP51
ENSG00000156968.9	0.374983	0.0949269	0.999955	MPV17L
ENSG00000109667.12	0.172763	0.094928	0.999955	SLC2A9
ENSG00000256591.5	0.380737	0.0949469	0.999955	AP003108.2
ENSG00000068366.20	-0.0880226	0.0949484	0.999955	ACSL4
ENSG00000124120.11	0.111475	0.095056	0.999955	TTPAL
ENSG00000142494.13	0.0945027	0.0951279	0.999955	SLC47A1
ENSG00000051523.11	0.0871711	0.0951344	0.999955	CYBA
ENSG00000178795.9	-0.526179	0.0952159	0.999955	GDPD4
ENSG00000103257.9	-0.0647272	0.0952873	0.999955	SLC7A5
ENSG00000184985.16	0.690346	0.095295	0.999955	SORCS2
ENSG00000127663.15	-0.136006	0.09534	0.999955	KDM4B
ENSG00000074370.18	0.0820929	0.0953586	0.999955	ATP2A3
ENSG00000144827.9	0.0906997	0.0953969	0.999955	ABHD10
ENSG00000246430.7	-0.428902	0.09546	0.999955	LINC00968
ENSG00000273786.1	-0.469431	0.0955259	0.999955	AC020658.4
ENSG00000240395.1	-0.43782	0.0955296	0.999955	RPL5P23
ENSG00000113916.18	-0.204893	0.0955646	0.999955	BCL6
ENSG00000145016.16	0.085147	0.0955695	0.999955	RUBCN
ENSG00000279422.1	-0.642111	0.0956317	0.999955	AC231657.1
ENSG00000120756.13	0.110844	0.0956637	0.999955	PLS1
ENSG00000117614.10	-0.075248	0.095725	0.999955	SYF2
ENSG00000168813.17	-0.0867134	0.0958513	0.999955	ZNF507
ENSG00000130348.11	0.0796161	0.0958762	0.999955	QRSL1
ENSG00000260911.2	1.61475	0.0958823	0.999955	AC135050.3
ENSG00000145428.14	0.238719	0.0959282	0.999955	RNF175
ENSG00000140406.4	-0.070353	0.0959433	0.999955	TLNRD1
ENSG00000140307.11	0.0939637	0.0959765	0.999955	GTF2A2
ENSG00000163909.8	0.189062	0.0959927	0.999955	HEYL
ENSG00000088298.13	0.0810527	0.096032	0.999955	EDEM2
ENSG00000272908.1	-0.27197	0.0960475	0.999955	AC006033.2
ENSG00000131153.9	-0.0743412	0.0960876	0.999955	GINS2
ENSG00000255276.1	-0.840029	0.0961918	0.999955	RRM1-AS1
ENSG00000213585.11	-0.0604696	0.0962067	0.999955	VDAC1
ENSG00000111859.17	-0.308309	0.0962496	0.999955	NEDD9
ENSG00000174500.13	0.421804	0.096439	0.999955	GCSAM
ENSG00000249207.2	-0.885611	0.0964942	0.999955	AC079921.1
ENSG00000204574.13	-0.0676505	0.0965188	0.999955	ABCF1
ENSG00000287535.1	0.678076	0.0965339	0.999955	AC009630.4
ENSG00000187624.9	-0.172234	0.096627	0.999955	C17orf97
ENSG00000153187.20	-0.0545052	0.0968301	0.999955	HNRNPU
ENSG00000162645.13	-0.302665	0.0968521	0.999955	GBP2
ENSG00000179922.5	-0.149746	0.0969198	0.999955	ZNF784
ENSG00000116752.6	-0.0899747	0.0969455	0.999955	BCAS2
ENSG00000145414.9	-0.0982139	0.0970394	0.999955	NAF1
ENSG00000165197.5	-1.30582	0.0970479	0.999955	VEGFD
ENSG00000173614.14	0.124501	0.0970482	0.999955	NMNAT1
ENSG00000140950.16	0.149864	0.0971323	0.999955	MEAK7
ENSG00000151131.11	-0.128687	0.0971391	0.999955	C12orf45
ENSG00000185634.12	-0.815272	0.0971654	0.999955	SHC4
ENSG00000213026.4	-0.561986	0.097399	0.999955	CFL1P4
ENSG00000108599.15	0.0785936	0.0974582	0.999955	AKAP10
ENSG00000217648.1	-0.739095	0.0976655	0.999955	AL136116.3
ENSG00000101997.13	0.0845976	0.0977271	0.999955	CCDC22
ENSG00000186889.10	0.232029	0.0978097	0.999955	TMEM17
ENSG00000080007.8	0.272091	0.0978737	0.999955	DDX43
ENSG00000261758.1	-0.537153	0.0978846	0.999955	AC117382.2
ENSG00000064687.12	0.129958	0.0979446	0.999955	ABCA7
ENSG00000113460.13	-0.0841172	0.0980336	0.999955	BRIX1
ENSG00000100325.15	0.0802335	0.0980603	0.999955	ASCC2
ENSG00000172936.14	0.0800133	0.0981268	0.999955	MYD88
ENSG00000130560.9	0.0826591	0.0983252	0.999955	UBAC1
ENSG00000100625.9	0.232008	0.0983837	0.999955	SIX4
ENSG00000123901.9	-0.455496	0.0983868	0.999955	GPR83
ENSG00000270419.1	-0.405663	0.0984056	0.999955	CAHM
ENSG00000257342.1	-0.531275	0.098546	0.999955	AC025165.2
ENSG00000185163.10	-0.0885296	0.0985657	0.999955	DDX51
ENSG00000170049.9	-0.261572	0.0985689	0.999955	KCNAB3
ENSG00000287978.1	-0.577159	0.0986043	0.999955	AC245407.2
ENSG00000177337.8	-0.540932	0.0986205	0.999955	DLGAP1-AS1
ENSG00000274776.1	-0.497684	0.0987419	0.999955	AC090241.3
ENSG00000212283.1	-1.15738	0.098912	0.999955	SNORD89
ENSG00000128463.13	0.0821057	0.0989335	0.999955	EMC4
ENSG00000124275.15	-0.105544	0.0989881	0.999955	MTRR
ENSG00000115183.15	0.118398	0.09902	0.999955	TANC1
ENSG00000076351.13	0.679892	0.0990949	0.999955	SLC46A1
ENSG00000164466.13	-0.063789	0.0991586	0.999955	SFXN1
ENSG00000275084.3	0.582839	0.0992335	0.999955	SNORD91B
ENSG00000114978.18	-0.0601586	0.0992609	0.999955	MOB1A
ENSG00000269873.1	-0.602225	0.0994075	0.999955	AC245884.10
ENSG00000187049.10	0.272513	0.0994799	0.999955	TMEM216
ENSG00000119917.14	-0.21637	0.0995239	0.999955	IFIT3
ENSG00000139178.11	0.112459	0.0995293	0.999955	C1RL
ENSG00000111886.11	-0.39585	0.0995792	0.999955	GABRR2
ENSG00000158715.6	-0.155697	0.0996248	0.999955	SLC45A3
ENSG00000198756.12	0.228121	0.099659	0.999955	COLGALT2
ENSG00000241973.11	0.0761261	0.0996776	0.999955	PI4KA
ENSG00000089048.14	-0.0822938	0.0996939	0.999955	ESF1
ENSG00000159905.14	0.253237	0.0997205	0.999955	ZNF221
ENSG00000186301.8	-0.305378	0.0997351	0.999955	MST1P2
ENSG00000129473.9	-0.297155	0.0997725	0.999955	BCL2L2
ENSG00000081842.18	-0.611572	0.0997982	0.999955	PCDHA6
ENSG00000130311.11	-0.0767605	0.099906	0.999955	DDA1
ENSG00000230869.1	0.502503	0.0999638	0.999955	AGAP10P
ENSG00000136378.15	-0.594287	0.100071	0.999955	ADAMTS7
ENSG00000089063.15	0.0882906	0.100072	0.999955	TMEM230
ENSG00000177239.15	0.0919493	0.1002	0.999955	MAN1B1
ENSG00000067221.14	0.144338	0.100217	0.999955	STOML1
ENSG00000232648.4	0.228838	0.100257	0.999955	AC107214.1
ENSG00000162733.19	-0.264555	0.10026	0.999955	DDR2
ENSG00000259985.1	0.242212	0.100329	0.999955	AC017100.1
ENSG00000279066.1	0.466832	0.100437	0.999955	HEXD-IT1
ENSG00000127528.5	-0.526207	0.100499	0.999955	KLF2
ENSG00000117226.12	0.181657	0.100512	0.999955	GBP3
ENSG00000142173.15	0.311785	0.100696	0.999955	COL6A2
ENSG00000114439.19	0.0942101	0.100697	0.999955	BBX
ENSG00000184261.4	0.600168	0.100744	0.999955	KCNK12
ENSG00000113407.13	-0.0806742	0.100784	0.999955	TARS
ENSG00000233654.2	0.255837	0.100855	0.999955	AC108047.1
ENSG00000101955.15	0.36362	0.100897	0.999955	SRPX
ENSG00000162384.14	0.0996837	0.101004	0.999955	CZIB
ENSG00000160221.18	0.327467	0.101053	0.999955	GATD3A
ENSG00000164050.13	0.164408	0.101066	0.999955	PLXNB1
ENSG00000185049.16	-0.0801725	0.101113	0.999955	NELFA
ENSG00000272172.1	-0.379596	0.101282	0.999955	AC138696.2
ENSG00000100628.12	0.140641	0.101293	0.999955	ASB2
ENSG00000136827.12	0.0745354	0.101497	0.999955	TOR1A
ENSG00000168092.14	-0.0710926	0.101505	0.999955	PAFAH1B2
ENSG00000138411.13	-0.442926	0.101583	0.999955	HECW2
ENSG00000128284.19	0.335287	0.101591	0.999955	APOL3
ENSG00000265531.3	-0.394585	0.101603	0.999955	FCGR1CP
ENSG00000133740.11	-0.119308	0.101618	0.999955	E2F5
ENSG00000182511.12	0.123569	0.101687	0.999955	FES
ENSG00000227060.7	-0.425918	0.101757	0.999955	LINC00629
ENSG00000219410.6	0.55387	0.10184	0.999955	AC125494.1
ENSG00000106268.15	0.0864761	0.101846	0.999955	NUDT1
ENSG00000255670.1	-0.5611	0.101948	0.999955	AC007619.1
ENSG00000245060.8	0.132237	0.101979	0.999955	LINC00847
ENSG00000285755.2	-0.745591	0.102002	0.999955	AC132153.1
ENSG00000224699.9	-0.195224	0.102069	0.999955	LAMTOR5-AS1
ENSG00000116991.10	0.159592	0.102079	0.999955	SIPA1L2
ENSG00000108091.11	-0.0967193	0.102156	0.999955	CCDC6
ENSG00000269397.1	0.311271	0.102185	0.999955	AC011503.2
ENSG00000215326.3	-0.742408	0.102197	0.999955	GPX1P2
ENSG00000232815.1	0.817093	0.102207	0.999955	DUX4L50
ENSG00000156869.13	0.168822	0.102213	0.999955	FRRS1
ENSG00000100401.19	-0.0621002	0.102245	0.999955	RANGAP1
ENSG00000136247.14	0.104939	0.102272	0.999955	ZDHHC4
ENSG00000154917.11	0.228522	0.102286	0.999955	RAB6B
ENSG00000149380.12	-0.750831	0.102301	0.999955	P4HA3
ENSG00000134001.13	-0.0600232	0.102317	0.999955	EIF2S1
ENSG00000258947.7	-1.04481	0.102332	0.999955	TUBB3
ENSG00000107798.18	0.0928224	0.102418	0.999955	LIPA
ENSG00000169118.18	0.0769967	0.102615	0.999955	CSNK1G1
ENSG00000157456.8	-0.064185	0.102768	0.999955	CCNB2
ENSG00000256712.1	-0.747685	0.102824	0.999955	AC134349.1
ENSG00000259868.3	-0.586	0.102852	0.999955	AL163952.1
ENSG00000169032.9	-0.0789475	0.102857	0.999955	MAP2K1
ENSG00000227210.2	0.646497	0.102876	0.999955	AC079145.1
ENSG00000132361.17	-0.0723599	0.102893	0.999955	CLUH
ENSG00000182600.9	0.235274	0.102942	0.999955	SNORC
ENSG00000140876.11	-0.119256	0.102995	0.999955	NUDT7
ENSG00000204267.15	0.102128	0.103098	0.999955	TAP2
ENSG00000204310.13	0.102633	0.103101	0.999955	AGPAT1
ENSG00000114933.16	-0.129171	0.103153	0.999955	INO80D
ENSG00000141506.13	0.160343	0.10327	0.999955	PIK3R5
ENSG00000240891.8	0.16472	0.103298	0.999955	PLCXD2
ENSG00000286281.1	-0.778447	0.103477	0.999955	AL353152.2
ENSG00000166710.20	0.101002	0.103576	0.999955	B2M
ENSG00000103512.15	0.0784868	0.103591	0.999955	NOMO1
ENSG00000236792.1	-0.6636	0.103769	0.999955	AL513175.2
ENSG00000169855.20	0.115088	0.103787	0.999955	ROBO1
ENSG00000204237.5	-0.0884294	0.10379	0.999955	OXLD1
ENSG00000067992.15	-0.104087	0.103937	0.999955	PDK3
ENSG00000213290.4	-0.308093	0.104001	0.999955	PGK1P2
ENSG00000104976.12	-0.0856516	0.104134	0.999955	SNAPC2
ENSG00000236859.7	-0.114736	0.104191	0.999955	NIFK-AS1
ENSG00000214770.3	-0.416075	0.104237	0.999955	AL161756.1
ENSG00000175764.14	0.128144	0.104356	0.999955	TTLL11
ENSG00000174721.10	-0.102671	0.1044	0.999955	FGFBP3
ENSG00000205302.7	-0.0714181	0.104425	0.999955	SNX2
ENSG00000121552.4	0.190876	0.10445	0.999955	CSTA
ENSG00000225031.1	-0.247742	0.104558	0.999955	EIF4BP7
ENSG00000271590.1	-0.363162	0.104571	0.999955	AC108463.3
ENSG00000069509.6	0.110489	0.104578	0.999955	FUNDC1
ENSG00000258741.4	0.572132	0.104788	0.999955	H2AFVP1
ENSG00000081041.9	-0.243286	0.104847	0.999955	CXCL2
ENSG00000150995.19	0.0726653	0.104879	0.999955	ITPR1
ENSG00000099624.8	-0.085413	0.104903	0.999955	ATP5F1D
ENSG00000124731.13	-0.81673	0.104955	0.999955	TREM1
ENSG00000119686.10	0.14838	0.104962	0.999955	FLVCR2
ENSG00000162390.17	0.152998	0.105029	0.999955	ACOT11
ENSG00000175899.14	-0.512088	0.105039	0.999955	A2M
ENSG00000100433.15	0.371137	0.10504	0.999955	KCNK10
ENSG00000148337.21	0.09085	0.105064	0.999955	CIZ1
ENSG00000066279.18	-0.103972	0.105076	0.999955	ASPM
ENSG00000234134.1	-0.540746	0.105085	0.999955	AL158835.2
ENSG00000113721.14	0.4876	0.105096	0.999955	PDGFRB
ENSG00000207277.1	-0.563307	0.10512	0.999955	RNA5SP284
ENSG00000285906.2	0.168984	0.105127	0.999955	AC083855.2
ENSG00000005884.18	0.628607	0.105226	0.999955	ITGA3
ENSG00000226450.2	0.417906	0.105328	0.999955	CYP2D8P
ENSG00000180828.3	0.369088	0.105337	0.999955	BHLHE22
ENSG00000147649.10	-0.0596693	0.105346	0.999955	MTDH
ENSG00000248546.3	-0.507974	0.105347	0.999955	ANP32C
ENSG00000198793.13	0.0614809	0.105417	0.999955	MTOR
ENSG00000126522.17	0.138167	0.105441	0.999955	ASL
ENSG00000285476.1	-0.457249	0.105454	0.999955	AC139491.7
ENSG00000065150.21	-0.0785275	0.105705	0.999955	IPO5
ENSG00000107611.15	-0.289147	0.105927	0.999955	CUBN
ENSG00000087085.15	0.509721	0.10593	0.999955	ACHE
ENSG00000124217.5	-0.101422	0.10596	0.999955	MOCS3
ENSG00000214359.3	-0.689386	0.105963	0.999955	RPL18P10
ENSG00000064726.10	0.063731	0.10603	0.999955	BTBD1
ENSG00000261136.1	-0.284184	0.106059	0.999955	AC023908.3
ENSG00000288095.1	0.454985	0.106109	0.999955	AC005618.4
ENSG00000144118.14	0.116774	0.106123	0.999955	RALB
ENSG00000175611.12	-0.134944	0.106133	0.999955	LINC00476
ENSG00000174669.12	-0.121195	0.106136	0.999955	SLC29A2
ENSG00000157734.14	-0.324082	0.106137	0.999955	SNX22
ENSG00000225595.2	0.691521	0.106349	0.999955	LINC01623
ENSG00000163754.17	0.0661933	0.106351	0.999955	GYG1
ENSG00000180815.14	-0.158635	0.106422	0.999955	MAP3K15
ENSG00000265971.1	0.866165	0.10647	0.999955	AC005828.5
ENSG00000285979.1	-0.639463	0.106486	0.999955	AC009090.6
ENSG00000115514.12	-0.0987276	0.106698	0.999955	TXNDC9
ENSG00000136048.14	-0.110221	0.106713	0.999955	DRAM1
ENSG00000054983.17	0.119626	0.10677	0.999955	GALC
ENSG00000114416.18	-0.0604439	0.10678	0.999955	FXR1
ENSG00000139044.12	0.191642	0.106784	0.999955	B4GALNT3
ENSG00000131724.11	0.152798	0.106888	0.999955	IL13RA1
ENSG00000143207.21	0.0744422	0.107005	0.999955	COP1
ENSG00000287400.1	0.80089	0.107133	0.999955	AC093151.8
ENSG00000237682.2	0.913316	0.107233	0.999955	AC234775.2
ENSG00000231305.4	-0.250906	0.107256	0.999955	AC112484.1
ENSG00000166920.12	0.721386	0.107369	0.999955	C15orf48
ENSG00000275162.1	0.40481	0.10743	0.999955	AC005391.1
ENSG00000168904.15	0.126759	0.107434	0.999955	LRRC28
ENSG00000137628.17	0.123707	0.107456	0.999955	DDX60
ENSG00000126016.15	0.276246	0.107478	0.999955	AMOT
ENSG00000176783.15	0.0668378	0.107605	0.999955	RUFY1
ENSG00000123933.17	-0.0797526	0.107649	0.999955	MXD4
ENSG00000198814.12	-0.0783292	0.107654	0.999955	GK
ENSG00000187902.11	0.626038	0.107798	0.999955	SHISA7
ENSG00000197635.10	0.392511	0.107867	0.999955	DPP4
ENSG00000102312.22	0.154424	0.107911	0.999955	PORCN
ENSG00000103037.11	-0.120514	0.107918	0.999955	SETD6
ENSG00000152256.13	-0.335669	0.107921	0.999955	PDK1
ENSG00000102390.11	-0.0820676	0.107935	0.999955	PBDC1
ENSG00000257179.1	0.624565	0.108038	0.999955	HMGN2P6
ENSG00000128298.17	-0.529318	0.108059	0.999955	BAIAP2L2
ENSG00000170027.7	-0.0813684	0.10809	0.999955	YWHAG
ENSG00000173846.13	0.13507	0.108228	0.999955	PLK3
ENSG00000143179.16	-0.0633037	0.108264	0.999955	UCK2
ENSG00000169136.11	-0.0937383	0.108271	0.999955	ATF5
ENSG00000245317.2	-0.368631	0.108301	0.999955	AC008393.1
ENSG00000123609.11	0.0885732	0.108308	0.999955	NMI
ENSG00000171777.16	0.708315	0.108474	0.999955	RASGRP4
ENSG00000133195.11	0.106392	0.108476	0.999955	SLC39A11
ENSG00000127125.9	0.087909	0.108614	0.999955	PPCS
ENSG00000134256.12	0.206804	0.108625	0.999955	CD101
ENSG00000232097.1	-0.643148	0.108641	0.999955	AC079781.3
ENSG00000199568.1	-1.2025	0.108652	0.999955	RNU5A-1
ENSG00000229920.2	-0.828249	0.108698	0.999955	RPS4XP5
ENSG00000196656.7	-0.30851	0.108787	0.999955	AC004057.1
ENSG00000272644.1	-0.354824	0.108819	0.999955	AC097468.3
ENSG00000233264.2	0.453811	0.108921	0.999955	AC006042.3
ENSG00000234222.6	-0.473606	0.108966	0.999955	LIX1L-AS1
ENSG00000179542.16	-0.124501	0.108994	0.999955	SLITRK4
ENSG00000268262.1	-0.308904	0.108995	0.999955	AC011445.1
ENSG00000228436.3	-0.386528	0.109033	0.999955	AL139260.1
ENSG00000148840.11	-0.0724878	0.109044	0.999955	PPRC1
ENSG00000132471.12	-0.102688	0.109067	0.999955	WBP2
ENSG00000240729.1	0.796233	0.109159	0.999955	AC146507.2
ENSG00000130764.10	-0.0729727	0.109175	0.999955	LRRC47
ENSG00000227598.1	-0.252621	0.109218	0.999955	Z94721.1
ENSG00000137168.8	0.0834281	0.109229	0.999955	PPIL1
ENSG00000198727.2	0.157932	0.109334	0.999955	MT-CYB
ENSG00000143878.10	-0.136752	0.109361	0.999955	RHOB
ENSG00000231925.11	0.0808619	0.109399	0.999955	TAPBP
ENSG00000156113.23	0.197287	0.109414	0.999955	KCNMA1
ENSG00000105875.14	0.107727	0.109415	0.999955	WDR91
ENSG00000100014.20	0.0758542	0.109421	0.999955	SPECC1L
ENSG00000207815.1	-0.772628	0.109423	0.999955	MIR563
ENSG00000132388.12	-0.0655039	0.10947	0.999955	UBE2G1
ENSG00000104765.16	-0.509761	0.109512	0.999955	BNIP3L
ENSG00000180902.18	-0.102675	0.109521	0.999955	D2HGDH
ENSG00000177212.4	-0.645023	0.109562	0.999955	OR2T33
ENSG00000107960.11	0.120244	0.109647	0.999955	STN1
ENSG00000229425.3	-0.65504	0.109735	0.999955	AJ009632.2
ENSG00000175582.19	-0.0740193	0.10975	0.999955	RAB6A
ENSG00000117153.16	0.080317	0.110084	0.999955	KLHL12
ENSG00000175334.8	-0.0746788	0.110145	0.999955	BANF1
ENSG00000221890.4	0.147532	0.1102	0.999955	NPTXR
ENSG00000153207.15	-0.0596621	0.110207	0.999955	AHCTF1
ENSG00000148834.13	0.0856794	0.110242	0.999955	GSTO1
ENSG00000118690.13	0.15179	0.11034	0.999955	ARMC2
ENSG00000183763.9	0.101637	0.110392	0.999955	TRAIP
ENSG00000183742.13	0.404461	0.110399	0.999955	MACC1
ENSG00000100065.15	0.270821	0.110415	0.999955	CARD10
ENSG00000267216.1	-0.279546	0.110449	0.999955	ZNF8-ERVK3-1
ENSG00000063660.9	0.155606	0.110528	0.999955	GPC1
ENSG00000005448.16	-0.153532	0.110539	0.999955	WDR54
ENSG00000234776.5	-0.42049	0.110559	0.999955	C11orf94
ENSG00000277548.1	0.475109	0.110633	0.999955	AC018926.3
ENSG00000128815.19	0.0749395	0.110658	0.999955	WDFY4
ENSG00000141560.15	0.0982728	0.110679	0.999955	FN3KRP
ENSG00000179774.9	0.758566	0.110708	0.999955	ATOH7
ENSG00000159086.15	-0.0700083	0.110782	0.999955	PAXBP1
ENSG00000137266.14	0.218258	0.111064	0.999955	SLC22A23
ENSG00000140386.13	0.105859	0.111072	0.999955	SCAPER
ENSG00000112812.16	0.313224	0.111124	0.999955	PRSS16
ENSG00000141469.18	0.734072	0.11138	0.999955	SLC14A1
ENSG00000168175.15	-0.0658633	0.111392	0.999955	MAPK1IP1L
ENSG00000177613.9	-0.133948	0.111422	0.999955	CSTF2T
ENSG00000260166.2	0.503122	0.111527	0.999955	AC134312.3
ENSG00000136718.9	-0.0636387	0.111577	0.999955	IMP4
ENSG00000137338.5	0.129432	0.111614	0.999955	PGBD1
ENSG00000206922.1	0.673539	0.111649	0.999955	RNU6-80P
ENSG00000250056.7	-0.462009	0.111651	0.999955	LINC01018
ENSG00000156466.10	0.171858	0.111727	0.999955	GDF6
ENSG00000156299.13	0.147892	0.111756	0.999955	TIAM1
ENSG00000286905.1	0.872687	0.111793	0.999955	AC108488.2
ENSG00000233016.7	-0.103129	0.111842	0.999955	SNHG7
ENSG00000002587.10	-0.199942	0.11193	0.999955	HS3ST1
ENSG00000198722.14	0.69912	0.111947	0.999955	UNC13B
ENSG00000102158.19	0.0714861	0.112016	0.999955	MAGT1
ENSG00000209482.1	-0.33139	0.112063	0.999955	SNORD83A
ENSG00000258441.1	-0.176908	0.112191	0.999955	LINC00641
ENSG00000180098.9	0.103461	0.112202	0.999955	TRNAU1AP
ENSG00000176393.11	0.0651111	0.112204	0.999955	RNPEP
ENSG00000137210.14	0.088058	0.112234	0.999955	TMEM14B
ENSG00000100276.10	-0.477291	0.112264	0.999955	RASL10A
ENSG00000272109.2	-0.771941	0.112389	0.999955	AC008906.2
ENSG00000072121.16	0.0923362	0.112403	0.999955	ZFYVE26
ENSG00000269894.1	-0.295181	0.112435	0.999955	AC018809.1
ENSG00000120137.7	-0.101855	0.112461	0.999955	PANK3
ENSG00000137700.18	0.0712071	0.112463	0.999955	SLC37A4
ENSG00000141562.18	-0.102042	0.112464	0.999955	NARF
ENSG00000059145.18	-0.361429	0.112471	0.999955	UNKL
ENSG00000283994.1	-0.425952	0.112486	0.999955	AC092652.3
ENSG00000138119.17	0.177281	0.112495	0.999955	MYOF
ENSG00000227962.1	-0.420881	0.112529	0.999955	AL391994.1
ENSG00000107821.14	-0.201099	0.112547	0.999955	KAZALD1
ENSG00000163884.4	0.136445	0.112579	0.999955	KLF15
ENSG00000185800.12	-0.320486	0.112587	0.999955	DMWD
ENSG00000250762.1	-0.841586	0.112729	0.999955	Z99943.2
ENSG00000245573.9	-0.27701	0.112785	0.999955	BDNF-AS
ENSG00000233085.5	-0.579455	0.112877	0.999955	BX322234.2
ENSG00000187824.8	0.247929	0.112894	0.999955	TMEM220
ENSG00000259953.2	0.120319	0.112997	0.999955	AL138756.1
ENSG00000139990.18	0.068222	0.113059	0.999955	DCAF5
ENSG00000119865.8	0.132544	0.113095	0.999955	CNRIP1
ENSG00000170632.14	0.0698788	0.113096	0.999955	ARMC10
ENSG00000285830.1	0.54941	0.113117	0.999955	AL109628.2
ENSG00000174448.8	0.786733	0.113143	0.999955	STARD6
ENSG00000029993.15	-0.0753974	0.113172	0.999955	HMGB3
ENSG00000100603.13	-0.0604309	0.113329	0.999955	SNW1
ENSG00000264247.2	0.122011	0.113354	0.999955	LINC00909
ENSG00000254662.1	-0.467608	0.113363	0.999955	AP000781.1
ENSG00000165449.11	0.320586	0.113461	0.999955	SLC16A9
ENSG00000253517.1	-0.670457	0.113475	0.999955	XRCC6P4
ENSG00000269899.1	-0.450802	0.113498	0.999955	AC025857.2
ENSG00000196605.7	0.254858	0.11357	0.999955	ZNF846
ENSG00000254771.1	-0.952669	0.113582	0.999955	AP001893.2
ENSG00000253408.6	-0.981218	0.113589	0.999955	AC083973.1
ENSG00000215114.9	0.0884365	0.113653	0.999955	UBXN2B
ENSG00000231304.2	-0.598936	0.113813	0.999955	SGO1-AS1
ENSG00000237149.5	-0.234678	0.113818	0.999955	ZNF503-AS2
ENSG00000267549.6	0.453546	0.113866	0.999955	AC006116.8
ENSG00000143337.18	0.0727816	0.113883	0.999955	TOR1AIP1
ENSG00000228887.3	0.318232	0.113989	0.999955	EEF1DP1
ENSG00000161040.16	-0.410882	0.114043	0.999955	FBXL13
ENSG00000013374.16	0.140936	0.114139	0.999955	NUB1
ENSG00000224635.2	-0.236167	0.11414	0.999955	AL391095.1
ENSG00000183615.6	0.823722	0.114171	0.999955	FAM167B
ENSG00000125384.7	0.131951	0.114172	0.999955	PTGER2
ENSG00000107929.14	-0.0611444	0.114213	0.999955	LARP4B
ENSG00000188167.9	-0.226599	0.114239	0.999955	TMPPE
ENSG00000260314.3	-0.836608	0.114243	0.999955	MRC1
ENSG00000137843.12	-0.69865	0.114263	0.999955	PAK6
ENSG00000101057.16	0.0936008	0.114311	0.999955	MYBL2
ENSG00000276075.1	0.93399	0.114406	0.999955	AC027682.6
ENSG00000273723.1	0.234239	0.114407	0.999955	AL139089.1
ENSG00000197442.10	0.0817492	0.114449	0.999955	MAP3K5
ENSG00000176542.10	-0.082796	0.114452	0.999955	USF3
ENSG00000095917.14	1.2252	0.114452	0.999955	TPSD1
ENSG00000261441.1	-0.453592	0.114548	0.999955	AC124068.2
ENSG00000230777.1	0.542679	0.114617	0.999955	RPS29P5
ENSG00000159335.16	-0.114339	0.114621	0.999955	PTMS
ENSG00000117480.16	0.104443	0.114696	0.999955	FAAH
ENSG00000258001.1	-0.665291	0.114767	0.999955	AC126614.1
ENSG00000207983.1	-0.674859	0.114839	0.999955	MIR613
ENSG00000163950.13	-0.0653212	0.114843	0.999955	SLBP
ENSG00000089820.15	0.0587281	0.114961	0.999955	ARHGAP4
ENSG00000137869.15	-0.782876	0.115012	0.999955	CYP19A1
ENSG00000188352.12	0.0962496	0.115116	0.999955	FOCAD
ENSG00000145220.14	-0.0652571	0.115243	0.999955	LYAR
ENSG00000064300.9	-0.717665	0.115248	0.999955	NGFR
ENSG00000234031.1	-0.500477	0.115251	0.999955	RPS3AP44
ENSG00000104805.16	0.0871195	0.115292	0.999955	NUCB1
ENSG00000101639.18	0.0744661	0.115334	0.999955	CEP192
ENSG00000161835.11	0.363709	0.115339	0.999955	GRASP
ENSG00000280374.1	0.293021	0.115514	0.999955	AC019080.6
ENSG00000121858.11	-0.116849	0.115543	0.999955	TNFSF10
ENSG00000058673.16	-0.439379	0.11561	0.999955	ZC3H11A
ENSG00000250197.1	0.581659	0.115619	0.999955	HMGN1P15
ENSG00000245958.6	-0.105796	0.115687	0.999955	AC093752.1
ENSG00000207524.1	-0.984047	0.115785	0.999955	RNU6-33P
ENSG00000196756.13	-0.0974398	0.11579	0.999955	SNHG17
ENSG00000120318.16	0.122422	0.115858	0.999955	ARAP3
ENSG00000152464.15	-0.0925442	0.115874	0.999955	RPP38
ENSG00000174371.17	0.0858914	0.115893	0.999955	EXO1
ENSG00000278627.1	0.558005	0.115921	0.999955	AC005962.1
ENSG00000128604.20	0.0909685	0.116055	0.999955	IRF5
ENSG00000268362.6	-0.17038	0.116061	0.999955	AC092279.1
ENSG00000101255.11	-0.170313	0.116073	0.999955	TRIB3
ENSG00000177054.14	0.106989	0.11609	0.999955	ZDHHC13
ENSG00000090581.10	0.0816295	0.1161	0.999955	GNPTG
ENSG00000123836.15	0.199445	0.116113	0.999955	PFKFB2
ENSG00000186532.12	0.0833607	0.116128	0.999955	SMYD4
ENSG00000173575.21	0.0955614	0.116161	0.999955	CHD2
ENSG00000163013.11	-0.0616739	0.116189	0.999955	FBXO41
ENSG00000255571.9	0.361986	0.116199	0.999955	MIR9-3HG
ENSG00000135678.12	0.244969	0.116288	0.999955	CPM
ENSG00000126368.6	-0.0961241	0.1163	0.999955	NR1D1
ENSG00000267394.1	-0.426118	0.116324	0.999955	AC004596.1
ENSG00000242276.2	-0.470709	0.116398	0.999955	RPL5P3
ENSG00000263829.1	-0.484666	0.116409	0.999955	SINHCAFP1
ENSG00000232702.3	0.667184	0.116422	0.999955	AL158050.1
ENSG00000215482.3	-0.401348	0.116537	0.999955	CALM2P3
ENSG00000278129.2	-0.104488	0.116556	0.999955	ZNF8
ENSG00000247137.9	-0.263255	0.116577	0.999955	AP000873.2
ENSG00000231744.1	-0.719818	0.116613	0.999955	AL669818.1
ENSG00000244509.4	0.127875	0.116613	0.999955	APOBEC3C
ENSG00000247095.3	-1.83062	0.116642	0.999955	MIR210HG
ENSG00000276715.4	-0.866716	0.116707	0.999955	YWHAEP7
ENSG00000260423.2	-0.27928	0.116726	0.999955	LINC02367
ENSG00000112972.15	-0.348834	0.116843	0.999955	HMGCS1
ENSG00000111052.7	-0.103678	0.11688	0.999955	LIN7A
ENSG00000271266.1	-0.643703	0.11691	0.999955	LAPTM4BP2
ENSG00000185973.11	0.141898	0.117026	0.999955	TMLHE
ENSG00000213875.3	-0.474875	0.117113	0.999955	AC005019.1
ENSG00000047597.7	0.122723	0.117148	0.999955	XK
ENSG00000250950.1	0.463918	0.117155	0.999955	AC093752.2
ENSG00000100889.12	0.153881	0.117211	0.999955	PCK2
ENSG00000197586.13	0.0808698	0.117306	0.999955	ENTPD6
ENSG00000258745.1	-0.489595	0.11735	0.999955	AL358334.3
ENSG00000165175.15	-0.0622482	0.117485	0.999955	MID1IP1
ENSG00000143669.13	0.0739489	0.117553	0.999955	LYST
ENSG00000182831.12	-0.130866	0.117558	0.999955	C16orf72
ENSG00000198373.12	0.0756118	0.117578	0.999955	WWP2
ENSG00000102882.12	0.096233	0.117672	0.999955	MAPK3
ENSG00000227344.2	0.500994	0.117672	0.999955	HAUS6P1
ENSG00000271380.1	0.198161	0.1177	0.999955	AL451085.2
ENSG00000172432.19	-0.090498	0.117763	0.999955	GTPBP2
ENSG00000231120.3	0.42086	0.11778	0.999955	BTF3P10
ENSG00000182534.13	0.097193	0.117787	0.999955	MXRA7
ENSG00000283240.1	0.650474	0.117791	0.999955	AC007529.2
ENSG00000261934.2	-0.944431	0.11781	0.999955	PCDHGA9
ENSG00000183087.15	0.0867289	0.117889	0.999955	GAS6
ENSG00000163352.5	-0.946748	0.117896	0.999955	LENEP
ENSG00000100258.18	0.0846762	0.11791	0.999955	LMF2
ENSG00000187595.16	0.642038	0.117955	0.999955	ZNF385C
ENSG00000104549.12	-0.16386	0.118119	0.999955	SQLE
ENSG00000239887.6	0.287154	0.118134	0.999955	C1orf226
ENSG00000286599.1	0.782377	0.11825	0.999955	AC110611.1
ENSG00000261211.1	0.338266	0.118254	0.999955	AL031123.2
ENSG00000119912.17	-0.079707	0.11835	0.999955	IDE
ENSG00000214578.5	-0.984049	0.118414	0.999955	HMGN2P15
ENSG00000218823.2	-0.832664	0.118422	0.999955	PAPOLB
ENSG00000224106.1	0.418	0.118449	0.999955	CYP4F25P
ENSG00000148120.16	0.139044	0.118508	0.999955	AOPEP
ENSG00000239203.1	0.64258	0.118587	0.999955	AC093484.1
ENSG00000228013.1	0.381164	0.118649	0.999955	IL6R-AS1
ENSG00000152217.19	-0.484653	0.118654	0.999955	SETBP1
ENSG00000250539.1	-0.254827	0.118755	0.999955	KRT8P33
ENSG00000275763.3	-0.22904	0.118762	0.999955	C18orf65
ENSG00000147654.15	-0.0856467	0.118823	0.999955	EBAG9
ENSG00000224631.4	-0.502073	0.118844	0.999955	RPS27AP16
ENSG00000107819.13	-0.109465	0.118942	0.999955	SFXN3
ENSG00000143195.13	0.129317	0.119	0.999955	ILDR2
ENSG00000230530.2	-0.238856	0.119008	0.999955	LIMD1-AS1
ENSG00000279923.1	0.363275	0.119049	0.999955	AC022417.1
ENSG00000021355.13	0.0568975	0.119155	0.999955	SERPINB1
ENSG00000164199.18	-0.561938	0.119157	0.999955	ADGRV1
ENSG00000086015.21	0.0846868	0.119187	0.999955	MAST2
ENSG00000286132.1	0.152981	0.119189	0.999955	AC022415.2
ENSG00000176170.13	-0.139372	0.119302	0.999955	SPHK1
ENSG00000204356.14	0.081965	0.119305	0.999955	NELFE
ENSG00000280273.2	-0.394207	0.119315	0.999955	AF131216.4
ENSG00000197992.7	-0.815096	0.119347	0.999955	CLEC9A
ENSG00000170860.4	0.081439	0.119372	0.999955	LSM3
ENSG00000272316.1	-0.227429	0.119442	0.999955	AL021368.2
ENSG00000243547.1	-0.212192	0.119539	0.999955	HNRNPKP4
ENSG00000176927.15	-0.25378	0.119675	0.999955	EFCAB5
ENSG00000272150.5	-0.208052	0.119716	0.999955	NBPF25P
ENSG00000261253.2	-0.710357	0.119795	0.999955	AC137932.2
ENSG00000013561.18	0.0692962	0.119798	0.999955	RNF14
ENSG00000229965.1	-0.384114	0.11985	0.999955	AL359704.1
ENSG00000286532.1	-0.181702	0.119895	0.999955	PARTICL
ENSG00000287133.1	-0.604179	0.119907	0.999955	AC007279.2
ENSG00000102144.15	-0.0564603	0.120128	0.999955	PGK1
ENSG00000283355.1	-0.527708	0.120177	0.999955	AC074194.2
ENSG00000225173.1	0.453631	0.120217	0.999955	AL662890.1
ENSG00000282164.3	-0.266797	0.120236	0.999955	PEG13
ENSG00000118217.6	0.0682711	0.120251	0.999955	ATF6
ENSG00000176054.6	-0.346584	0.120392	0.999955	RPL23P2
ENSG00000060138.13	0.0550094	0.120409	0.999955	YBX3
ENSG00000164111.15	0.0729691	0.120423	0.999955	ANXA5
ENSG00000139624.13	0.0876565	0.120526	0.999955	CERS5
ENSG00000184497.13	-0.180667	0.120622	0.999955	TMEM255B
ENSG00000256667.6	-0.142112	0.120634	0.999955	KLRA1P
ENSG00000275734.2	0.200291	0.120643	0.999955	AC010538.1
ENSG00000204052.4	-0.917238	0.120646	0.999955	LRRC73
ENSG00000156475.18	0.308627	0.120732	0.999955	PPP2R2B
ENSG00000121766.15	0.0781245	0.12074	0.999955	ZCCHC17
ENSG00000261596.2	0.491405	0.120785	0.999955	AC005632.3
ENSG00000119715.15	-0.402585	0.120806	0.999955	ESRRB
ENSG00000088305.18	0.117123	0.120844	0.999955	DNMT3B
ENSG00000040275.17	-0.0593523	0.120854	0.999955	SPDL1
ENSG00000074964.17	0.176446	0.120905	0.999955	ARHGEF10L
ENSG00000236609.4	0.597092	0.120928	0.999955	ZNF853
ENSG00000267122.1	-0.609762	0.120976	0.999955	AC004490.1
ENSG00000241431.1	-0.407225	0.121071	0.999955	RPL37P6
ENSG00000104219.13	0.0697961	0.121097	0.999955	ZDHHC2
ENSG00000146094.14	0.0680058	0.12111	0.999955	DOK3
ENSG00000225921.7	-0.0582703	0.121192	0.999955	NOL7
ENSG00000272076.1	-0.719041	0.121216	0.999955	AC090186.1
ENSG00000198155.5	-0.270989	0.121299	0.999955	ZNF876P
ENSG00000122863.6	0.310644	0.12139	0.999955	CHST3
ENSG00000152223.15	0.111223	0.121406	0.999955	EPG5
ENSG00000196405.13	0.109718	0.12143	0.999955	EVL
[truncated: 18,726 more rows]
