# Supplementary material for: SF3B1 mutations provide genetic vulnerability to copper ionophores in human acute myeloid leukemia
Source: Sci Adv. 2024 Mar 22;10(12):eadl4018. doi: 10.1126/sciadv.adl4018 (PMC10959413; doi:10.1126/sciadv.adl4018)
Supplement: Supplementary file 2 — Tables S1 to S8 [file sciadv.adl4018_data_files_s1_to_s8.zip › adl4018_Data_file_S2.xlsx]

## Sheet: DEG.limma_voom.767
ID	logFC	AveExpr	t	P.Value	adj.P.Val	B	Name	chr
ENSG00000020633.18	1.49086	5.91275	5.98742	2.76233e-08	0.000590061	8.7487	RUNX3	chr1
ENSG00000135736.6	1.48613	1.91486	5.31113	5.78598e-07	0.00567614	5.8087	CCDC102A	chr16
ENSG00000123342.16	-1.81133	1.79634	-5.23736	7.97173e-07	0.00567614	5.51515	MMP19	chr12
ENSG00000283787.1	1.16532	3.77822	5.15986	1.11339e-06	0.00594579	5.28467	PRR33	chr11
ENSG00000230266.1	2.28607	-2.65085	4.92465	3.01717e-06	0.01289	3.86884	XXYLT1-AS2	chr3
ENSG00000100034.14	0.619662	7.51083	4.85957	3.95716e-06	0.0140881	3.99157	PPM1F	chr22
ENSG00000107719.9	1.51869	2.73066	4.8212	4.63874e-06	0.0141554	3.9579	PALD1	chr10
ENSG00000148400.12	0.599943	6.72381	4.73483	6.61592e-06	0.0171153	3.51895	NOTCH1	chr9
ENSG00000069966.18	0.872683	3.86691	4.69709	7.7173e-06	0.0171153	3.48215	GNB5	chr15
ENSG00000131174.7	-0.435236	5.87079	-4.68786	8.01241e-06	0.0171153	3.3586	COX7B	chrX
ENSG00000165702.14	1.72502	3.09182	4.64676	9.46543e-06	0.018381	3.309	GFI1B	chr9
ENSG00000084623.11	-0.270429	6.97967	-4.60059	1.1402e-05	0.0189076	2.99732	EIF3I	chr1
ENSG00000186998.16	1.39374	4.89016	4.58997	1.18989e-05	0.0189076	3.04202	EMID1	chr22
ENSG00000259985.1	1.14283	1.30041	4.57985	1.23921e-05	0.0189076	3.0244	AC017100.1	chr18
ENSG00000227159.8	1.65279	-3.31576	4.52843	1.52181e-05	0.0205908	2.4628	DDX11L16	chrX
ENSG00000180549.7	1.21698	3.47404	4.52507	1.54231e-05	0.0205908	2.85504	FUT7	chr9
ENSG00000095370.20	0.786245	4.94662	4.44642	2.10564e-05	0.0231668	2.49542	SH2D3C	chr9
ENSG00000226777.7	2.06494	6.42787	4.43507	2.20185e-05	0.0231668	2.40531	FAM30A	chr14
ENSG00000136040.9	1.23312	5.15592	4.42554	2.28584e-05	0.0231668	2.41322	PLXNC1	chr12
ENSG00000169955.7	0.365719	3.6428	4.42352	2.30405e-05	0.0231668	2.47581	ZNF747	chr16
ENSG00000233614.6	1.54066	-0.905726	4.40579	2.46993e-05	0.0231668	2.30515	DDX11L10	chr16
ENSG00000115107.20	-1.02879	4.48983	-4.40435	2.4839e-05	0.0231668	2.36	STEAP3	chr2
ENSG00000108175.17	0.464989	7.92992	4.40327	2.49443e-05	0.0231668	2.24365	ZMIZ1	chr10
ENSG00000151136.15	1.13402	3.77797	4.37794	2.75384e-05	0.023642	2.31046	BTBD11	chr12
ENSG00000107954.10	1.43923	0.849125	4.35674	2.99087e-05	0.023642	2.22759	NEURL1	chr10
ENSG00000266916.7	1.82908	-2.08878	4.33772	3.22017e-05	0.023642	1.98476	ZNF793-AS1	chr19
ENSG00000205277.9	-1.41756	-1.00912	-4.32797	3.34417e-05	0.023642	2.04779	MUC12	chr7
ENSG00000205544.4	-0.510135	3.54611	-4.32771	3.34748e-05	0.023642	2.13339	TMEM256	chr17
ENSG00000161960.15	-0.400873	9.56747	-4.32476	3.38596e-05	0.023642	1.93547	EIF4A1	chr17
ENSG00000085117.12	0.642871	7.08489	4.31027	3.58112e-05	0.023642	1.91836	CD82	chr11
ENSG00000235912.1	-0.86737	-2.14631	-4.30424	3.66543e-05	0.023642	1.89046	AL031729.1	chr1
ENSG00000153721.19	1.35929	1.62048	4.28149	4.00127e-05	0.023642	1.99174	CNKSR3	chr6
ENSG00000118276.11	1.07268	4.38848	4.274	4.1182e-05	0.023642	1.90754	B4GALT6	chr18
ENSG00000226976.3	-0.761225	-2.43788	-4.26387	4.28154e-05	0.023642	1.73492	COX6A1P2	chr6
ENSG00000169020.10	-0.342753	5.21999	-4.25609	4.41117e-05	0.023642	1.783	ATP5ME	chr4
ENSG00000159618.16	1.32673	4.25644	4.25269	4.46902e-05	0.023642	1.84232	ADGRG5	chr16
ENSG00000196628.18	1.22265	5.31757	4.24686	4.56976e-05	0.023642	1.75897	TCF4	chr18
ENSG00000275793.1	1.41437	-0.10904	4.24671	4.57249e-05	0.023642	1.82018	RIMBP3	chr22
ENSG00000138449.10	1.58549	5.07327	4.24643	4.57741e-05	0.023642	1.77715	SLC40A1	chr2
ENSG00000211714.3	-0.901807	-1.8572	-4.24577	4.58898e-05	0.023642	1.72594	TRBV7-3	chr7
ENSG00000226874.1	-0.751018	-1.88094	-4.2452	4.59891e-05	0.023642	1.72242	AC005154.1	chr7
ENSG00000185989.11	0.584722	5.52912	4.23818	4.72407e-05	0.023642	1.70847	RASA3	chr13
ENSG00000178093.14	0.514316	-0.0727907	4.23255	4.82688e-05	0.023642	1.77547	TSSK6	chr19
ENSG00000244476.3	1.5729	-0.27583	4.23023	4.86984e-05	0.023642	1.75808	ERVFRD-1	chr6
ENSG00000087116.16	-2.62582	1.08825	-4.19952	5.47395e-05	0.0250612	1.70461	ADAMTS2	chr5
ENSG00000125726.11	-1.92951	-1.40686	-4.18088	5.8752e-05	0.0250612	1.54283	CD70	chr19
ENSG00000274307.1	1.54401	-0.362945	4.18013	5.89195e-05	0.0250612	1.5902	AC023449.2	chr15
ENSG00000125170.11	1.1167	2.53463	4.17524	6.00197e-05	0.0250612	1.63271	DOK4	chr16
ENSG00000115998.7	0.395999	2.32015	4.17475	6.01325e-05	0.0250612	1.63261	C2orf42	chr2
ENSG00000267697.2	-1.33205	-0.722658	-4.17307	6.05158e-05	0.0250612	1.55549	LUZP6	chr7
ENSG00000258643.5	-0.676702	2.21893	-4.17117	6.09523e-05	0.0250612	1.62082	BCL2L2-PABPN1	chr14
ENSG00000226221.1	-0.823486	0.979534	-4.17093	6.10075e-05	0.0250612	1.60472	RPL26P19	chr5
ENSG00000188227.13	1.50375	1.59761	4.16253	6.29757e-05	0.0251357	1.58811	ZNF793	chr19
ENSG00000146005.4	1.42645	-1.49063	4.15924	6.37655e-05	0.0251357	1.46329	PSD2	chr5
ENSG00000159214.13	-0.803566	1.79053	-4.15503	6.47865e-05	0.0251357	1.56527	CCDC24	chr1
ENSG00000237991.3	-1.19607	-2.47496	-4.15053	6.58957e-05	0.0251357	1.37455	RPL35P1	chr1
ENSG00000274600.1	1.5509	-1.5085	4.14361	6.76363e-05	0.0253175	1.41169	RIMBP3B	chr22
ENSG00000213866.3	-0.905741	1.56732	-4.1393	6.87429e-05	0.0253175	1.5103	YBX1P10	chr9
ENSG00000229132.2	-0.823912	-0.344273	-4.13021	7.11366e-05	0.0254309	1.43144	EIF4A1P10	chrX
ENSG00000283393.1	-1.36843	-2.06262	-4.12911	7.14318e-05	0.0254309	1.33972	AC068205.3	chr11
ENSG00000273047.1	0.851403	0.59838	4.12335	7.2993e-05	0.0255607	1.43752	AL121845.2	chr20
ENSG00000175463.12	0.478359	5.86302	4.11461	7.54291e-05	0.0255725	1.25612	TBC1D10C	chr11
ENSG00000130921.8	0.467732	3.06595	4.11197	7.61777e-05	0.0255725	1.40298	C12orf65	chr12
ENSG00000134247.10	-1.86889	0.549675	-4.11043	7.66181e-05	0.0255725	1.39529	PTGFRN	chr1
ENSG00000213300.5	-0.433609	0.572534	-4.09081	8.24562e-05	0.026841	1.33053	HNRNPA3P6	chr3
ENSG00000259577.2	0.996624	-0.557953	4.08721	8.35754e-05	0.026841	1.2834	CERNA1	chr15
ENSG00000169925.17	0.345328	5.52819	4.08525	8.41882e-05	0.026841	1.16751	BRD3	chr9
ENSG00000231864.2	-2.16654	-3.29314	-4.07914	8.61296e-05	0.0269572	1.07811	AL807752.3	chr9
ENSG00000167984.18	0.899503	4.82635	4.07621	8.70769e-05	0.0269572	1.18296	NLRC3	chr16
ENSG00000263843.1	0.562677	1.02826	4.07206	8.84319e-05	0.0269856	1.27914	AC022211.2	chr17
ENSG00000226054.2	-0.396582	-1.27951	-4.06101	9.21471e-05	0.027125	1.17318	MEMO1P1	chr21
ENSG00000268854.1	-0.835545	0.688529	-4.05714	9.34816e-05	0.027125	1.22391	AC020909.3	chr19
ENSG00000137106.18	-0.368557	6.01631	-4.05697	9.35417e-05	0.027125	1.04645	GRHPR	chr9
ENSG00000267827.5	-1.45297	-3.59804	-4.05575	9.39679e-05	0.027125	0.979474	AC011468.2	chr19
ENSG00000254615.3	1.37979	-0.041592	4.04639	9.72919e-05	0.02771	1.17012	AC027031.2	chr8
ENSG00000267727.1	-2.22908	-3.43013	-4.03753	0.000100541	0.0279619	0.93939	AC008738.5	chr19
ENSG00000203896.10	0.859509	3.05108	4.03685	0.000100794	0.0279619	1.15026	LIME1	chr20
ENSG00000262902.1	-1.42065	-1.58574	-4.01679	0.000108559	0.02973	1.01861	MTCO1P40	chr17
ENSG00000198835.4	1.11711	-0.929929	4.01271	0.000110208	0.0297993	1.03172	GJC2	chr1
ENSG00000168785.8	1.34354	2.24728	4.0033	0.0001141	0.0301638	1.05886	TSPAN5	chr4
ENSG00000125967.16	-0.611755	2.67592	-4.00263	0.00011438	0.0301638	1.04633	NECAB3	chr20
ENSG00000134324.11	0.659801	5.70843	3.9978	0.000116432	0.0301946	0.859402	LPIN1	chr2
ENSG00000256210.3	-1.41561	-1.72907	-3.99398	0.000118082	0.0301946	0.940342	AC005255.1	chr19
ENSG00000229162.1	1.42642	-3.44801	3.99247	0.000118737	0.0301946	0.796409	AL445471.1	chr1
ENSG00000231663.1	-0.516753	-0.0654031	-3.98815	0.000120639	0.0303174	0.984425	COA6-AS1	chr1
ENSG00000224086.6	0.334018	3.53739	3.98002	0.000124297	0.0307542	0.932839	AC245452.1	chr22
ENSG00000215187.11	-1.46066	-2.45061	-3.97485	0.000126677	0.0307542	0.83587	FAM166B	chr9
ENSG00000244563.1	-0.656944	-0.121576	-3.97371	0.000127208	0.0307542	0.937375	AC006011.1	chr2
ENSG00000256271.1	1.13603	0.579501	3.97145	0.000128267	0.0307542	0.94565	CACNA1C-AS2	chr12
ENSG00000228929.1	-1.00417	-0.53146	-3.96868	0.000129576	0.0307542	0.910519	RPS13P2	chr1
ENSG00000130595.19	1.31208	1.38148	3.96256	0.000132514	0.0311057	0.927706	TNNT3	chr11
ENSG00000174917.8	-0.375806	4.16369	-3.95285	0.000137306	0.0314721	0.795468	MICOS13	chr19
ENSG00000244716.3	-0.981628	3.82433	-3.95211	0.000137677	0.0314721	0.817255	BX679664.3	chr1
ENSG00000168653.11	-0.363799	5.93974	-3.95049	0.000138494	0.0314721	0.683557	NDUFS5	chr1
ENSG00000164136.17	1.44777	0.319971	3.94736	0.000140086	0.0314987	0.864024	IL15	chr4
ENSG00000180096.12	0.776624	3.11153	3.93592	0.000146061	0.0325002	0.810768	SEPTIN1	chr16
ENSG00000230580.1	-1.51774	-3.59923	-3.93028	0.000149089	0.0328318	0.61001	AC021016.1	chr2
ENSG00000142507.10	-0.334928	5.45433	-3.92139	0.000153994	0.0335659	0.606547	PSMB6	chr17
ENSG00000198133.8	0.926832	2.72186	3.91241	0.000159101	0.0343289	0.749299	TMEM229B	chr14
ENSG00000228502.1	-0.718536	2.64249	-3.90216	0.000165124	0.0352721	0.716484	EEF1A1P11	chr1
ENSG00000111087.10	0.575423	-0.952514	3.8914	0.000171686	0.0363107	0.656354	GLI1	chr12
ENSG00000125356.7	-0.313515	5.44024	-3.88457	0.000175981	0.0367581	0.483422	NDUFA1	chrX
ENSG00000160789.20	-1.05446	7.68141	-3.88076	0.000178418	0.0367581	0.401584	LMNA	chr1
ENSG00000130414.12	-0.21071	6.42581	-3.87992	0.000178964	0.0367581	0.427786	NDUFA10	chr2
ENSG00000205089.7	-0.857391	-1.8583	-3.87006	0.000185441	0.0374836	0.556546	CCNI2	chr5
ENSG00000164849.10	1.04173	0.95495	3.86922	0.000186005	0.0374836	0.626687	GPR146	chr7
ENSG00000244620.1	1.60807	-1.97564	3.86603	0.000188153	0.037562	0.528997	AC246787.2	chr14
ENSG00000170365.10	1.39948	3.40813	3.86308	0.000190165	0.0376122	0.561994	SMAD1	chr4
ENSG00000198453.13	0.705094	2.27554	3.8508	0.000198749	0.0385897	0.56186	ZNF568	chr19
ENSG00000259952.1	-3.00491	0.461664	-3.85025	0.000199148	0.0385897	0.562682	AC009133.2	chr16
ENSG00000116819.8	0.415507	1.91557	3.84832	0.000200527	0.0385897	0.559956	TFAP2E	chr1
ENSG00000180035.12	0.590014	2.73718	3.83551	0.000209961	0.0397418	0.498442	ZNF48	chr16
ENSG00000214787.10	-1.3956	3.85445	-3.83515	0.000210235	0.0397418	0.43119	MS4A4E	chr11
ENSG00000241837.7	-0.314044	6.72884	-3.82991	0.000214216	0.0401391	0.251518	ATP5PO	chr21
ENSG00000242083.2	-0.897439	-2.17389	-3.82138	0.000220852	0.0408044	0.394868	RPL7AP31	chr4
ENSG00000072778.20	-0.366407	8.05158	-3.82021	0.000221776	0.0408044	0.192597	ACADVL	chr17
ENSG00000129993.15	0.61809	5.83124	3.81805	0.000223497	0.0408044	0.247654	CBFA2T3	chr16
ENSG00000277287.1	-1.3468	-3.34437	-3.81469	0.000226195	0.040947	0.297568	AL109976.1	chr20
ENSG00000214760.3	-1.5243	-3.70009	-3.80512	0.00023405	0.0416378	0.241613	RPL21P1	chr12
ENSG00000130147.16	2.63166	1.03365	3.80257	0.000236191	0.0416378	0.418591	SH3BP4	chr2
ENSG00000281852.1	1.56143	-0.571707	3.80256	0.000236198	0.0416378	0.393657	LINC00891	chrX
ENSG00000005436.14	0.41702	3.9185	3.80005	0.000238315	0.0416378	0.312514	GCFC2	chr2
ENSG00000259291.2	0.409896	3.70936	3.79836	0.000239757	0.0416378	0.322651	ZNF710-AS1	chr15
ENSG00000256745.1	-0.552799	-1.63511	-3.79266	0.000244666	0.0421477	0.334919	AP002784.2	chr11
ENSG00000260641.1	1.43192	-2.9363	3.7888	0.00024805	0.0421872	0.245236	AC114811.2	chr4
ENSG00000171604.12	0.77161	5.59754	3.7865	0.000250083	0.0421872	0.156834	CXXC5	chr5
ENSG00000102854.16	-3.19339	-1.60745	-3.78567	0.00025082	0.0421872	0.305456	MSLN	chr16
ENSG00000259032.2	-0.814425	-2.20643	-3.78173	0.000254362	0.0424486	0.276267	ENSAP2	chr14
ENSG00000196405.13	0.572451	6.17918	3.77376	0.000261653	0.0433268	0.0863148	EVL	chr14
ENSG00000219410.6	0.363379	3.65973	3.76937	0.000265756	0.0433916	0.231737	AC125494.1	chr12
ENSG00000214362.2	-1.5353	-3.65286	-3.76475	0.000270142	0.0433916	0.131336	RPS3AP36	chr10
ENSG00000287092.1	1.9739	-2.84257	3.76473	0.000270156	0.0433916	0.177759	AL589693.1	chr6
ENSG00000233994.2	-0.552132	-2.58226	-3.76472	0.000270169	0.0433916	0.205768	GDI2P2	chr1
ENSG00000246627.6	1.11573	0.82541	3.75694	0.000277707	0.0440153	0.276296	CACNA1C-AS1	chr12
ENSG00000163092.20	1.92765	-3.19414	3.75646	0.000278174	0.0440153	0.130505	XIRP2	chr2
ENSG00000239572.3	1.80909	-3.91214	3.75032	0.000284273	0.0445612	0.063626	AC108749.1	chr3
ENSG00000278200.1	0.997601	-1.87849	3.74813	0.000286479	0.0445612	0.188826	LINC01971	chr17
ENSG00000287070.1	0.81426	-0.835384	3.74282	0.000291899	0.0445612	0.209044	AL499604.1	chr9
ENSG00000251615.3	0.692705	0.545326	3.74182	0.00029293	0.0445612	0.228032	AC104825.1	chr4
ENSG00000217241.1	-0.620841	-2.91452	-3.7398	0.000295023	0.0445612	0.113593	CBX3P9	chr6
ENSG00000163704.12	0.683209	1.45392	3.73641	0.000298573	0.0445612	0.21278	PRRT3	chr3
ENSG00000238121.6	1.21387	1.29054	3.73635	0.000298634	0.0445612	0.213412	LINC00426	chr13
ENSG00000167395.10	0.332291	5.08281	3.73503	0.000300021	0.0445612	0.0136569	ZNF646	chr16
ENSG00000198618.5	-0.764513	3.16054	-3.73467	0.000300399	0.0445612	0.151136	PPIAP22	chr21
ENSG00000148426.13	0.858118	3.22349	3.72702	0.000308599	0.0454619	0.128313	PROSER2	chr10
ENSG00000205755.12	1.68608	0.323496	3.72389	0.000312018	0.0456509	0.171535	CRLF2	chrX
ENSG00000168497.5	2.00834	2.38883	3.71769	0.000318884	0.0463379	0.138913	CAVIN2	chr2
ENSG00000256407.2	0.90406	-2.62769	3.71237	0.000324891	0.0468918	0.048446	AL357673.1	chr1
ENSG00000263563.6	-0.663127	-0.958064	-3.70785	0.000330082	0.0473214	0.103655	UBBP4	chr17
ENSG00000165113.13	0.559338	2.24516	3.70288	0.00033587	0.0475997	0.0949281	GKAP1	chr9
ENSG00000127084.19	0.399026	6.05421	3.70236	0.00033648	0.0475997	-0.142685	FGD3	chr9
ENSG00000165775.18	-0.220516	5.50482	-3.69589	0.00034419	0.0478381	-0.14074	FUNDC2	chrX
ENSG00000231313.2	-0.858132	-3.36936	-3.69558	0.000344564	0.0478381	-0.0415538	CLIC1P1	chr12
ENSG00000285723.1	-0.628197	0.088442	-3.69531	0.000344884	0.0478381	0.0828873	AL034430.2	chr20
ENSG00000063660.9	-1.18947	0.849378	-3.69279	0.000347943	0.0479511	0.0803784	GPC1	chr2
ENSG00000244617.2	0.605444	-0.0917122	3.68818	0.000353583	0.0480235	0.0593287	ASPRV1	chr2
ENSG00000185024.17	0.345747	5.26405	3.68764	0.000354258	0.0480235	-0.150931	BRF1	chr14
ENSG00000185839.3	-0.71359	-1.81621	-3.68618	0.000356064	0.0480235	0.0146278	AL035411.1	chr1
ENSG00000248473.2	0.707823	-2.55822	3.68506	0.000357462	0.0480235	-0.0247108	LINC01962	chr5
ENSG00000180458.2	1.55466	-2.99942	3.67482	0.000370446	0.0494568	-0.0841898	AC022148.1	chr19
ENSG00000236285.1	-1.45441	-3.67738	-3.6692	0.000377764	0.0501207	-0.136968	NPM1P8	chrX
ENSG00000090470.15	0.33131	4.60515	3.66316	0.000385786	0.050869	-0.183625	PDCD7	chr15
ENSG00000226084.5	-1.16941	3.37683	-3.66	0.000390048	0.0511155	-0.0997343	AC113935.1	chr1
ENSG00000260793.2	-0.61814	1.56865	-3.65822	0.000392464	0.0511185	-0.0287777	AC003102.1	chr17
ENSG00000063601.17	0.310516	4.73766	3.65617	0.000395274	0.0511725	-0.216111	MTMR1	chrX
ENSG00000129347.21	0.333925	5.73312	3.65359	0.000398829	0.0512485	-0.285845	KRI1	chr19
ENSG00000213888.3	0.613449	0.750288	3.65017	0.000403577	0.0512485	-0.0485588	LINC01521	chr22
ENSG00000167173.19	0.628285	7.13758	3.65009	0.000403691	0.0512485	-0.34479	C15orf39	chr15
ENSG00000267127.7	0.856679	-1.95638	3.64496	0.000410936	0.0512485	-0.112872	AC090360.1	chr18
ENSG00000121413.12	0.898771	4.88116	3.64303	0.000413696	0.0512485	-0.258308	ZSCAN18	chr19
ENSG00000267681.1	-0.664183	-1.71904	-3.63858	0.000420109	0.0512485	-0.119697	AC135721.1	chr17
ENSG00000276997.4	-0.449271	0.169651	-3.63841	0.000420359	0.0512485	-0.0863988	AL513314.2	chr1
ENSG00000203668.2	-0.491485	5.8523	-3.63718	0.000422148	0.0512485	-0.34621	CHML	chr1
ENSG00000235374.2	0.898011	-1.27219	3.63681	0.000422693	0.0512485	-0.114498	SSR4P1	chr21
ENSG00000248923.1	-0.717687	-0.808798	-3.6365	0.000423141	0.0512485	-0.103686	MTND5P11	chr5
ENSG00000158019.20	-0.461165	5.3471	-3.63501	0.000425339	0.0512485	-0.327689	BABAM2	chr2
ENSG00000088305.18	1.09732	4.44747	3.6341	0.000426675	0.0512485	-0.249741	DNMT3B	chr20
ENSG00000263677.2	-1.54043	-2.81622	-3.63384	0.000427051	0.0512485	-0.18165	AC012588.1	chr18
ENSG00000130592.15	0.965159	7.43644	3.62949	0.000433519	0.0514903	-0.41644	LSP1	chr11
ENSG00000206190.11	1.59998	3.43738	3.62925	0.000433887	0.0514903	-0.186508	ATP10A	chr15
ENSG00000037280.16	-1.85656	0.430632	-3.62653	0.000437974	0.0516662	-0.11998	FLT4	chr5
ENSG00000159363.18	0.568042	4.9964	3.62506	0.000440206	0.0516662	-0.331045	ATP13A2	chr1
ENSG00000183691.5	1.50743	1.53601	3.6218	0.000445183	0.0517496	-0.138643	NOG	chr17
ENSG00000074660.16	0.778653	4.75519	3.61858	0.000450157	0.0517496	-0.329719	SCARF1	chr17
ENSG00000167642.13	1.07682	5.52321	3.61814	0.000450845	0.0517496	-0.380176	SPINT2	chr19
ENSG00000254419.1	-0.626921	-1.44333	-3.61706	0.000452517	0.0517496	-0.173662	AL139349.1	chr20
ENSG00000160293.17	-0.833918	3.80629	-3.61658	0.000453277	0.0517496	-0.269633	VAV2	chr9
ENSG00000103067.14	0.670199	-2.48816	3.61519	0.000455453	0.0517496	-0.219184	ESRP2	chr16
ENSG00000145708.11	1.3696	1.30045	3.60921	0.000464922	0.0522525	-0.173844	CRHBP	chr5
ENSG00000126522.17	-0.576628	4.36272	-3.60852	0.000466029	0.0522525	-0.342074	ASL	chr7
ENSG00000119714.11	0.612088	-0.390947	3.60778	0.000467218	0.0522525	-0.182267	GPR68	chr14
ENSG00000187762.5	-0.607242	-2.95495	-3.6055	0.000470893	0.0523552	-0.267668	HSPE1P11	chr6
ENSG00000260537.2	-2.14506	-2.53297	-3.60247	0.00047583	0.0523552	-0.257305	AC012184.2	chr16
ENSG00000185608.8	-0.276809	3.71761	-3.60242	0.000475897	0.0523552	-0.306264	MRPL40	chr22
ENSG00000101096.20	0.702259	4.48722	3.60118	0.00047794	0.0523552	-0.364921	NFATC2	chr20
ENSG00000178982.10	-0.29571	7.21275	-3.59909	0.000481375	0.0524625	-0.511284	EIF3K	chr19
ENSG00000273275.1	-2.79679	-1.65579	-3.59736	0.000484242	0.0525071	-0.239996	AC017083.2	chr2
ENSG00000256813.1	-1.91959	-4.53861	-3.59287	0.00049177	0.0530541	-0.396148	AP000777.3	chr11
ENSG00000166265.13	2.74895	-1.62228	3.59134	0.000494364	0.0530658	-0.264483	CYYR1	chr21
ENSG00000232457.4	-0.657443	-2.00755	-3.58521	0.000504855	0.0539211	-0.282032	SLC16A6P1	chr17
ENSG00000168036.18	-0.459439	8.27068	-3.57596	0.0005211	0.0553792	-0.603858	CTNNB1	chr3
ENSG00000227347.1	-0.636636	-2.42678	-3.57355	0.000525411	0.0555609	-0.331129	HNRNPKP2	chr2
ENSG00000285839.1	-0.360702	4.44966	-3.57202	0.000528159	0.0555763	-0.463411	AL445685.3	chr1
ENSG00000275964.1	0.444745	0.976286	3.56873	0.000534127	0.0559289	-0.29211	AL355001.2	chr13
ENSG00000172967.7	1.467	-2.56931	3.56466	0.000541603	0.0564243	-0.368331	XKR3	chr22
ENSG00000286037.1	2.32366	-1.63858	3.56254	0.000545524	0.0564243	-0.343244	AC011479.4	chr19
ENSG00000180211.5	-0.813665	-2.48867	-3.55998	0.000550317	0.0564243	-0.371645	FO393411.1	chr6
ENSG00000162722.9	0.931643	5.57124	3.55892	0.000552302	0.0564243	-0.570607	TRIM58	chr1
ENSG00000265401.1	-0.709499	0.00359092	-3.55882	0.000552489	0.0564243	-0.321706	AC093484.3	chr17
ENSG00000141646.13	0.31934	5.79797	3.55553	0.000558731	0.0564243	-0.599777	SMAD4	chr18
ENSG00000181104.7	0.981132	3.82983	3.55531	0.000559151	0.0564243	-0.449695	F2R	chr5
ENSG00000179909.15	1.16538	2.73948	3.55445	0.000560777	0.0564243	-0.380195	ZNF154	chr19
ENSG00000138835.22	0.686218	4.13817	3.55236	0.000564788	0.0564243	-0.488135	RGS3	chr9
ENSG00000155970.12	1.57687	-0.276326	3.55211	0.000565273	0.0564243	-0.343694	MICU3	chr8
ENSG00000172006.12	0.390457	2.14541	3.55034	0.000568691	0.056485	-0.369006	ZNF554	chr19
ENSG00000166578.10	0.967251	-1.65275	3.54906	0.00057117	0.056485	-0.376225	IQCD	chr12
ENSG00000179094.16	-0.801288	7.88258	-3.54571	0.000577721	0.0568696	-0.692907	PER1	chr17
ENSG00000184160.8	-2.18374	-2.67621	-3.54279	0.000583469	0.0570711	-0.429742	ADRA2C	chr4
ENSG00000235363.1	-0.564793	-0.0501514	-3.54086	0.000587316	0.0570711	-0.374259	SNRPGP10	chr1
ENSG00000140280.14	0.360113	3.97493	3.53984	0.000589346	0.0570711	-0.517907	LYSMD2	chr15
ENSG00000279149.1	1.32515	-1.60288	3.53929	0.000590455	0.0570711	-0.403871	AL356750.1	chr13
ENSG00000232024.2	-0.40034	1.14804	-3.53623	0.000596624	0.0574076	-0.38972	LSM12P1	chr8
ENSG00000160345.13	-0.582665	-1.45251	-3.52844	0.000612593	0.0585641	-0.427162	C9orf116	chr9
ENSG00000174628.16	-0.666019	0.505726	-3.52699	0.000615618	0.0585641	-0.413299	IQCK	chr16
ENSG00000135362.14	1.03575	3.26476	3.52639	0.000616868	0.0585641	-0.496614	PRR5L	chr11
ENSG00000119705.9	-0.294444	4.11352	-3.52374	0.000622426	0.0588232	-0.584322	SLIRP	chr14
ENSG00000259330.3	0.500776	5.68972	3.52247	0.000625105	0.0588232	-0.696217	INAFM2	chr15
ENSG00000148484.18	-0.302838	6.15101	-3.51645	0.000637959	0.0597695	-0.739339	RSU1	chr10
ENSG00000228477.1	-0.745028	-0.566656	-3.51475	0.000641641	0.0598006	-0.453184	AL663070.1	chr1
ENSG00000105287.12	0.442231	5.56314	3.51277	0.000645949	0.0598006	-0.720254	PRKD2	chr19
ENSG00000213881.3	-0.593633	-1.49002	-3.51243	0.00064669	0.0598006	-0.473183	NPM1P6	chr8
ENSG00000108018.15	2.18242	-1.8616	3.50864	0.000655024	0.0603102	-0.500959	SORCS1	chr10
ENSG00000259051.1	-0.589472	-2.5752	-3.5023	0.00066919	0.0612732	-0.534829	HNRNPUP1	chr14
ENSG00000143772.9	0.393214	5.94754	3.50068	0.000672848	0.0612732	-0.777257	ITPKB	chr1
ENSG00000155368.16	-0.599474	6.64163	-3.49913	0.000676375	0.0612732	-0.810302	DBI	chr2
ENSG00000224415.1	-0.75155	-2.45602	-3.49857	0.000677646	0.0612732	-0.540369	AC007683.1	chr7
ENSG00000247081.8	1.10241	1.04174	3.49698	0.000681287	0.0612732	-0.503751	BAALC-AS1	chr8
ENSG00000197971.15	0.436911	6.0193	3.49579	0.000684017	0.0612732	-0.795396	MBP	chr18
ENSG00000235225.1	-1.15403	-3.73334	-3.49159	0.000693778	0.0612732	-0.621858	AC016712.1	chr2
ENSG00000176293.19	1.4462	1.29307	3.49154	0.000693884	0.0612732	-0.522897	ZNF135	chr19
ENSG00000258405.11	1.27296	-1.91168	3.49132	0.000694409	0.0612732	-0.546533	ZNF578	chr19
ENSG00000197345.13	-0.254265	4.39257	-3.49038	0.000696588	0.0612732	-0.710996	MRPL21	chr11
ENSG00000272114.1	-1.72811	-3.56698	-3.49019	0.000697036	0.0612732	-0.616288	AL136131.3	chr6
ENSG00000160179.18	1.04779	3.18026	3.48759	0.000703153	0.0614407	-0.607694	ABCG1	chr21
ENSG00000103707.10	0.361595	2.59408	3.48694	0.000704694	0.0614407	-0.578645	MTFMT	chr15
ENSG00000253341.1	-0.486073	0.024777	-3.48539	0.000708393	0.0615122	-0.534001	AC115837.1	chr8
ENSG00000136213.10	1.05614	5.09515	3.48256	0.000715149	0.0617625	-0.773602	CHST12	chr7
ENSG00000083814.13	0.440808	3.4374	3.48069	0.000719646	0.0617625	-0.652953	ZNF671	chr19
ENSG00000176049.16	1.67939	0.280734	3.47978	0.000721854	0.0617625	-0.54983	JAKMIP2	chr5
ENSG00000186716.21	0.552235	7.39461	3.47937	0.000722842	0.0617625	-0.888962	BCR	chr22
ENSG00000109265.14	1.46935	2.4659	3.4754	0.000732535	0.0623414	-0.603996	KIAA1211	chr4
ENSG00000123179.14	0.469686	5.08682	3.4734	0.000737481	0.0625132	-0.810963	EBPL	chr13
ENSG00000100577.19	-0.415682	3.19829	-3.46625	0.000755353	0.0637751	-0.681988	GSTZ1	chr14
ENSG00000168894.10	-0.314098	4.75835	-3.46238	0.000765207	0.0642521	-0.826925	RNF181	chr2
ENSG00000100068.13	0.580815	3.90942	3.46167	0.000767019	0.0642521	-0.748243	LRP5L	chr22
ENSG00000280062.1	1.20382	-2.53986	3.46025	0.000770674	0.0643062	-0.652081	AL031719.1	chr16
ENSG00000235174.1	-1.01417	3.70584	-3.45801	0.000776477	0.0643299	-0.74933	RPL39P3	chr6
ENSG00000287725.1	1.09761	0.942292	3.45768	0.000777323	0.0643299	-0.616909	AP003071.5	chr11
ENSG00000273136.7	0.415238	5.46957	3.45619	0.000781203	0.0643299	-0.889838	NBPF26	chr1
ENSG00000251595.7	1.02629	-0.492029	3.4555	0.000783005	0.0643299	-0.621634	ABCA11P	chr4
ENSG00000149557.14	-1.4562	-0.708007	-3.45114	0.000794504	0.0650245	-0.635255	FEZ1	chr11
ENSG00000267470.6	0.998996	0.521595	3.44553	0.000809505	0.0659994	-0.648733	ZNF571-AS1	chr19
ENSG00000260953.1	-0.624225	-2.81107	-3.44072	0.000822594	0.0661228	-0.711835	AC009093.4	chr16
ENSG00000119772.16	0.407665	6.09159	3.43926	0.000826583	0.0661228	-0.972547	DNMT3A	chr2
ENSG00000160190.14	0.506664	5.32894	3.43739	0.000831769	0.0661228	-0.937124	SLC37A1	chr21
ENSG00000124171.9	0.781145	-0.174113	3.43647	0.000834321	0.0661228	-0.67387	PARD6B	chr20
ENSG00000049246.14	1.07546	1.33256	3.43618	0.000835102	0.0661228	-0.68465	PER3	chr1
ENSG00000085063.16	1.07151	5.35125	3.43572	0.000836395	0.0661228	-0.934398	CD59	chr11
ENSG00000132259.13	-0.675987	-1.63861	-3.43552	0.000836949	0.0661228	-0.690842	CNGA4	chr11
ENSG00000183570.16	1.48638	0.437632	3.43522	0.000837774	0.0661228	-0.677842	PCBP3	chr21
ENSG00000214756.8	0.35139	1.30707	3.43396	0.000841312	0.0661228	-0.690643	CSKMT	chr11
ENSG00000183018.9	1.05362	5.33552	3.43357	0.000842403	0.0661228	-0.939915	SPNS2	chr17
ENSG00000164405.11	-0.352526	5.10437	-3.43053	0.000850962	0.0661228	-0.949155	UQCRQ	chr5
ENSG00000148660.20	0.29832	5.84594	3.42971	0.00085327	0.0661228	-0.991202	CAMK2G	chr10
ENSG00000144369.13	1.87963	-0.103834	3.42946	0.000854002	0.0661228	-0.693625	FAM171B	chr2
ENSG00000231466.2	0.653606	-1.01836	3.42933	0.000854356	0.0661228	-0.699598	AL022324.2	chr22
ENSG00000240373.1	-0.612214	-2.74074	-3.42748	0.000859629	0.0662907	-0.744687	SEC62-AS1	chr3
ENSG00000277654.6	-0.748145	-2.43292	-3.42115	0.000877899	0.0673575	-0.750843	AC087633.2	chr15
ENSG00000265190.6	-1.97225	-1.05444	-3.41986	0.000881669	0.0673575	-0.726547	ANXA8	chr10
ENSG00000172578.12	0.459457	5.81536	3.41943	0.000882923	0.0673575	-1.01987	KLHL6	chr3
ENSG00000259767.1	-0.621808	-3.31122	-3.41203	0.000904828	0.068783	-0.810121	AC022558.1	chr15
ENSG00000164930.12	1.37281	1.82117	3.40943	0.000912668	0.0689421	-0.774047	FZD6	chr8
ENSG00000100105.18	0.329753	5.8828	3.40919	0.000913376	0.0689421	-1.05515	PATZ1	chr22
ENSG00000136878.13	0.383086	5.6372	3.40713	0.000919626	0.068998	-1.04843	USP20	chr9
ENSG00000167106.12	0.441819	3.7439	3.40682	0.000920577	0.068998	-0.900854	FAM102A	chr9
ENSG00000085563.14	1.4209	2.39936	3.40185	0.000935825	0.0698133	-0.817626	ABCB1	chr7
ENSG00000108582.12	-0.611142	7.01719	-3.40038	0.000940396	0.0698133	-1.12387	CPD	chr17
ENSG00000197183.14	0.580474	5.89022	3.4001	0.000941259	0.0698133	-1.08117	NOL4L	chr20
ENSG00000260244.1	1.59637	2.18114	3.39644	0.000952727	0.0699091	-0.823896	AC104083.1	chr4
ENSG00000135253.13	-0.764703	-0.996628	-3.39631	0.000953134	0.0699091	-0.790512	KCP	chr7
ENSG00000246082.2	-1.58511	-0.188653	-3.39522	0.000956559	0.0699091	-0.789968	NUDT16P1	chr3
ENSG00000134028.14	-1.26776	-0.891907	-3.39394	0.000960596	0.0699091	-0.796362	ADAMDEC1	chr8
ENSG00000215915.10	-1.17574	-1.58105	-3.39384	0.000960925	0.0699091	-0.804626	ATAD3C	chr1
ENSG00000109452.12	1.25928	3.2122	3.39344	0.000962187	0.0699091	-0.8895	INPP4B	chr4
ENSG00000181085.15	-1.58127	-2.75177	-3.38995	0.00097335	0.0704804	-0.846094	MAPK15	chr8
ENSG00000215837.7	1.63043	-2.61253	3.38602	0.000986032	0.0711575	-0.855667	SDHAP2	chr3
ENSG00000184640.18	0.439673	7.62282	3.38493	0.000989587	0.0711736	-1.18306	SEPTIN9	chr17
ENSG00000130830.15	0.449849	6.92883	3.38275	0.000996713	0.0712914	-1.17326	MPP1	chrX
ENSG00000135245.10	-0.57586	2.48802	-3.38239	0.000997899	0.0712914	-0.882951	HILPDA	chr7
ENSG00000285889.1	0.810349	-2.82789	3.37849	0.00101079	0.0717386	-0.880884	AL355312.5	chr6
ENSG00000143033.18	0.332	5.58749	3.37846	0.00101088	0.0717386	-1.13277	MTF2	chr1
ENSG00000242100.2	-0.826602	-1.9397	-3.37638	0.00101783	0.0719926	-0.85881	RPL9P32	chr19
ENSG00000243403.1	-1.11554	-3.29691	-3.37442	0.00102442	0.0722196	-0.908336	AC090543.2	chr15
ENSG00000023909.10	0.767755	3.33143	3.36998	0.00103946	0.0726442	-0.972092	GCLM	chr1
ENSG00000272617.3	-0.560609	1.68194	-3.36988	0.0010398	0.0726442	-0.884557	AC026464.6	chr16
ENSG00000136147.18	0.307302	5.06311	3.36963	0.00104064	0.0726442	-1.12618	PHF11	chr13
ENSG00000069020.18	0.695999	4.53521	3.36638	0.00105181	0.0729987	-1.0876	MAST4	chr5
ENSG00000272573.6	-0.552001	-0.225512	-3.36589	0.00105351	0.0729987	-0.871862	MUSTN1	chr3
ENSG00000177556.12	-0.306035	4.46419	-3.36193	0.00106727	0.0729987	-1.10557	ATOX1	chr5
ENSG00000163564.15	1.14763	1.43357	3.3618	0.00106774	0.0729987	-0.900367	PYHIN1	chr1
ENSG00000243988.1	-1.08479	-3.70617	-3.36072	0.00107153	0.0729987	-0.96309	RPS24P17	chr16
ENSG00000176014.13	-0.974009	5.88733	-3.35985	0.00107458	0.0729987	-1.20537	TUBB6	chr18
ENSG00000228876.4	1.68308	-3.53268	3.35902	0.00107751	0.0729987	-0.96536	AC010745.2	chr2
ENSG00000198547.9	1.38592	-0.403268	3.35748	0.00108297	0.0729987	-0.895402	C20orf203	chr20
ENSG00000166595.12	-0.311312	4.52287	-3.35716	0.00108409	0.0729987	-1.12493	CIAO2B	chr16
ENSG00000285382.1	1.45977	-1.39296	3.35628	0.00108721	0.0729987	-0.906654	FO393400.1	chr20
ENSG00000135953.11	0.351617	3.4968	3.35474	0.00109271	0.0729987	-1.03418	MFSD9	chr2
ENSG00000262533.1	-1.97827	-1.02424	-3.35182	0.00110322	0.0729987	-0.913642	AC090617.3	chr17
ENSG00000174255.6	1.02318	-3.03208	3.35181	0.00110325	0.0729987	-0.95966	ZNF80	chr3
ENSG00000275476.1	0.913661	-1.67794	3.35137	0.00110483	0.0729987	-0.923183	AC009318.4	chr12
ENSG00000265625.1	-0.555289	-0.0495627	-3.35128	0.00110518	0.0729987	-0.912687	AC104564.5	chr17
ENSG00000273353.1	-0.671946	-2.31967	-3.35015	0.00110924	0.0729987	-0.938308	AL008718.3	chr22
ENSG00000231105.2	0.782622	-3.10419	3.35008	0.00110952	0.0729987	-0.966163	AL031728.1	chr1
ENSG00000149483.12	-0.239076	4.88082	-3.3496	0.00111124	0.0729987	-1.17634	TMEM138	chr11
ENSG00000230383.1	-0.592048	0.713848	-3.3491	0.00111309	0.0729987	-0.923824	AC009245.1	chr7
ENSG00000262312.2	0.714985	0.362379	3.34883	0.00111407	0.0729987	-0.921305	AC004494.1	chr16
ENSG00000108375.12	0.700535	0.820579	3.34789	0.0011175	0.0729996	-0.92844	RNF43	chr17
ENSG00000118596.12	0.644374	4.33213	3.34461	0.00112953	0.0730453	-1.13458	SLC16A7	chr12
ENSG00000061918.13	1.34976	2.58995	3.34448	0.00113003	0.0730453	-0.993939	GUCY1B1	chr4
ENSG00000250144.1	-1.46738	1.10428	-3.34406	0.00113157	0.0730453	-0.944326	AC104619.3	chr4
ENSG00000186654.21	0.650042	3.44523	3.34398	0.00113188	0.0730453	-1.05838	PRR5	chr22
ENSG00000166289.6	0.588304	0.696512	3.34091	0.00114326	0.0733334	-0.946472	PLEKHF1	chr19
ENSG00000131653.13	-0.288644	6.44405	-3.33863	0.00115182	0.0733334	-1.29269	TRAF7	chr16
ENSG00000106665.15	0.800782	5.92923	3.33781	0.00115488	0.0733334	-1.26809	CLIP2	chr7
ENSG00000125482.13	0.325901	4.34755	3.33737	0.00115653	0.0733334	-1.16296	TTF1	chr9
ENSG00000267260.2	1.04133	-2.12962	3.33693	0.00115821	0.0733334	-0.971341	AC020928.1	chr19
ENSG00000088836.14	-1.04911	-1.29033	-3.3366	0.00115947	0.0733334	-0.957005	SLC4A11	chr20
ENSG00000225159.1	-0.679499	-1.09027	-3.33636	0.00116037	0.0733334	-0.955939	NPM1P39	chr1
ENSG00000141867.17	0.278446	6.48128	3.33403	0.00116923	0.0736753	-1.30629	BRD4	chr19
ENSG00000131475.7	-0.389323	4.82725	-3.32771	0.00119354	0.0749857	-1.2376	VPS25	chr17
ENSG00000285354.1	1.85966	-3.63066	3.32364	0.00120946	0.0756277	-1.06113	AC010745.5	chr2
ENSG00000249119.1	-0.808723	-2.60567	-3.32329	0.00121084	0.0756277	-1.01745	MTND6P4	chr5
ENSG00000185499.16	-0.608505	2.32004	-3.32102	0.0012198	0.0758733	-1.05107	MUC1	chr1
ENSG00000223972.5	1.18249	-1.91974	3.3205	0.00122187	0.0758733	-1.01102	DDX11L1	chr1
ENSG00000111911.7	0.267393	4.74874	3.31739	0.00123427	0.0761693	-1.2575	HINT3	chr6
ENSG00000179967.11	-0.530514	0.472978	-3.31688	0.00123631	0.0761693	-1.01119	PPP1R14BP3	chr4
ENSG00000253954.3	-1.0709	-0.0829076	-3.31654	0.00123768	0.0761693	-1.0087	HMGN1P38	chr15
ENSG00000257790.1	-0.743226	-3.02588	-3.31574	0.0012409	0.0761693	-1.05082	EIF4A1P4	chr12
ENSG00000259807.2	-0.587485	-0.55008	-3.31415	0.00124732	0.0763441	-1.01463	AC009093.1	chr16
ENSG00000164402.14	-0.836359	3.46964	-3.3082	0.00127166	0.0776112	-1.17216	SEPTIN8	chr5
ENSG00000119669.5	0.56409	4.97413	3.30526	0.00128383	0.0780286	-1.30802	IRF2BPL	chr14
ENSG00000044115.21	-0.615662	6.67797	-3.30479	0.0012858	0.0780286	-1.40108	CTNNA1	chr5
ENSG00000037241.7	-0.319508	3.34739	-3.30256	0.0012951	0.0782151	-1.17721	RPL26L1	chr5
ENSG00000286035.1	0.483194	0.268244	3.30137	0.00130012	0.0782151	-1.05233	AC073840.1	chr4
ENSG00000217130.1	-0.69216	-2.1959	-3.30086	0.00130225	0.0782151	-1.06636	AL139100.1	chr6
ENSG00000166349.9	0.848559	-0.62406	3.30049	0.00130383	0.0782151	-1.05202	RAG1	chr11
ENSG00000159433.12	0.892113	4.39146	3.29969	0.00130719	0.0782151	-1.26818	STARD9	chr15
ENSG00000180581.7	-0.806591	-1.45746	-3.29827	0.00131321	0.0783223	-1.062	SRP9P1	chr10
ENSG00000267309.1	0.530115	-0.72484	3.29755	0.00131631	0.0783223	-1.06015	AC092295.2	chr19
ENSG00000176723.10	0.836843	-1.68016	3.29641	0.00132116	0.0783925	-1.07059	ZNF843	chr16
ENSG00000247982.6	-0.797837	3.8374	-3.29459	0.00132894	0.0786358	-1.24595	LINC00926	chr15
ENSG00000239213.6	0.479654	1.7168	3.29169	0.00134146	0.0788155	-1.10724	NCK1-DT	chr3
ENSG00000011523.14	0.389789	4.8888	3.29169	0.00134148	0.0788155	-1.34296	CEP68	chr2
ENSG00000116898.12	-0.266454	5.07068	-3.29133	0.00134305	0.0788155	-1.36279	MRPS15	chr1
ENSG00000227008.2	-0.624386	0.206252	-3.28924	0.00135212	0.0791108	-1.08529	AL009174.1	chrX
ENSG00000138495.6	-0.312668	3.892	-3.28847	0.00135549	0.0791108	-1.26866	COX17	chr3
ENSG00000169951.9	0.316552	3.57553	3.28512	0.00137024	0.07924	-1.24459	ZNF764	chr16
ENSG00000234981.1	-0.6401	-1.28545	-3.28511	0.0013703	0.07924	-1.09592	AC244034.1	chr1
ENSG00000115307.17	-0.203763	6.99634	-3.2848	0.00137167	0.07924	-1.46924	AUP1	chr2
ENSG00000175741.5	-0.382184	-0.72364	-3.2846	0.00137254	0.07924	-1.09519	RWDD4P2	chr7
ENSG00000113068.10	-0.271919	5.13308	-3.28357	0.00137712	0.0792478	-1.38995	PFDN1	chr5
ENSG00000159199.14	-0.346055	4.68644	-3.2829	0.00138009	0.0792478	-1.35797	ATP5MC1	chr17
ENSG00000182950.3	-1.31395	-1.80406	-3.28065	0.00139014	0.0796105	-1.11337	ODF3L1	chr15
ENSG00000105393.16	-0.213609	5.73936	-3.27932	0.00139613	0.0797398	-1.43828	BABAM1	chr19
ENSG00000135842.17	0.635823	6.28709	3.27833	0.00140057	0.0797648	-1.46174	NIBAN1	chr1
ENSG00000131469.14	-0.285617	9.20947	-3.27732	0.00140515	0.0797648	-1.5306	RPL27	chr17
ENSG00000206172.8	1.68659	9.5139	3.27674	0.00140777	0.0797648	-1.53391	HBA1	chr16
ENSG00000103512.15	-0.261934	6.48136	-3.27058	0.00143597	0.0808563	-1.49559	NOMO1	chr16
ENSG00000227053.1	-1.38427	-3.12172	-3.27052	0.00143624	0.0808563	-1.17119	AC105446.1	chr7
ENSG00000111912.20	0.706167	6.70101	3.26948	0.00144104	0.0808563	-1.50248	NCOA7	chr6
ENSG00000276116.2	0.697462	-0.908142	3.26842	0.00144595	0.0808563	-1.13925	FUT8-AS1	chr14
ENSG00000256338.2	-0.579332	3.3942	-3.26842	0.00144596	0.0808563	-1.28037	RPL41P2	chr15
ENSG00000170310.15	-0.355001	3.93843	-3.26671	0.00145396	0.0810042	-1.33647	STX8	chr17
ENSG00000089692.9	1.11944	0.538373	3.26507	0.00146164	0.0810042	-1.15494	LAG3	chr12
ENSG00000171951.5	-1.51801	-2.11867	-3.26473	0.00146321	0.0810042	-1.1605	SCG2	chr2
ENSG00000142765.18	0.526696	6.17247	3.26461	0.00146377	0.0810042	-1.49811	SYTL1	chr1
ENSG00000214753.4	0.219982	7.36909	3.26266	0.00147301	0.0811073	-1.54271	HNRNPUL2	chr11
ENSG00000168273.8	-0.396072	2.04979	-3.26261	0.00147323	0.0811073	-1.20309	SMIM4	chr3
ENSG00000234618.1	-0.431069	-0.771079	-3.25547	0.00150739	0.0827746	-1.1738	RPSAP9	chr9
ENSG00000262075.3	1.1729	-1.77171	3.2546	0.00151159	0.0827922	-1.18328	AC174065.1	chr9
ENSG00000055163.20	0.672751	6.27559	3.25313	0.00151873	0.0828409	-1.535	CYFIP2	chr5
ENSG00000135597.18	0.191611	5.79199	3.25282	0.00152023	0.0828409	-1.51698	REPS1	chr6
ENSG00000110955.9	-0.209208	9.06169	-3.25122	0.00152807	0.0830564	-1.60538	ATP5F1B	chr12
ENSG00000229425.3	2.24835	0.35054	3.24971	0.00153545	0.0831022	-1.19472	AJ009632.2	chr21
ENSG00000126882.13	0.409747	6.20936	3.24946	0.0015367	0.0831022	-1.54481	FAM78A	chr9
ENSG00000126016.15	0.856632	1.47895	3.24757	0.00154602	0.0831473	-1.22264	AMOT	chrX
ENSG00000277999.1	-0.586168	-1.54358	-3.24748	0.00154648	0.0831473	-1.19817	AC009093.6	chr16
ENSG00000160219.12	0.368633	5.64023	3.24673	0.00155018	0.0831473	-1.52547	GAB3	chrX
ENSG00000279413.1	-0.436131	0.638482	-3.24614	0.0015531	0.0831473	-1.20816	AC112497.2	chrX
ENSG00000213178.3	-0.390595	5.78596	-3.24494	0.00155909	0.083199	-1.54142	RPL22P1	chr3
ENSG00000126351.12	-0.310032	5.4228	-3.24314	0.00156809	0.083199	-1.52672	THRA	chr17
ENSG00000178229.8	0.453856	2.43521	3.24294	0.00156908	0.083199	-1.27753	ZNF543	chr19
ENSG00000165678.21	-0.213465	7.20192	-3.24183	0.00157468	0.083199	-1.6005	GHITM	chr10
ENSG00000237350.1	-0.509723	-0.38206	-3.24078	0.00157998	0.083199	-1.21396	CDC42P6	chr4
ENSG00000241923.2	-0.786033	-2.97418	-3.24019	0.00158298	0.083199	-1.24403	RPL14P3	chr4
ENSG00000272831.1	-0.385656	0.535361	-3.24015	0.00158315	0.083199	-1.22304	AC027644.3	chr7
ENSG00000273108.1	0.847892	-0.515623	3.23817	0.00159324	0.083199	-1.22047	AL121929.2	chr10
ENSG00000260107.1	-0.481734	0.922048	-3.23696	0.0015994	0.083199	-1.23824	AC005606.1	chr16
ENSG00000183496.6	0.872444	4.14823	3.23664	0.00160102	0.083199	-1.42857	MEX3B	chr15
ENSG00000231259.5	-2.87074	0.530097	-3.23634	0.00160255	0.083199	-1.23457	AC125232.1	chr2
ENSG00000197497.11	0.636422	1.03372	3.23607	0.00160394	0.083199	-1.24281	ZNF665	chr19
ENSG00000168564.6	0.342717	4.90278	3.23592	0.0016047	0.083199	-1.50721	CDKN2AIP	chr4
ENSG00000243147.8	-0.492653	5.13969	-3.23516	0.00160862	0.0832003	-1.53177	MRPL33	chr2
ENSG00000263874.2	0.499468	1.83698	3.23347	0.00161731	0.0834478	-1.27457	LINC00672	chr17
ENSG00000124459.12	0.300919	3.86447	3.2309	0.00163063	0.0835564	-1.4274	ZNF45	chr19
ENSG00000198695.2	-0.382148	9.16428	-3.2303	0.00163373	0.0835564	-1.668	MT-ND6	chrM
ENSG00000244245.1	-0.872011	-0.890601	-3.22866	0.00164233	0.0835564	-1.24555	AC133134.1	chr5
ENSG00000100599.16	0.460454	6.95495	3.22739	0.001649	0.0835564	-1.6347	RIN3	chr14
ENSG00000267474.1	0.622882	-3.05252	3.22736	0.00164913	0.0835564	-1.28037	AC008569.2	chr19
ENSG00000164258.12	-0.311538	4.58911	-3.22703	0.00165089	0.0835564	-1.51178	NDUFS4	chr5
ENSG00000106554.13	-0.274778	5.49289	-3.22675	0.00165237	0.0835564	-1.57842	CHCHD3	chr7
ENSG00000264247.2	0.372877	2.77114	3.22641	0.00165414	0.0835564	-1.34602	LINC00909	chr18
ENSG00000222375.1	-0.686901	-3.01004	-3.22632	0.00165462	0.0835564	-1.28049	RN7SKP127	chr16
ENSG00000101473.17	-0.238319	4.10262	-3.22344	0.00166989	0.0841287	-1.47659	ACOT8	chr20
ENSG00000173546.7	-1.56136	0.497298	-3.21815	0.00169823	0.0852464	-1.28293	CSPG4	chr15
ENSG00000137200.13	0.181581	5.87037	3.21781	0.00170006	0.0852464	-1.62275	CMTR1	chr6
ENSG00000131023.13	0.25811	5.43857	3.21591	0.00171036	0.0855621	-1.60398	LATS1	chr6
ENSG00000273084.1	0.975525	1.07693	3.21185	0.00173257	0.0862917	-1.31012	AC092171.5	chr7
ENSG00000247746.4	0.577672	1.40037	3.21175	0.00173314	0.0862917	-1.31908	USP51	chrX
ENSG00000240821.1	-0.534511	-0.549341	-3.21104	0.00173706	0.0862917	-1.29306	RPL9P25	chr15
ENSG00000234432.4	0.986245	1.67075	3.20878	0.00174955	0.0863632	-1.3362	AC092171.3	chr7
ENSG00000147364.16	-0.412899	3.9982	-3.20843	0.00175148	0.0863632	-1.50983	FBXO25	chr8
ENSG00000133056.13	0.632518	4.27372	3.20842	0.00175158	0.0863632	-1.52623	PIK3C2B	chr1
ENSG00000164985.15	0.302416	6.56535	3.20753	0.0017565	0.0863632	-1.68076	PSIP1	chr9
ENSG00000214975.4	-0.464189	-1.17867	-3.20714	0.00175872	0.0863632	-1.30291	PPIAP29	chr6
ENSG00000175110.11	-0.250226	4.8704	-3.20614	0.00176428	0.0863759	-1.59518	MRPS22	chr3
ENSG00000086506.3	1.38961	-0.831283	3.20564	0.00176707	0.0863759	-1.30665	HBQ1	chr16
ENSG00000241468.7	-0.346262	5.8143	-3.20476	0.00177204	0.0864212	-1.6593	ATP5MF	chr7
ENSG00000124172.10	-0.280908	7.18772	-3.20178	0.00178887	0.0870432	-1.71658	ATP5F1E	chr20
ENSG00000185885.16	0.960116	4.8733	3.20062	0.00179542	0.0870645	-1.59495	IFITM1	chr11
ENSG00000148296.7	0.248982	5.01517	3.20003	0.00179882	0.0870645	-1.62059	SURF6	chr9
ENSG00000254788.7	0.603918	-0.605293	3.19903	0.00180454	0.0870645	-1.32471	CKLF-CMTM1	chr16
ENSG00000065675.15	0.735903	3.68416	3.19884	0.00180561	0.0870645	-1.49579	PRKCQ	chr10
ENSG00000154719.13	-0.295171	3.27169	-3.19685	0.00181704	0.0874186	-1.47232	MRPL39	chr21
ENSG00000185250.15	0.730544	-0.212769	3.19515	0.00182682	0.0875435	-1.33699	PPIL6	chr6
ENSG00000235508.3	-1.05471	-0.427024	-3.19498	0.00182784	0.0875435	-1.33632	RPS2P7	chr20
ENSG00000138134.12	0.528478	2.02413	3.1907	0.00185273	0.0885373	-1.40116	STAMBPL1	chr10
ENSG00000248472.8	1.0371	-0.624581	3.1889	0.00186331	0.088844	-1.35136	DDX11L9	chr15
ENSG00000283773.1	-1.33906	-3.9864	-3.18785	0.00186949	0.088869	-1.41111	AL137798.3	chr1
ENSG00000155961.5	0.663623	1.00883	3.1874	0.00187215	0.088869	-1.37499	RAB39B	chrX
ENSG00000146066.3	-0.381731	5.70846	-3.18475	0.00188793	0.0893227	-1.71151	HIGD2A	chr5
ENSG00000185271.9	1.3452	-0.379767	3.1837	0.00189416	0.0893227	-1.36617	KLHL33	chr14
ENSG00000179144.5	1.1248	0.930287	3.18369	0.00189426	0.0893227	-1.38335	GIMAP7	chr7
ENSG00000229659.1	-0.564798	-1.26352	-3.18196	0.00190461	0.0893354	-1.36921	RPL26P6	chr10
ENSG00000232677.8	0.995765	2.78728	3.18168	0.00190627	0.0893354	-1.46879	LINC00665	chr19
ENSG00000286885.1	0.557194	-1.9966	3.1807	0.00191223	0.0893354	-1.37766	AL138824.1	chr6
ENSG00000203791.15	0.219328	3.99811	3.17948	0.00191958	0.0893354	-1.58793	EEF1AKMT2	chr10
ENSG00000173762.8	0.982858	3.00357	3.17879	0.00192375	0.0893354	-1.49357	CD7	chr17
ENSG00000226632.1	-0.738185	-2.99197	-3.17836	0.00192636	0.0893354	-1.4014	UBE2V1P1	chr20
ENSG00000075223.14	1.8536	-0.954441	3.17813	0.00192775	0.0893354	-1.37911	SEMA3C	chr7
ENSG00000185133.14	-1.60532	-2.84847	-3.1781	0.00192798	0.0893354	-1.39881	INPP5J	chr22
ENSG00000140740.11	-0.182662	7.31407	-3.17699	0.00193473	0.0894541	-1.79089	UQCRC2	chr16
ENSG00000105185.12	-0.274715	4.96617	-3.17319	0.00195803	0.0898267	-1.69704	PDCD5	chr19
ENSG00000167515.10	-0.236265	4.0335	-3.17317	0.00195816	0.0898267	-1.61288	TRAPPC2L	chr16
ENSG00000225205.5	0.499191	1.19673	3.17239	0.00196299	0.0898267	-1.42045	AC078883.1	chr2
ENSG00000184385.2	1.37018	-0.854561	3.17185	0.00196631	0.0898267	-1.39562	UMODL1-AS1	chr21
ENSG00000213609.3	-0.827672	-2.95256	-3.1714	0.00196909	0.0898267	-1.41791	RPL7AP50	chr10
ENSG00000186010.19	-0.274443	6.26167	-3.17122	0.00197023	0.0898267	-1.77561	NDUFA13	chr19
ENSG00000116497.18	0.297895	5.49835	3.1709	0.00197223	0.0898267	-1.73646	S100PBP	chr1
ENSG00000284070.1	0.707948	-0.497325	3.16947	0.00198111	0.0900395	-1.40335	AP000356.2	chr22
ENSG00000245293.3	-0.964763	-0.212466	-3.16503	0.00200896	0.0909742	-1.41718	AC096564.1	chr4
ENSG00000232134.1	-0.722522	-1.52203	-3.16484	0.0020102	0.0909742	-1.41455	RPS15AP12	chr1
ENSG00000197217.13	-0.337373	6.15263	-3.16275	0.00202344	0.0910575	-1.79541	ENTPD4	chr8
ENSG00000164024.12	0.165321	5.58271	3.16237	0.00202586	0.0910575	-1.76676	METAP1	chr4
ENSG00000198286.9	0.779938	3.56005	3.1621	0.00202759	0.0910575	-1.58869	CARD11	chr7
ENSG00000169330.8	0.61395	0.0246866	3.16154	0.00203114	0.0910575	-1.42845	MINAR1	chr15
ENSG00000159164.10	0.855336	4.04868	3.16031	0.00203902	0.0910575	-1.6364	SV2A	chr1
ENSG00000170949.17	0.363715	4.75312	3.16023	0.00203952	0.0910575	-1.71141	ZNF160	chr19
ENSG00000277972.2	-0.45547	3.16767	-3.15986	0.00204188	0.0910575	-1.56718	CISD3	chr17
ENSG00000287896.1	0.538656	-1.31024	3.15889	0.00204812	0.0911458	-1.42953	AC073548.2	chr19
ENSG00000125898.13	0.499586	3.34292	3.15541	0.00207065	0.0918544	-1.59069	FAM110A	chr20
ENSG00000261461.1	-0.79079	-3.22172	-3.1551	0.00207265	0.0918544	-1.46572	UBE2MP1	chr16
ENSG00000275052.5	0.197954	6.53319	3.15136	0.00209711	0.092721	-1.8413	PPP4R3B	chr2
ENSG00000265967.1	0.700795	-2.54051	3.15078	0.00210088	0.092721	-1.46212	AC100830.3	chr15
ENSG00000226564.1	-0.907704	-1.53002	-3.14893	0.00211315	0.0930702	-1.45575	FTH1P20	chr2
ENSG00000224596.8	0.706489	-1.19912	3.1458	0.00213394	0.0937539	-1.46339	ZMIZ1-AS1	chr10
ENSG00000198804.2	-0.305319	13.6782	-3.14517	0.00213816	0.0937539	-1.95184	MT-CO1	chrM
ENSG00000160188.10	0.845925	-0.77679	3.14462	0.00214184	0.0937539	-1.46721	RSPH1	chr21
ENSG00000250995.1	-1.01342	-1.88201	-3.1436	0.00214869	0.0938612	-1.47134	AL391280.2	chrX
ENSG00000259719.6	0.946114	-2.19247	3.14142	0.00216343	0.0942087	-1.48084	LINC02284	chr14
ENSG00000267059.2	-0.421405	3.74241	-3.14112	0.00216546	0.0942087	-1.67451	AC005943.1	chr19
ENSG00000219932.6	-0.915123	-3.20278	-3.13984	0.00217415	0.0943945	-1.50309	RPL12P8	chr10
ENSG00000286196.1	0.672195	-1.10656	3.13739	0.00219086	0.0949271	-1.48524	AL162586.2	chr9
ENSG00000111229.16	-0.290598	8.27381	-3.13592	0.00220096	0.0951715	-1.92667	ARPC3	chr12
ENSG00000247853.2	0.38258	0.217515	3.13346	0.00221795	0.0957124	-1.50508	AC006064.2	chr12
ENSG00000231167.3	-0.656215	-0.301063	-3.13245	0.00222496	0.0957534	-1.50228	YBX1P2	chr7
ENSG00000118898.16	-1.10081	-1.35039	-3.12999	0.00224206	0.0957534	-1.50428	PPL	chr16
ENSG00000151135.10	0.551487	4.43833	3.12906	0.00224861	0.0957534	-1.76806	TMEM263	chr12
ENSG00000140612.14	-0.335961	6.51814	-3.12872	0.00225097	0.0957534	-1.90627	SEC11A	chr15
ENSG00000196199.14	0.322508	5.71	3.12847	0.00225274	0.0957534	-1.86913	MPHOSPH8	chr13
ENSG00000198346.11	0.391196	2.74113	3.12811	0.00225529	0.0957534	-1.61706	ZNF813	chr19
ENSG00000260139.6	-1.93933	-3.85649	-3.12796	0.00225634	0.0957534	-1.55241	CSPG4P13	chr15
ENSG00000223837.2	-0.460253	-1.2174	-3.12774	0.00225789	0.0957534	-1.51015	AL645941.1	chr6
ENSG00000285565.1	-1.50514	0.505072	-3.12755	0.00225924	0.0957534	-1.52581	AL671762.1	chr6
ENSG00000282034.1	0.19335	6.57641	3.1267	0.00226523	0.095817	-1.9129	AC106886.5	chr16
ENSG00000113389.16	1.66862	5.73051	3.12438	0.00228168	0.0963221	-1.85957	NPR3	chr5
ENSG00000163915.7	-1.09189	-0.916543	-3.12157	0.00230172	0.0968482	-1.52684	IGF2BP2-AS1	chr3
ENSG00000176160.11	0.990269	0.204387	3.12118	0.00230451	0.0968482	-1.53731	HSF5	chr17
ENSG00000225111.1	-0.59747	-3.09426	-3.12073	0.00230774	0.0968482	-1.54777	AC083900.1	chr2
ENSG00000226191.3	1.0823	-3.40346	3.11928	0.00231818	0.0969351	-1.56168	CLK3P2	chr1
ENSG00000119139.20	0.654794	4.47029	3.11918	0.00231889	0.0969351	-1.79781	TJP2	chr9
ENSG00000186889.10	0.609293	0.550789	3.11748	0.00233126	0.0972619	-1.55263	TMEM17	chr2
ENSG00000164073.10	0.328425	3.60055	3.11643	0.00233886	0.0973885	-1.72436	MFSD8	chr4
ENSG00000253683.1	-0.630962	-2.77172	-3.11546	0.00234595	0.097494	-1.554	AC027309.2	chr5
ENSG00000286311.1	0.985328	-1.67258	3.1147	0.00235144	0.0975323	-1.54446	AL034550.3	chr20
ENSG00000235449.2	-0.594041	-2.71667	-3.11395	0.00235696	0.0975718	-1.55675	AC098934.3	chr1
ENSG00000010244.18	-0.228182	8.46059	-3.10749	0.00240477	0.0992503	-2.01021	ZNF207	chr17
ENSG00000239969.5	-0.424541	0.837405	-3.10614	0.00241484	0.0992503	-1.58876	AC091390.4	chr7
ENSG00000272936.1	1.34165	-4.16748	3.10572	0.00241801	0.0992503	-1.61834	AC096586.1	chr4
ENSG00000219451.3	-0.637858	-0.920981	-3.10506	0.00242299	0.0992503	-1.56955	RPL23P8	chr7
ENSG00000260778.5	-0.511989	-0.933071	-3.10485	0.00242452	0.0992503	-1.57002	AC009065.4	chr16
ENSG00000136929.13	1.31927	4.00329	3.10424	0.00242911	0.0992503	-1.77959	HEMGN	chr9
ENSG00000229111.1	-0.571808	-3.07341	-3.10412	0.00243003	0.0992503	-1.58829	MED4-AS1	chr13
ENSG00000232228.1	-0.717315	-3.16603	-3.10051	0.00245743	0.0999597	-1.59925	AC092431.2	chr2
ENSG00000243964.1	-0.735419	-0.866258	-3.1	0.00246128	0.0999597	-1.58285	RPL23AP65	chr11
ENSG00000242262.1	-0.683145	-1.03372	-3.09998	0.00246144	0.0999597	-1.58214	AC092597.1	chr4
ENSG00000260711.2	1.12701	-2.63544	3.0976	0.00247966	0.10044	-1.59756	AL121839.2	chr14
ENSG00000249258.2	1.23137	-3.36634	3.09525	0.0024978	0.10044	-1.61959	AC079193.2	chr8
ENSG00000086730.17	0.664175	7.23343	3.09512	0.0024988	0.10044	-2.01962	LAT2	chr7
ENSG00000210127.1	-0.855753	-1.71548	-3.09491	0.00250042	0.10044	-1.59456	MT-TA	chrM
ENSG00000203724.11	-0.941925	-2.03076	-3.09456	0.00250316	0.10044	-1.59698	C1orf53	chr1
ENSG00000251322.8	1.50197	4.79308	3.09421	0.00250582	0.10044	-1.87416	SHANK3	chr22
ENSG00000101665.9	0.854793	3.23686	3.09367	0.00251007	0.10044	-1.7494	SMAD7	chr18
ENSG00000169627.9	-0.338816	3.93763	-3.09349	0.00251145	0.10044	-1.82655	BOLA2B	chr16
ENSG00000101444.13	-0.35805	6.72958	-3.09296	0.00251557	0.10044	-2.0141	AHCY	chr20
ENSG00000262823.1	0.820057	1.08961	3.09167	0.0025256	0.100652	-1.6335	AC127521.1	chr17
ENSG00000164885.13	-0.416884	3.38032	-3.08858	0.00254989	0.101408	-1.78403	CDK5	chr7
ENSG00000156411.9	-0.281989	5.72607	-3.08754	0.00255807	0.101408	-1.98763	ATP5MPL	chr14
ENSG00000205336.12	1.22157	4.45707	3.08745	0.00255881	0.101408	-1.87138	ADGRG1	chr16
ENSG00000255843.1	-0.561065	-2.61569	-3.08672	0.00256459	0.101449	-1.62283	AP000593.3	chr11
ENSG00000101940.18	-0.253566	5.64876	-3.08504	0.00257793	0.101528	-1.99039	WDR13	chrX
ENSG00000111885.7	0.705302	7.00031	3.08419	0.00258474	0.101528	-2.04353	MAN1A1	chr6
ENSG00000242154.1	-0.838823	-3.06174	-3.08388	0.00258721	0.101528	-1.63775	AC004884.2	chr7
ENSG00000133106.14	1.14391	3.06055	3.08385	0.00258743	0.101528	-1.75852	EPSTI1	chr13
ENSG00000219023.1	-0.810271	-1.28305	-3.08348	0.00259037	0.101528	-1.62359	AL033519.3	chr6
ENSG00000222009.8	-0.800256	1.83577	-3.08214	0.00260115	0.101764	-1.688	BTBD19	chr1
ENSG00000244921.2	-0.840002	-2.27924	-3.07987	0.00261941	0.102275	-1.63582	MTCYBP18	chr5
ENSG00000287823.1	1.42782	-1.34296	3.07933	0.0026238	0.102275	-1.63383	AL603783.1	chr6
ENSG00000196132.14	1.3847	-1.79779	3.07829	0.00263219	0.10235	-1.63741	MYT1	chr20
ENSG00000154813.10	-0.306374	4.33619	-3.07635	0.00264798	0.10235	-1.91397	DPH3	chr3
ENSG00000118454.13	0.235218	4.3512	3.07595	0.00265127	0.10235	-1.91212	ANKRD13C	chr1
ENSG00000130723.20	0.218965	7.75054	3.07518	0.00265758	0.10235	-2.08816	PRRC2B	chr9
ENSG00000143479.17	0.82593	4.2731	3.07493	0.0026596	0.10235	-1.89655	DYRK3	chr1
ENSG00000121966.6	-0.690985	8.32952	-3.07493	0.00265967	0.10235	-2.09976	CXCR4	chr2
ENSG00000131269.19	-0.238635	4.76897	-3.07443	0.00266375	0.10235	-1.95866	ABCB7	chrX
ENSG00000220008.3	0.653426	3.03787	3.07374	0.00266938	0.10235	-1.78788	LINGO3	chr19
ENSG00000124203.6	0.626812	0.826486	3.07363	0.00267034	0.10235	-1.674	ZNF831	chr20
ENSG00000225022.1	-0.740715	-2.88569	-3.07304	0.00267521	0.10235	-1.66098	UBE2D3P1	chr20
ENSG00000197448.14	-0.387474	7.42491	-3.07265	0.0026784	0.10235	-2.08912	GSTK1	chr7
ENSG00000267748.4	1.10689	-3.38925	3.07088	0.00269302	0.102452	-1.67881	AC011479.1	chr19
ENSG00000072786.13	0.313107	7.13257	3.07035	0.00269745	0.102452	-2.08759	STK10	chr5
ENSG00000276832.2	0.97985	-0.55649	3.07023	0.00269841	0.102452	-1.66108	AL354718.3	chr9
ENSG00000099204.20	1.05927	4.50289	3.06975	0.00270245	0.102452	-1.92791	ABLIM1	chr10
ENSG00000261131.1	-0.577825	-3.32521	-3.0687	0.00271121	0.102452	-1.68066	AC012186.2	chr16
ENSG00000156983.16	0.298708	6.10124	3.06686	0.00272656	0.102452	-2.06158	BRPF1	chr3
ENSG00000158435.8	0.186402	5.48453	3.06678	0.00272727	0.102452	-2.02978	CNOT11	chr2
ENSG00000149582.16	0.762806	2.18549	3.06663	0.00272853	0.102452	-1.74628	TMEM25	chr11
ENSG00000226791.7	0.86033	-1.69547	3.06614	0.00273264	0.102452	-1.66738	LINC02611	chr2
ENSG00000171476.22	1.33864	4.02887	3.06592	0.0027345	0.102452	-1.88605	HOPX	chr4
ENSG00000187626.9	0.45928	2.55296	3.06554	0.0027377	0.102452	-1.77331	ZKSCAN4	chr6
ENSG00000273154.3	0.457876	2.59351	3.06542	0.00273865	0.102452	-1.77656	AL121845.3	chr20
ENSG00000006555.11	0.837835	-1.3297	3.0645	0.00274644	0.102564	-1.67151	TTC22	chr1
ENSG00000180884.10	0.605763	3.72663	3.06253	0.00276308	0.102937	-1.88096	ZNF792	chr19
ENSG00000254602.2	1.09963	-2.34862	3.06165	0.00277061	0.102937	-1.68282	AP000662.1	chr11
ENSG00000164989.17	0.58988	3.09109	3.06162	0.00277089	0.102937	-1.82482	CCDC171	chr9
ENSG00000276763.1	-0.520531	-3.34438	-3.06072	0.00277849	0.103041	-1.70043	AC069499.2	chr3
ENSG00000125945.15	0.315461	3.11646	3.05721	0.00280863	0.103978	-1.84132	ZNF436	chr1
ENSG00000141179.14	-0.431614	4.24256	-3.0562	0.00281738	0.104121	-1.96063	PCTP	chr17
ENSG00000137275.14	0.252832	4.96614	3.05512	0.00282675	0.104287	-2.02481	RIPK1	chr6
ENSG00000196422.11	-1.06325	3.06713	-3.05262	0.00284847	0.104907	-1.85277	PPP1R26	chr9
ENSG00000164929.17	1.81877	4.67595	3.05195	0.00285437	0.104944	-1.97035	BAALC	chr8
ENSG00000234773.7	0.716597	-0.988803	3.04927	0.00287792	0.105628	-1.71154	AC012618.3	chr19
ENSG00000236534.1	-1.01946	-2.61826	-3.04742	0.00289427	0.106046	-1.71988	H3F3BP1	chr13
ENSG00000251369.8	0.430909	4.0662	3.04673	0.00290039	0.106068	-1.96094	ZNF550	chr19
ENSG00000235001.3	-0.663162	-2.29757	-3.04623	0.00290481	0.106068	-1.71956	EIF4A1P2	chrY
ENSG00000169575.5	1.67453	-1.78154	3.04536	0.0029126	0.106109	-1.71992	VPREB1	chr22
ENSG00000116459.11	-0.185615	6.95506	-3.0442	0.00292292	0.106109	-2.15658	ATP5PB	chr1
ENSG00000083844.10	0.31794	4.78035	3.04373	0.00292712	0.106109	-2.03961	ZNF264	chr19
ENSG00000213309.3	-0.677477	-1.96543	-3.0434	0.00293008	0.106109	-1.72475	RPL9P18	chr6
ENSG00000267228.7	-1.14541	-0.0957736	-3.04268	0.00293659	0.106109	-1.7375	AC012254.2	chr18
ENSG00000165661.16	0.333047	5.1941	3.04248	0.00293839	0.106109	-2.07611	QSOX2	chr9
ENSG00000165502.7	-0.189095	7.00378	-3.0416	0.00294627	0.106109	-2.16511	RPL36AL	chr14
ENSG00000132507.18	-0.31075	8.25052	-3.04028	0.0029582	0.106109	-2.19486	EIF5A	chr17
ENSG00000184840.12	-0.275678	6.83566	-3.03992	0.00296146	0.106109	-2.1651	TMED9	chr5
ENSG00000129636.13	-0.275905	5.27623	-3.03883	0.00297134	0.106109	-2.09587	ITFG1	chr16
ENSG00000091831.23	0.817755	-0.00653015	3.03879	0.0029717	0.106109	-1.74844	ESR1	chr6
ENSG00000268970.1	0.545207	-1.50636	3.03874	0.00297214	0.106109	-1.7361	AC022150.2	chr19
ENSG00000054148.17	-0.384827	4.74234	-3.03859	0.0029735	0.106109	-2.05572	PHPT1	chr9
ENSG00000287637.1	-0.519743	-3.04761	-3.03787	0.0029801	0.106109	-1.74968	AP001437.2	chr21
ENSG00000188219.14	-0.989462	-1.86781	-3.03783	0.00298044	0.106109	-1.73838	POTEE	chr2
ENSG00000137462.8	-0.677785	6.29369	-3.03661	0.00299156	0.106327	-2.15538	TLR2	chr4
ENSG00000154102.11	-0.898892	2.22954	-3.03537	0.00300291	0.106499	-1.83461	C16orf74	chr16
ENSG00000162437.14	0.488084	5.00729	3.035	0.00300635	0.106499	-2.07968	RAVER2	chr1
ENSG00000230076.1	-0.958987	-2.04981	-3.03301	0.00302463	0.106969	-1.75085	RPL10P6	chr2
ENSG00000203883.7	1.41885	-2.011	3.03087	0.0030445	0.107493	-1.75662	SOX18	chr20
ENSG00000187193.9	-0.798094	1.22768	-3.02676	0.00308286	0.108668	-1.80901	MT1X	chr16
ENSG00000175164.15	2.14309	2.07596	3.02496	0.00309988	0.108966	-1.84834	ABO	chr9
ENSG00000197766.8	-1.20999	7.01327	-3.02472	0.00310208	0.108966	-2.21095	CFD	chr19
ENSG00000227512.1	0.66179	-3.1336	3.02425	0.00310661	0.108966	-1.78493	AL592301.1	chr9
ENSG00000075856.12	0.24271	5.17425	3.02258	0.00312243	0.109341	-2.13042	SART3	chr12
ENSG00000198087.7	0.40099	5.32485	3.02098	0.00313766	0.109695	-2.14366	CD2AP	chr6
ENSG00000142675.18	0.586883	0.275805	3.01968	0.00315012	0.109951	-1.80215	CNKSR1	chr1
ENSG00000135426.16	0.831371	4.9377	3.01862	0.00316029	0.110125	-2.11216	TESPA1	chr12
ENSG00000267053.8	0.954418	-1.41485	3.01789	0.00316731	0.11019	-1.78833	AC092296.2	chr19
ENSG00000134970.14	-0.286881	6.13368	-3.01617	0.00318397	0.11032	-2.20506	TMED7	chr5
ENSG00000235505.7	0.701119	-1.30384	3.01598	0.00318579	0.11032	-1.79365	CASP17P	chr11
ENSG00000143842.15	-0.907892	-0.257317	-3.0159	0.00318652	0.11032	-1.8037	SOX13	chr1
ENSG00000235217.6	0.499325	2.41836	3.01536	0.00319177	0.110323	-1.89785	TSPY26P	chr20
ENSG00000123643.13	-0.583888	4.90678	-3.01381	0.00320685	0.110523	-2.13723	SLC36A1	chr5
ENSG00000241352.3	-0.672222	-1.15116	-3.01363	0.00320857	0.110523	-1.8008	AC007688.2	chr12
ENSG00000127530.4	-0.670474	-1.15915	-3.01269	0.00321779	0.110523	-1.80312	OR7C1	chr19
ENSG00000055332.18	0.380335	6.46941	3.01253	0.00321933	0.110523	-2.22642	EIF2AK2	chr2
ENSG00000135951.15	-0.510293	2.50882	-3.01153	0.00322916	0.110523	-1.91641	TSGA10	chr2
ENSG00000213216.2	-0.70924	-3.19018	-3.01097	0.00323467	0.110523	-1.81699	AC007066.1	chr9
ENSG00000177943.14	-0.472678	3.04698	-3.01092	0.00323512	0.110523	-1.96277	MAMDC4	chr9
ENSG00000120279.6	2.18265	-1.57535	3.01053	0.00323896	0.110523	-1.8061	MYCT1	chr6
ENSG00000175931.13	0.330334	5.25375	3.00945	0.00324959	0.110629	-2.17118	UBE2O	chr17
ENSG00000197386.12	0.2005	6.66084	3.00917	0.00325243	0.110629	-2.2433	HTT	chr4
ENSG00000159210.10	-0.222648	5.2014	-3.00858	0.00325826	0.110651	-2.1736	SNF8	chr17
ENSG00000231120.3	-0.638696	-3.16396	-3.00783	0.0032656	0.110662	-1.82406	BTF3P10	chr6
ENSG00000169902.15	-1.05577	1.05672	-3.0075	0.00326893	0.110662	-1.85346	TPST1	chr7
ENSG00000102543.14	0.310575	3.79982	3.0063	0.0032808	0.110704	-2.04516	CDADC1	chr13
ENSG00000187862.12	1.12467	2.21718	3.00628	0.003281	0.110704	-1.90761	TTC24	chr1
ENSG00000131018.24	0.441597	5.51269	3.00581	0.00328572	0.110704	-2.1973	SYNE1	chr6
ENSG00000232125.4	1.28669	-1.24477	3.00485	0.00329526	0.110851	-1.8213	DYTN	chr2
ENSG00000188873.4	-0.578296	-1.72504	-3.00319	0.0033119	0.111235	-1.82435	RPL10AP2	chr8
ENSG00000006757.12	-0.329873	2.59565	-3.00189	0.00332501	0.1115	-1.94816	PNPLA4	chrX
ENSG00000232499.2	-0.474409	-1.91771	-3.00074	0.0033366	0.111551	-1.83028	AL391058.1	chr1
ENSG00000188536.13	1.52943	10.1538	3.0007	0.00333699	0.111551	-2.3284	HBA2	chr16
ENSG00000173327.8	0.344981	6.8269	2.99936	0.00335058	0.111831	-2.27498	MAP3K11	chr11
ENSG00000225573.4	-0.561941	-0.904979	-2.99631	0.00338168	0.112562	-1.84614	RPL35P5	chr7
ENSG00000228544.1	-0.349559	0.671872	-2.99604	0.00338448	0.112562	-1.87141	CCDC183-AS1	chr9
ENSG00000151458.12	0.40709	5.19657	2.99567	0.00338828	0.112562	-2.20369	ANKRD50	chr4
ENSG00000225695.1	-0.501209	-2.01632	-2.99354	0.00341017	0.11304	-1.84807	HNRNPA1P35	chr2
ENSG00000229619.4	-0.606429	3.52174	-2.99324	0.00341331	0.11304	-2.05706	MBNL1-AS1	chr3
ENSG00000279573.1	0.839086	-2.06444	2.99267	0.00341911	0.11304	-1.85041	AC134407.2	chr17
ENSG00000164116.16	1.35418	4.46606	2.99222	0.00342386	0.11304	-2.12525	GUCY1A1	chr4
ENSG00000256546.2	-1.19914	-1.53521	-2.98934	0.00345376	0.113636	-1.85912	AC156455.1	chr12
ENSG00000237781.3	-0.837668	-2.77104	-2.98825	0.00346514	0.113636	-1.86548	AL356356.1	chr1
ENSG00000091640.8	-0.282836	5.13711	-2.98823	0.00346541	0.113636	-2.22455	SPAG7	chr17
ENSG00000198719.9	1.20228	0.555217	2.98798	0.00346802	0.113636	-1.88928	DLL1	chr6
ENSG00000186312.10	-0.322431	3.89862	-2.98793	0.00346851	0.113636	-2.11034	CA5BP1	chrX
ENSG00000142188.17	-0.246769	5.37476	-2.98611	0.00348766	0.114089	-2.24647	TMEM50B	chr21
ENSG00000128040.11	1.61692	3.97429	2.98516	0.00349763	0.11424	-2.0949	SPINK2	chr4
ENSG00000169554.21	-0.353081	8.06551	-2.98397	0.00351019	0.114475	-2.34652	ZEB2	chr2
ENSG00000142227.11	-0.540384	6.93119	-2.98284	0.00352222	0.114692	-2.32461	EMP3	chr19
ENSG00000278493.1	-0.867759	-2.94174	-2.98156	0.00353583	0.11496	-1.88356	AC039056.2	chr15
ENSG00000176024.18	0.436791	1.48089	2.97816	0.00357225	0.115841	-1.94409	ZNF613	chr19
ENSG00000272734.1	-0.760129	2.15469	-2.97781	0.0035761	0.115841	-1.98133	ADIRF-AS1	chr10
ENSG00000064201.15	0.659905	5.47083	2.97752	0.00357918	0.115841	-2.26923	TSPAN32	chr11
ENSG00000272755.1	0.613145	-1.12165	2.97614	0.00359409	0.116147	-1.89406	AC245297.2	chr1
ENSG00000154642.11	0.568328	4.75302	2.97359	0.00362185	0.11667	-2.22361	C21orf91	chr21
ENSG00000241506.1	0.489345	2.21714	2.97315	0.00362658	0.11667	-1.99575	PSMC1P1	chr3
ENSG00000213757.3	-0.585776	-0.0172917	-2.97184	0.00364091	0.11667	-1.91871	AC020898.1	chr5
ENSG00000100104.13	0.255606	4.00438	2.97183	0.00364101	0.11667	-2.15978	SRRD	chr22
ENSG00000243302.3	-0.322347	4.5251	-2.97104	0.00364974	0.11667	-2.21939	AC018638.4	chr7
ENSG00000102230.14	1.391	-1.14823	2.97089	0.00365138	0.11667	-1.90612	PCYT1B	chrX
ENSG00000197149.5	-1.15107	-2.37755	-2.97015	0.00365947	0.11667	-1.90608	AC107956.1	chr11
ENSG00000168675.18	0.72051	4.71877	2.96997	0.00366156	0.11667	-2.22865	LDLRAD4	chr18
ENSG00000262766.1	-0.342632	1.44422	-2.96961	0.00366548	0.11667	-1.96502	AC135050.5	chr16
ENSG00000185614.6	0.741942	2.67921	2.96957	0.00366588	0.11667	-2.03647	INKA1	chr3
ENSG00000237773.7	-0.487406	-0.362317	-2.96917	0.00367035	0.11667	-1.92023	AC073332.1	chr7
ENSG00000225591.2	-1.29557	-2.38022	-2.96807	0.00368244	0.116881	-1.91113	BX248409.1	chr1
ENSG00000232265.8	1.54152	-1.95242	2.96463	0.0037208	0.117867	-1.91872	LINC02805	chr1
ENSG00000170322.14	0.259749	5.60181	2.96429	0.00372457	0.117867	-2.31696	NFRKB	chr11
ENSG00000276166.1	0.81737	-3.47088	2.96095	0.00376215	0.118881	-1.94188	AC092118.2	chr16
ENSG00000256262.1	0.777857	-0.0241925	2.95997	0.00377318	0.119053	-1.94827	USP30-AS1	chr12
ENSG00000268509.2	0.799648	-2.58781	2.95714	0.00380536	0.119665	-1.93895	AC026202.3	chr3
ENSG00000155729.13	0.196852	4.53992	2.95667	0.00381081	0.119665	-2.25544	KCTD18	chr2
ENSG00000230207.1	-0.467679	0.160628	-2.95571	0.00382171	0.119665	-1.96247	RPL4P5	chr9
ENSG00000245750.9	0.555847	-3.03332	2.95562	0.00382282	0.119665	-1.94697	DRAIC	chr15
ENSG00000175730.8	0.485086	-2.65393	2.95559	0.00382313	0.119665	-1.94304	BAK1P1	chr20
ENSG00000130635.15	1.68695	1.17633	2.95532	0.00382618	0.119665	-1.99104	COL5A1	chr9
ENSG00000157978.11	0.490907	4.03981	2.95257	0.0038579	0.120148	-2.21203	LDLRAP1	chr1
ENSG00000026025.16	-0.494757	11.4775	-2.95221	0.0038621	0.120148	-2.47515	VIM	chr10
ENSG00000163219.12	0.362572	5.81989	2.95161	0.00386898	0.120148	-2.36271	ARHGAP25	chr2
ENSG00000288520.1	1.42448	-1.78799	2.95141	0.00387128	0.120148	-1.9509	AL357075.5	chr6
ENSG00000089060.11	0.310975	5.11326	2.95136	0.00387192	0.120148	-2.31848	SLC8B1	chr12
ENSG00000241612.1	-0.806739	-0.791301	-2.95084	0.00387793	0.120148	-1.96056	AC114728.1	chr4
ENSG00000160208.13	0.333612	5.36565	2.95058	0.00388101	0.120148	-2.33816	RRP1B	chr21
ENSG00000162873.14	1.49204	-2.35129	2.95007	0.00388692	0.120157	-1.95495	KLHDC8A	chr1
ENSG00000104055.16	-1.50313	-1.49126	-2.94899	0.00389945	0.120238	-1.95848	TGM5	chr15
ENSG00000078043.16	0.260139	4.56476	2.94888	0.00390079	0.120238	-2.27769	PIAS2	chr18
ENSG00000237039.1	-1.03849	-3.05318	-2.94813	0.00390955	0.120255	-1.96444	AC018738.1	chr2
ENSG00000163348.4	0.35478	4.68348	2.94742	0.00391779	0.120255	-2.29165	PYGO2	chr1
ENSG00000116675.16	1.20795	1.75352	2.94739	0.00391824	0.120255	-2.03553	DNAJC6	chr1
ENSG00000261211.1	-1.0469	-2.81442	-2.94666	0.00392672	0.120275	-1.96538	AL031123.2	chr6
ENSG00000107815.10	0.484637	3.54837	2.94637	0.00393015	0.120275	-2.17744	TWNK	chr10
ENSG00000246877.1	-0.936615	-1.7012	-2.94453	0.00395191	0.120717	-1.9684	DNM1P35	chr15
ENSG00000184716.13	0.491866	-2.12964	2.94419	0.00395588	0.120717	-1.96821	SERINC4	chr15
ENSG00000147400.9	-0.231792	4.17729	-2.94371	0.00396155	0.120717	-2.25731	CETN2	chrX
ENSG00000170832.13	-0.322068	6.25357	-2.94233	0.003978	0.121046	-2.41082	USP32	chr17
ENSG00000227953.7	0.769498	2.81033	2.9395	0.00401179	0.121794	-2.12487	LINC01341	chr1
ENSG00000273189.1	0.633753	-3.23127	2.93923	0.00401501	0.121794	-1.98843	AC010619.2	chr19
ENSG00000119636.16	0.49989	1.70763	2.93884	0.0040197	0.121794	-2.05561	BBOF1	chr14
ENSG00000260908.1	-0.529031	0.103377	-2.9382	0.00402739	0.121854	-2.00532	AC009093.3	chr16
ENSG00000167394.13	0.370297	3.43388	2.9349	0.00406719	0.122878	-2.19802	ZNF668	chr16
ENSG00000140876.11	-0.896636	1.2845	-2.93372	0.00408157	0.122878	-2.05075	NUDT7	chr16
ENSG00000167077.13	-0.403969	2.57656	-2.93354	0.00408376	0.122878	-2.1261	MEI1	chr22
ENSG00000224177.7	1.37267	-3.11112	2.93342	0.00408521	0.122878	-2.00117	LINC00570	chr2
ENSG00000260517.3	-0.463002	-1.65812	-2.93303	0.00409	0.122878	-1.99661	AC009093.2	chr16
ENSG00000282995.1	-1.0532	-2.60155	-2.9315	0.00410866	0.1232	-1.99989	FRG1EP	chr20
ENSG00000169218.14	-1.43669	-3.93757	-2.93047	0.00412124	0.1232	-2.02118	RSPO1	chr1
ENSG00000258790.1	-0.327307	2.89957	-2.93013	0.00412549	0.1232	-2.16213	AL121594.1	chr14
ENSG00000257195.1	-0.837799	-2.73914	-2.9297	0.00413078	0.1232	-2.005	HNRNPA1P50	chr12
ENSG00000147202.18	-0.400967	5.32203	-2.92944	0.00413393	0.1232	-2.39581	DIAPH2	chrX
ENSG00000005189.19	0.455762	4.15138	2.92849	0.00414567	0.1232	-2.28699	REXO5	chr16
ENSG00000242372.8	-0.2556	6.07406	-2.92847	0.00414596	0.1232	-2.44007	EIF6	chr20
ENSG00000230715.3	-0.319854	2.52283	-2.9284	0.00414683	0.1232	-2.13493	AC018638.2	chr7
ENSG00000215835.2	-0.590168	-0.967891	-2.92343	0.00420862	0.124518	-2.02614	AL596087.1	chr1
ENSG00000171311.13	-0.206949	4.06172	-2.92339	0.00420911	0.124518	-2.29891	EXOSC1	chr10
ENSG00000260367.2	-0.333502	-0.29474	-2.92316	0.00421196	0.124518	-2.03577	AC109460.1	chr16
ENSG00000100099.20	0.342281	6.23535	2.92296	0.00421451	0.124518	-2.45972	HPS4	chr22
ENSG00000116584.19	0.244643	7.52711	2.9211	0.00423783	0.124847	-2.50527	ARHGEF2	chr1
ENSG00000265749.6	-0.440448	-0.273324	-2.92072	0.00424263	0.124847	-2.04216	AC135178.4	chr17
ENSG00000100092.23	0.365946	6.19112	2.92064	0.00424375	0.124847	-2.46402	SH3BP1	chr22
ENSG00000184708.18	0.228385	4.72508	2.92	0.00425178	0.124847	-2.36996	EIF4ENIF1	chr22
ENSG00000166704.11	0.465702	3.2654	2.9193	0.00426067	0.124847	-2.22046	ZNF606	chr19
ENSG00000264558.1	-0.309234	0.909946	-2.91914	0.00426263	0.124847	-2.07351	AC015674.1	chr17
ENSG00000179965.12	0.487093	0.373875	2.91883	0.00426658	0.124847	-2.05929	ZNF771	chr16
ENSG00000217094.2	-0.520807	-1.3289	-2.91727	0.00428636	0.125254	-2.03741	PPIAP31	chr10
ENSG00000164604.12	-1.69791	-2.87112	-2.91593	0.00430355	0.125585	-2.03867	GPR85	chr7
ENSG00000214784.4	-0.59494	0.410782	-2.91488	0.00431698	0.125805	-2.07022	AC010468.1	chr5
ENSG00000158815.11	0.992394	-0.0018827	2.91195	0.0043547	0.126605	-2.06841	FGF17	chr8
ENSG00000174080.11	0.819861	3.35551	2.91183	0.00435628	0.126605	-2.24506	CTSF	chr11
ENSG00000259781.1	-0.297146	5.81255	-2.91049	0.00437359	0.126935	-2.47528	HMGB1P6	chr15
ENSG00000213145.10	-0.831736	6.48547	-2.90931	0.00438885	0.126981	-2.50776	CRIP1	chr14
ENSG00000238243.3	0.862091	1.23638	2.90866	0.00439744	0.126981	-2.11137	OR2W3	chr1
ENSG00000257176.3	0.802035	2.26358	2.90858	0.00439847	0.126981	-2.16503	AC009318.1	chr12
ENSG00000259132.1	-0.506177	2.10774	-2.90854	0.00439893	0.126981	-2.15692	AL132780.3	chr14
ENSG00000146677.7	-0.625907	1.33112	-2.90736	0.00441434	0.127253	-2.11906	AC004453.1	chr7
ENSG00000141314.13	-1.42904	-1.55741	-2.90631	0.00442814	0.127319	-2.06179	RHBDL3	chr17
ENSG00000122386.10	-1.29861	-1.59853	-2.90628	0.00442854	0.127319	-2.06165	ZNF205	chr16
ENSG00000235513.2	0.376569	0.611616	2.90492	0.00444644	0.127662	-2.10004	AL035681.1	chr22
ENSG00000266933.2	-0.551621	-2.48985	-2.90333	0.00446732	0.128007	-2.06625	AC005775.1	chr19
ENSG00000113734.17	-0.362566	3.47645	-2.9031	0.00447044	0.128007	-2.29006	BNIP1	chr5
ENSG00000113013.15	-0.243563	7.99288	-2.90249	0.00447847	0.128019	-2.56483	HSPA9	chr5
ENSG00000264230.9	-1.84324	-2.93142	-2.90211	0.00448353	0.128019	-2.07163	ANXA8L1	chr10
ENSG00000278948.1	0.417473	2.42021	2.90171	0.00448883	0.128019	-2.19443	AL031587.5	chr22
ENSG00000135900.4	-0.238245	4.80196	-2.90088	0.00449996	0.128165	-2.43137	MRPL44	chr2
ENSG00000188629.12	0.556572	1.08849	2.89851	0.00453163	0.128895	-2.13127	ZNF177	chr19
ENSG00000235674.2	-0.74189	1.83049	-2.89728	0.00454805	0.12919	-2.16916	LDHAP2	chr1
ENSG00000157020.18	-0.201627	6.08341	-2.89675	0.00455522	0.129222	-2.52491	SEC13	chr3
ENSG00000176533.13	0.597058	4.30349	2.8963	0.00456133	0.129224	-2.38564	GNG7	chr19
ENSG00000284237.1	1.25655	1.62004	2.89252	0.00461252	0.130501	-2.16874	LINC02767	chr1
ENSG00000214558.4	0.423654	-2.05794	2.89157	0.00462545	0.130693	-2.09432	AL365217.1	chr6
ENSG00000124942.14	-0.493345	10.9294	-2.89065	0.00463811	0.130756	-2.6356	AHNAK	chr11
ENSG00000240509.1	-0.597056	-0.813932	-2.89052	0.0046399	0.130756	-2.10847	RPL34P18	chr8
ENSG00000128595.17	-0.323175	6.24318	-2.88957	0.00465293	0.130853	-2.55113	CALU	chr7
ENSG00000225067.4	-0.815114	-0.507642	-2.88937	0.00465562	0.130853	-2.11564	RPL23AP2	chr19
ENSG00000224126.2	-0.648739	-3.09372	-2.88845	0.00466827	0.131037	-2.10465	UBE2SP2	chr17
ENSG00000242852.7	0.854559	2.68004	2.88738	0.00468306	0.131279	-2.24878	ZNF709	chr19
ENSG00000225177.6	-0.635775	0.234983	-2.88585	0.00470418	0.131347	-2.13813	AL590617.2	chr6
ENSG00000260747.1	-0.459855	-2.06857	-2.88553	0.00470858	0.131347	-2.10875	AC022968.1	chr18
ENSG00000250616.2	0.573418	-2.52811	2.88473	0.00471984	0.131347	-2.1103	AC012645.1	chr16
ENSG00000243339.3	-0.623469	-2.17962	-2.88466	0.00472079	0.131347	-2.11049	RN7SL738P	chr3
ENSG00000245694.10	-1.20521	3.61238	-2.88453	0.00472258	0.131347	-2.35237	CRNDE	chr16
ENSG00000106852.15	1.82987	-1.12077	2.8844	0.00472441	0.131347	-2.11678	LHX6	chr9
ENSG00000167232.14	0.557553	3.91623	2.8836	0.00473555	0.131347	-2.37832	ZNF91	chr19
ENSG00000124313.16	-0.804432	3.2554	-2.88276	0.00474724	0.131347	-2.32015	IQSEC2	chrX
ENSG00000277662.1	0.375756	-1.81686	2.88271	0.0047479	0.131347	-2.11652	AL354696.1	chr13
ENSG00000135424.16	-1.00499	2.63195	-2.8824	0.00475227	0.131347	-2.2631	ITGA7	chr12
ENSG00000229463.2	-0.693374	-2.38283	-2.88234	0.0047531	0.131347	-2.1157	LYST-AS1	chr1
ENSG00000132676.16	-0.163637	6.41469	-2.8816	0.00476345	0.131463	-2.57889	DAP3	chr1
ENSG00000268083.5	-1.80244	-2.18142	-2.88039	0.00478052	0.131656	-2.12052	AC008982.1	chr19
ENSG00000056097.16	-0.30695	7.11046	-2.88023	0.0047828	0.131656	-2.60488	ZFR	chr5
ENSG00000271380.1	0.347109	0.496684	2.87934	0.00479536	0.131671	-2.16043	AL451085.2	chr1
ENSG00000151502.11	0.267008	6.23632	2.87932	0.00479564	0.131671	-2.57616	VPS26B	chr11
ENSG00000148344.11	1.27572	-1.79313	2.87877	0.00480337	0.131683	-2.12556	PTGES	chr9
ENSG00000196295.12	-0.329646	6.45163	-2.87841	0.00480842	0.131683	-2.58894	GARS-DT	chr7
ENSG00000228474.6	-0.200733	6.10752	-2.87778	0.00481745	0.131761	-2.57618	OST4	chr2
ENSG00000253506.3	-0.689815	-3.3186	-2.87635	0.00483772	0.13208	-2.13492	NACA2	chr17
ENSG00000187017.17	1.31494	-0.645371	2.87608	0.00484148	0.13208	-2.14451	ESPN	chr1
ENSG00000228407.2	-1.26045	-2.0831	-2.87445	0.00486487	0.132432	-2.13496	AL139156.2	chr1
ENSG00000267191.2	0.566317	-2.36982	2.87431	0.00486677	0.132432	-2.13458	AC006213.3	chr19
ENSG00000214717.12	0.273433	5.7814	2.87386	0.0048733	0.132441	-2.56828	ZBED1	chrX
ENSG00000274373.1	1.0922	-1.30107	2.87262	0.00489111	0.132756	-2.14435	AC148476.1	chr12
ENSG00000117118.9	-0.250351	5.55799	-2.87196	0.00490053	0.132843	-2.56284	SDHB	chr1
ENSG00000167701.14	-0.646192	0.443826	-2.87036	0.00492364	0.133162	-2.18143	GPT	chr8
ENSG00000006704.10	-1.0264	-0.0871004	-2.87028	0.00492479	0.133162	-2.1697	GTF2IRD1	chr7
ENSG00000172345.14	0.472076	3.38435	2.8693	0.00493899	0.133362	-2.36225	STARD5	chr15
ENSG00000226065.1	1.71454	-3.59171	2.86891	0.00494464	0.133362	-2.15741	ZBTB45P2	chr2
ENSG00000166483.11	-0.525808	5.62522	-2.86727	0.00496848	0.133836	-2.57928	WEE1	chr11
ENSG00000122644.13	-0.572232	6.35348	-2.8667	0.00497679	0.133891	-2.61595	ARL4A	chr7
ENSG00000196187.12	0.319773	5.92723	2.86614	0.00498499	0.133943	-2.59599	TMEM63A	chr1
ENSG00000134516.17	-0.271455	8.29631	-2.86536	0.00499647	0.134083	-2.6686	DOCK2	chr5
ENSG00000170906.16	-0.273137	4.39667	-2.86411	0.00501485	0.134354	-2.48958	NDUFA3	chr19
ENSG00000187987.9	-1.33928	-2.7732	-2.86381	0.00501916	0.134354	-2.15977	ZSCAN23	chr6
ENSG00000064393.16	-0.393842	5.91764	-2.86235	0.00504074	0.134763	-2.60795	HIPK2	chr7
ENSG00000280195.1	0.400444	2.40724	2.86158	0.00505215	0.134899	-2.29574	AC245140.2	chrX
ENSG00000229994.1	-0.536894	-1.58989	-2.86042	0.0050694	0.13519	-2.17177	RPL5P4	chr1
ENSG00000259207.7	1.476	0.514002	2.85933	0.0050856	0.135448	-2.21056	ITGB3	chr17
ENSG00000205138.3	0.278329	2.34395	2.85892	0.00509173	0.135448	-2.29811	SDHAF1	chr19
ENSG00000100983.12	-0.252344	5.25379	-2.85662	0.00512615	0.135642	-2.58331	GSS	chr20
ENSG00000126705.14	0.519971	4.98622	2.85651	0.00512775	0.135642	-2.55525	AHDC1	chr1
ENSG00000236456.1	-0.494024	-2.47717	-2.85648	0.00512824	0.135642	-2.17633	AL035458.1	chr20
ENSG00000179097.5	1.95044	0.647386	2.85644	0.00512875	0.135642	-2.22178	HTR1F	chr3
ENSG00000160710.17	0.199404	8.30608	2.85631	0.00513078	0.135642	-2.6922	ADAR	chr1
ENSG00000160654.10	0.77301	-0.204911	2.85549	0.00514305	0.135689	-2.20299	CD3G	chr11
ENSG00000204475.10	0.607103	-0.379452	2.85534	0.00514529	0.135689	-2.20016	NCR3	chr6
ENSG00000129562.11	-0.331982	5.86423	-2.85363	0.00517116	0.135921	-2.62803	DAD1	chr14
ENSG00000213160.10	0.635094	2.72968	2.85351	0.00517294	0.135921	-2.34052	KLHL23	chr2
ENSG00000140548.10	0.265186	4.79979	2.85342	0.00517432	0.135921	-2.55163	ZNF710	chr15
ENSG00000140691.16	0.448806	5.70224	2.85272	0.00518496	0.135921	-2.61789	ARMC5	chr16
ENSG00000259298.1	-0.455265	0.0270783	-2.85266	0.0051859	0.135921	-2.21483	AC012170.2	chr15
ENSG00000064989.13	1.55052	2.06534	2.85129	0.00520675	0.136245	-2.29629	CALCRL	chr2
ENSG00000136720.7	0.444	5.26676	2.85069	0.00521583	0.136245	-2.59445	HS6ST1	chr2
ENSG00000130584.11	0.695429	3.46045	2.85023	0.00522278	0.136245	-2.41585	ZBTB46	chr20
ENSG00000115419.12	0.299457	6.80651	2.85017	0.00522374	0.136245	-2.6739	GLS	chr2
ENSG00000163833.8	-0.518915	-0.515963	-2.84954	0.00523334	0.136329	-2.21228	FBXO40	chr3
ENSG00000169021.6	-0.212716	6.52521	-2.84859	0.005248	0.136544	-2.66992	UQCRFS1	chr19
ENSG00000181007.9	0.546522	2.24599	2.84644	0.00528107	0.137237	-2.32184	ZFP82	chr19
ENSG00000163508.13	0.639115	-0.838762	2.84575	0.00529173	0.137258	-2.21563	EOMES	chr3
ENSG00000129255.16	-0.298371	5.52007	-2.84555	0.00529472	0.137258	-2.62977	MPDU1	chr17
ENSG00000011052.21	-0.399745	3.8589	-2.84288	0.00533624	0.138166	-2.48769	NME1-NME2	chr17
ENSG00000182903.16	0.742949	3.69872	2.84213	0.00534793	0.138223	-2.45932	ZNF721	chr4
ENSG00000235776.2	-0.567873	-0.452464	-2.8419	0.0053514	0.138223	-2.23179	AC000089.1	chr22
ENSG00000261308.2	1.00358	-1.07293	2.8412	0.00536232	0.138223	-2.22243	FIGNL2	chr12
ENSG00000130734.10	0.353314	4.56139	2.84074	0.00536956	0.138223	-2.561	ATG4D	chr19
ENSG00000260273.1	0.561971	0.129445	2.84058	0.00537213	0.138223	-2.24636	AL359711.2	chr6
ENSG00000085644.14	0.299922	3.47267	2.84025	0.00537723	0.138223	-2.44789	ZNF213	chr16
ENSG00000153944.11	0.759659	7.01303	2.83984	0.00538374	0.138224	-2.70502	MSI2	chr17
ENSG00000104177.18	1.5761	2.19882	2.83897	0.00539733	0.138406	-2.33548	MYEF2	chr15
ENSG00000224543.4	-0.523889	-2.64659	-2.83807	0.00541156	0.138556	-2.21913	SNRPGP15	chr19
ENSG00000125637.16	0.326042	6.74385	2.83717	0.00542579	0.138556	-2.70586	PSD4	chr2
ENSG00000140400.17	-0.239156	7.00176	-2.83681	0.00543142	0.138556	-2.71594	MAN2C1	chr15
ENSG00000166037.11	0.238172	6.05354	2.83655	0.00543558	0.138556	-2.68008	CEP57	chr11
ENSG00000245522.2	0.546605	-2.53454	2.83651	0.00543625	0.138556	-2.22272	LINC02709	chr11
ENSG00000129295.9	-0.482983	1.30369	-2.83614	0.0054421	0.138556	-2.29568	LRRC6	chr8
ENSG00000157554.19	1.19601	5.19918	2.83424	0.0054722	0.139157	-2.61516	ERG	chr21
ENSG00000162366.8	1.1272	-0.284447	2.83277	0.00549568	0.13951	-2.25606	PDZK1IP1	chr1
ENSG00000197150.12	-0.296456	4.33851	-2.83256	0.00549917	0.13951	-2.56561	ABCB8	chr7
ENSG00000127419.17	-0.297957	4.38998	-2.83161	0.00551426	0.139727	-2.57346	TMEM175	chr4
ENSG00000010310.9	-1.06279	-0.649783	-2.831	0.00552407	0.13981	-2.25453	GIPR	chr19
ENSG00000162769.13	0.249572	3.71396	2.83026	0.0055361	0.139876	-2.49959	FLVCR1	chr1
ENSG00000131143.9	-0.245073	8.00665	-2.82957	0.00554712	0.139876	-2.75727	COX4I1	chr16
ENSG00000162910.19	-0.252078	4.11468	-2.82955	0.00554753	0.139876	-2.54947	MRPL55	chr1
ENSG00000288156.1	0.457693	3.93824	2.82893	0.00555756	0.139876	-2.52406	AC104530.1	chr19
ENSG00000156853.13	0.288201	4.0649	2.82881	0.00555943	0.139876	-2.54111	ZNF689	chr16
ENSG00000120156.21	1.28326	-1.71701	2.82761	0.00557886	0.1402	-2.24689	TEK	chr9
ENSG00000177119.16	-0.317278	6.22363	-2.82673	0.00559317	0.14031	-2.7151	ANO6	chr12
ENSG00000183562.3	0.425314	-0.538629	2.82623	0.00560122	0.14031	-2.26759	AC131971.1	chr11
ENSG00000134755.17	-1.86111	0.927866	-2.82613	0.00560294	0.14031	-2.30678	DSC2	chr18
ENSG00000164331.10	0.210016	3.96591	2.82506	0.00562029	0.140439	-2.54098	ANKRA2	chr5
ENSG00000176933.5	-0.812524	-3.21544	-2.82501	0.00562124	0.140439	-2.25126	TOB2P1	chr6
ENSG00000285625.1	-0.730815	-0.63368	-2.82342	0.00564714	0.140537	-2.27309	AC117378.1	chr12
ENSG00000185344.14	0.337163	5.96816	2.82213	0.00566835	0.140537	-2.71277	ATP6V0A2	chr12
ENSG00000257341.5	-0.656259	0.690697	-2.82212	0.00566847	0.140537	-2.30692	AL928654.3	chr14
ENSG00000243547.1	-0.330626	0.562126	-2.82186	0.00567277	0.140537	-2.30328	HNRNPKP4	chr3
ENSG00000146426.18	0.497009	0.689853	2.82184	0.00567314	0.140537	-2.30716	TIAM2	chr6
ENSG00000177485.7	-0.379012	5.9632	-2.8218	0.00567379	0.140537	-2.71596	ZBTB33	chrX
ENSG00000235655.3	-0.351177	5.7859	-2.82169	0.00567558	0.140537	-2.70707	H3F3AP4	chr2
ENSG00000117281.16	0.465344	0.709199	2.82131	0.00568184	0.140537	-2.30906	CD160	chr1
ENSG00000213020.10	0.272031	3.40688	2.82114	0.00568477	0.140537	-2.4895	ZNF611	chr19
ENSG00000121270.15	-0.348668	-2.82163	-2.82076	0.00569094	0.140537	-2.25919	ABCC11	chr16
ENSG00000244734.4	1.33543	11.0447	2.81919	0.00571696	0.141016	-2.82349	HBB	chr11
ENSG00000133111.3	0.386421	3.15559	2.81796	0.00573745	0.141358	-2.47111	RFXAP	chr13
ENSG00000242255.1	-0.644147	-3.44419	-2.81751	0.00574488	0.141378	-2.27012	RPL39P34	chr19
ENSG00000272767.1	-1.11152	-1.52417	-2.8164	0.00576345	0.141672	-2.27657	JMJD1C-AS1	chr10
ENSG00000143590.14	0.45821	-0.0102334	2.81482	0.00578989	0.142113	-2.30549	EFNA3	chr1
ENSG00000279307.2	-0.706591	-3.18433	-2.81453	0.00579467	0.142113	-2.27482	AC012065.5	chr2
ENSG00000158623.14	-0.358495	5.337	-2.81406	0.00580253	0.142142	-2.69972	COPG2	chr7
ENSG00000176485.11	-1.12804	0.778248	-2.81332	0.00581509	0.142287	-2.33177	PLAAT3	chr11
ENSG00000197050.11	0.421975	1.98777	2.81287	0.00582256	0.142306	-2.38891	ZNF420	chr19
ENSG00000108561.8	-0.341015	6.48033	-2.8123	0.00583225	0.14238	-2.76283	C1QBP	chr17
ENSG00000249302.2	-0.794665	-2.38566	-2.81088	0.00585623	0.142802	-2.28235	FTH1P24	chr4
ENSG00000266998.1	0.492981	-1.43038	2.80946	0.00588047	0.143009	-2.29353	AC111182.1	chr17
ENSG00000261188.1	0.432669	0.56354	2.80817	0.00590239	0.143009	-2.33643	Z95115.1	chr22
ENSG00000262413.1	-0.964215	-2.58711	-2.808	0.00590538	0.143009	-2.28842	AC145207.2	chr17
ENSG00000132478.10	0.218413	5.32119	2.80777	0.00590924	0.143009	-2.71205	UNK	chr17
ENSG00000177462.7	0.900626	-1.73077	2.80756	0.0059129	0.143009	-2.29407	OR2T8	chr1
ENSG00000065427.14	-0.163844	7.10019	-2.80733	0.00591678	0.143009	-2.79513	KARS	chr16
ENSG00000242060.1	-0.841772	-3.20672	-2.80719	0.0059191	0.143009	-2.29155	RPS3AP49	chr18
ENSG00000196172.9	0.775988	1.55041	2.80685	0.00592504	0.143009	-2.3788	ZNF681	chr19
ENSG00000273471.1	1.44312	-2.96543	2.80684	0.00592509	0.143009	-2.29165	AC112229.4	chr2
ENSG00000141519.15	-0.812891	-0.505065	-2.80646	0.00593165	0.143009	-2.31584	CCDC40	chr17
ENSG00000169129.15	1.07642	-0.600195	2.80578	0.00594332	0.143068	-2.31449	AFAP1L2	chr10
ENSG00000241511.1	-0.456762	-2.53494	-2.80554	0.00594748	0.143068	-2.29417	RPS15AP24	chr8
ENSG00000177694.16	1.18879	-1.41779	2.8046	0.00596366	0.143296	-2.30412	NAALADL2	chr3
ENSG00000196810.5	0.268691	3.997	2.80385	0.00597667	0.143357	-2.59732	CTBP1-DT	chr4
ENSG00000198589.13	0.507656	6.29686	2.80367	0.00597962	0.143357	-2.77461	LRBA	chr4
ENSG00000110066.15	0.215151	5.3096	2.80311	0.00598933	0.143428	-2.72315	KMT5B	chr11
ENSG00000273184.1	-0.801738	-0.873344	-2.80048	0.00603511	0.144179	-2.32372	AC010655.4	chr7
ENSG00000167851.15	0.560147	5.119	2.80043	0.00603591	0.144179	-2.71193	CD300A	chr17
ENSG00000156261.13	-0.222502	7.47386	-2.80009	0.00604185	0.144179	-2.82298	CCT8	chr21
ENSG00000136732.16	0.806421	6.43403	2.79976	0.00604765	0.144179	-2.78781	GYPC	chr2
ENSG00000250135.1	-0.404842	-0.638455	-2.79758	0.00608587	0.144886	-2.33463	AL049795.2	chr1
ENSG00000109684.15	1.41755	-0.671034	2.79729	0.00609091	0.144886	-2.33272	CLNK	chr4
ENSG00000007062.11	1.96089	4.69197	2.79651	0.00610455	0.145049	-2.64199	PROM1	chr4
ENSG00000125991.19	-0.201586	7.22042	-2.79548	0.00612282	0.145161	-2.82888	ERGIC3	chr20
ENSG00000108298.11	-0.259967	10.4067	-2.79547	0.00612286	0.145161	-2.87984	RPL19	chr17
ENSG00000260372.7	-1.34097	-2.01554	-2.79384	0.00615178	0.145685	-2.32396	AQP4-AS1	chr18
ENSG00000233436.7	0.454737	-2.18713	2.79333	0.00616082	0.145738	-2.32367	BTBD18	chr11
ENSG00000173611.17	0.415688	4.50361	2.79285	0.00616935	0.145778	-2.67668	SCAI	chr9
ENSG00000105136.20	0.416201	2.97793	2.79151	0.00619324	0.146181	-2.52009	ZNF419	chr19
ENSG00000104835.14	-0.292581	4.04279	-2.78919	0.00623467	0.146997	-2.64484	SARS2	chr19
ENSG00000198464.14	0.31088	3.78455	2.78797	0.00625663	0.147352	-2.61377	ZNF480	chr19
ENSG00000159713.11	-1.34066	2.52588	-2.78719	0.00627082	0.147523	-2.49436	TPPP3	chr16
ENSG00000265369.3	-1.98205	-0.251708	-2.78618	0.00628892	0.147748	-2.36901	PCAT18	chr18
ENSG00000132846.6	0.510471	4.62354	2.78589	0.00629423	0.147748	-2.70451	ZBED3	chr5
ENSG00000183734.4	0.889254	1.346	2.78508	0.00630897	0.147932	-2.42214	ASCL2	chr11
ENSG00000275558.1	-1.11054	-3.39418	-2.78446	0.00632028	0.147936	-2.34381	RN7SKP175	chr8
ENSG00000164251.5	1.31309	1.4913	2.78428	0.0063234	0.147936	-2.43101	F2RL1	chr5
ENSG00000091972.18	1.18194	2.74746	2.78393	0.00632991	0.147936	-2.51306	CD200	chr3
ENSG00000240376.1	-0.511398	0.319734	-2.78342	0.00633911	0.147956	-2.38918	AC010343.1	chr5
ENSG00000178057.15	-0.309689	4.65424	-2.78312	0.00634462	0.147956	-2.72366	NDUFAF3	chr3
ENSG00000125122.15	-0.30304	1.10937	-2.78	0.00640178	0.149126	-2.42441	LRRC29	chr16
ENSG00000154001.14	0.155545	5.5142	2.77881	0.00642362	0.149453	-2.79968	PPP2R5E	chr14
ENSG00000124406.16	0.492228	6.13334	2.7783	0.00643304	0.149453	-2.83245	ATP8A1	chr4
ENSG00000115942.9	0.266436	4.22704	2.7781	0.00643682	0.149453	-2.68775	ORC2	chr2
ENSG00000135966.13	0.349103	6.83123	2.77752	0.00644743	0.149537	-2.86266	TGFBRAP1	chr2
ENSG00000152404.15	0.255298	3.67286	2.77683	0.00646021	0.149671	-2.63063	CWF19L2	chr11
ENSG00000228071.4	-0.557716	-1.3774	-2.77598	0.00647603	0.149875	-2.37336	RPL7P47	chr16
ENSG00000169668.11	0.924668	0.621981	2.77425	0.00650831	0.150442	-2.42019	BCRP2	chr22
ENSG00000278275.2	-0.775956	-2.01078	-2.77391	0.00651464	0.150442	-2.37016	AC103705.1	chr8
ENSG00000245205.3	-0.8918	0.184963	-2.77308	0.00653007	0.150449	-2.41052	EEF1A1P4	chr12
ENSG00000136114.17	0.553235	-0.197086	2.77229	0.00654498	0.150449	-2.40288	THSD1	chr13
ENSG00000010256.11	-0.344442	6.39111	-2.77195	0.0065513	0.150449	-2.86316	UQCRC1	chr3
ENSG00000214279.13	0.638514	1.00968	2.77174	0.00655536	0.150449	-2.43999	SCART1	chr10
ENSG00000273213.3	-1.08083	-1.28359	-2.77135	0.00656253	0.150449	-2.38539	HIST2H3PS2	chr1
ENSG00000157653.11	0.776197	1.18748	2.77129	0.00656366	0.150449	-2.44845	C9orf43	chr9
ENSG00000226479.4	0.306931	5.13884	2.77116	0.00656629	0.150449	-2.79124	TMEM185B	chr2
ENSG00000197992.7	1.48414	-1.33272	2.77089	0.00657125	0.150449	-2.38339	CLEC9A	chr12
ENSG00000270106.6	-0.836249	-1.44248	-2.76828	0.0066205	0.151414	-2.39028	TSNAX-DISC1	chr1
ENSG00000244097.1	-0.40481	-2.89563	-2.7677	0.00663159	0.15146	-2.37969	RPS4XP17	chr17
ENSG00000174059.17	1.87024	6.70059	2.76726	0.00663994	0.15146	-2.8697	CD34	chr1
ENSG00000157601.14	0.977238	4.33701	2.76706	0.00664378	0.15146	-2.71457	MX1	chr21
ENSG00000212195.2	0.957117	-2.04928	2.76645	0.00665547	0.151564	-2.38617	U3	chr17
ENSG00000277301.1	0.712521	-2.67186	2.76502	0.00668266	0.15199	-2.38595	AL034550.2	chr20
ENSG00000247315.4	0.263385	5.36138	2.76472	0.00668838	0.15199	-2.82468	ZCCHC3	chr20
ENSG00000237172.4	0.605085	0.084221	2.76185	0.00674347	0.153079	-2.43425	B3GNT9	chr16
ENSG00000102043.16	0.380494	0.0368438	2.75954	0.00678827	0.153932	-2.43856	MTMR8	chrX
ENSG00000166188.2	0.291585	4.21979	2.75889	0.00680085	0.154054	-2.73538	ZNF319	chr16
ENSG00000253910.2	1.34587	0.579297	2.75784	0.00682126	0.154353	-2.45823	PCDHGB2	chr5
ENSG00000231628.1	-0.359417	1.46426	-2.7523	0.00693003	0.156571	-2.50794	AL133406.2	chr6
ENSG00000284735.1	0.720802	-2.35886	2.7521	0.00693394	0.156571	-2.41661	AL139424.3	chr1
ENSG00000097096.9	-1.29611	-1.76416	-2.75106	0.00695456	0.156871	-2.42534	SYDE2	chr1
ENSG00000259612.1	-0.977323	-0.104162	-2.75002	0.00697513	0.157168	-2.45802	EEF1A1P22	chr15
ENSG00000198585.11	-0.430798	5.4883	-2.74781	0.00701935	0.157855	-2.87893	NUDT16	chr3
ENSG00000129235.11	-0.270745	3.75462	-2.74754	0.00702462	0.157855	-2.71722	TXNDC17	chr17
ENSG00000115112.8	-1.39952	-0.437654	-2.74731	0.00702933	0.157855	-2.45688	TFCP2L1	chr2
ENSG00000131634.14	0.995269	0.139765	2.74687	0.00703814	0.157855	-2.47118	TMEM204	chr16
ENSG00000186187.12	0.509268	5.18342	2.74665	0.00704255	0.157855	-2.85383	ZNRF1	chr16
ENSG00000100601.10	0.25753	2.29516	2.74568	0.00706199	0.158049	-2.57574	ALKBH1	chr14
ENSG00000169239.13	-0.394181	4.59401	-2.74514	0.0070729	0.158049	-2.8142	CA5B	chrX
ENSG00000235072.2	0.532468	-1.42139	2.74511	0.00707341	0.158049	-2.44338	AC012074.1	chr2
ENSG00000197256.10	0.573862	4.29043	2.74345	0.00710706	0.158635	-2.77613	KANK2	chr19
ENSG00000285920.2	1.15776	-2.70649	2.74195	0.00713735	0.159145	-2.43763	AC087721.2	chr15
ENSG00000176261.15	-0.224027	3.43315	-2.74137	0.00714911	0.159241	-2.69623	ZBTB8OS	chr1
ENSG00000161904.12	0.174346	5.22334	2.74035	0.00716999	0.159388	-2.87719	LEMD2	chr6
ENSG00000130368.5	1.32361	-2.96218	2.7402	0.00717306	0.159388	-2.44119	MAS1	chr6
ENSG00000162882.15	-0.500858	3.06539	-2.73995	0.00717807	0.159388	-2.66105	HAAO	chr2
ENSG00000023191.17	-0.458912	7.08248	-2.73832	0.00721149	0.15991	-2.97143	RNH1	chr11
ENSG00000168140.5	-0.799762	-0.609345	-2.73748	0.00722859	0.15991	-2.47649	VASN	chr16
ENSG00000186815.12	0.696764	4.97307	2.73746	0.00722918	0.15991	-2.85658	TPCN1	chr12
ENSG00000198522.14	-0.141824	5.33082	-2.73734	0.00723157	0.15991	-2.89432	GPN1	chr2
ENSG00000215421.9	-0.214679	4.30055	-2.73684	0.00724178	0.159971	-2.80433	ZNF407	chr18
ENSG00000131724.11	-0.842637	5.36869	-2.73623	0.00725431	0.160082	-2.8993	IL13RA1	chrX
ENSG00000118816.10	0.215353	8.7453	2.73564	0.00726665	0.160142	-3.01083	CCNI	chr4
ENSG00000126217.21	1.00304	0.725675	2.73536	0.00727229	0.160142	-2.51649	MCF2L	chr13
ENSG00000260400.1	0.732658	-1.78691	2.73501	0.00727952	0.160142	-2.46099	AL513534.2	chr10
ENSG00000136931.10	1.29039	-1.63644	2.73367	0.00730735	0.160489	-2.46512	NR5A1	chr9
ENSG00000197747.9	-0.96837	6.48036	-2.7332	0.00731707	0.160489	-2.96406	S100A10	chr1
ENSG00000136938.9	0.255258	8.00323	2.73302	0.00732092	0.160489	-3.00468	ANP32B	chr9
ENSG00000197937.12	0.592306	2.73415	2.7328	0.00732536	0.160489	-2.64181	ZNF347	chr19
ENSG00000213402.3	0.751453	5.25063	2.73155	0.00735145	0.160742	-2.89244	PTPRCAP	chr11
ENSG00000163872.16	0.204722	6.03692	2.73121	0.00735846	0.160742	-2.94938	YEATS2	chr3
ENSG00000108953.17	-0.246776	7.76909	-2.73073	0.00736855	0.160742	-3.00644	YWHAE	chr17
ENSG00000174227.16	0.175849	5.45487	2.73018	0.00737999	0.160742	-2.91894	PIGG	chr4
ENSG00000111775.3	-0.243124	6.28999	-2.73011	0.00738156	0.160742	-2.96514	COX6A1	chr12
ENSG00000205978.6	0.800785	3.87832	2.73008	0.00738205	0.160742	-2.76229	NYNRIN	chr14
ENSG00000121089.4	-0.724596	-2.01622	-2.72782	0.00742953	0.161087	-2.47536	NACA3P	chr4
ENSG00000270127.2	0.61514	0.947107	2.72739	0.00743858	0.161087	-2.54361	AC027020.2	chr15
ENSG00000171714.11	-1.7352	-2.80883	-2.7271	0.00744477	0.161087	-2.47065	ANO5	chr11
ENSG00000213598.4	-0.454505	-0.885053	-2.72628	0.00746207	0.161087	-2.4972	AL049873.1	chr14
ENSG00000232093.1	-0.497711	-1.62913	-2.72618	0.00746419	0.161087	-2.48444	DCST1-AS1	chr1
ENSG00000069849.11	-0.283028	6.29469	-2.72601	0.00746783	0.161087	-2.97571	ATP1B3	chr3
ENSG00000279281.1	1.07462	-2.99904	2.72596	0.0074689	0.161087	-2.47274	AC015883.1	chr17
ENSG00000087903.13	-0.431703	4.45075	-2.72594	0.00746927	0.161087	-2.84808	RFX2	chr19
ENSG00000162408.11	0.237017	4.75942	2.72531	0.00748255	0.161087	-2.87505	NOL9	chr1
ENSG00000184058.14	-1.05019	-2.13206	-2.72499	0.00748952	0.161087	-2.48039	TBX1	chr22
ENSG00000161955.16	-0.599102	5.92944	-2.72487	0.00749194	0.161087	-2.96168	TNFSF13	chr17
ENSG00000161055.4	-1.09582	-2.38553	-2.72451	0.00749961	0.161087	-2.47901	SCGB3A1	chr5
ENSG00000167113.11	-0.257324	4.92539	-2.72435	0.00750312	0.161087	-2.89622	COQ4	chr9
ENSG00000233270.1	-0.321616	-0.12475	-2.72433	0.00750347	0.161087	-2.5176	SNRPEP4	chr19
ENSG00000286369.1	-0.575786	-1.71584	-2.72385	0.00751365	0.161144	-2.48845	AP002813.1	chr11
ENSG00000229267.3	0.731475	-2.5417	2.72298	0.00753213	0.161284	-2.48095	SNHG31	chr2
ENSG00000227507.2	0.636295	3.13384	2.72283	0.0075353	0.161284	-2.70463	LTB	chr6
ENSG00000144233.9	0.21325	5.03314	2.72175	0.00755851	0.161619	-2.90835	AMMECR1L	chr2
ENSG00000280132.1	0.734806	-2.78161	2.72073	0.00758039	0.161685	-2.4848	AC026471.6	chr16
ENSG00000197226.12	-0.248518	7.50046	-2.72055	0.00758405	0.161685	-3.02643	TBC1D9B	chr5
ENSG00000134954.14	0.61883	5.60219	2.72054	0.00758431	0.161685	-2.9487	ETS1	chr11
ENSG00000267640.6	1.71205	-2.39362	2.71906	0.00761622	0.162078	-2.4899	AC016582.3	chr19
ENSG00000223804.5	0.565838	0.954355	2.71863	0.00762535	0.162078	-2.56466	AC244669.1	chr1
ENSG00000168229.4	0.63893	-1.28957	2.71863	0.00762552	0.162078	-2.50627	PTGDR	chr14
ENSG00000165929.13	0.943537	2.53506	2.7176	0.00764775	0.162389	-2.66068	TC2N	chr14
ENSG00000137393.9	0.843009	3.76834	2.71608	0.00768053	0.162923	-2.78269	RNF144B	chr6
ENSG00000177076.6	-0.399789	-0.0597571	-2.71379	0.00773055	0.163542	-2.54382	ACER2	chr9
ENSG00000253716.6	-0.360752	0.96747	-2.71373	0.0077317	0.163542	-2.5771	MINCR	chr8
ENSG00000213976.4	0.588561	-0.248226	2.71369	0.00773265	0.163542	-2.53919	AC010615.1	chr19
ENSG00000128422.17	-2.04054	-1.26455	-2.71333	0.00774061	0.163548	-2.5185	KRT17	chr17
ENSG00000174514.13	0.439173	0.371998	2.71191	0.00777163	0.163702	-2.55997	MFSD4A	chr1
ENSG00000277791.5	-0.253484	5.86443	-2.71173	0.00777563	0.163702	-2.99126	PSMB3	chr17
ENSG00000198711.5	0.366619	1.17623	2.71166	0.00777718	0.163702	-2.59076	SSBP3-AS1	chr1
ENSG00000242615.1	0.616767	-0.182755	2.71137	0.00778353	0.163702	-2.54616	AC022415.1	chr19
ENSG00000253133.2	0.371919	-2.52904	2.71125	0.00778621	0.163702	-2.50735	AC009630.1	chr8
ENSG00000181215.15	0.803067	-2.54549	2.71033	0.00780632	0.163738	-2.50907	C4orf50	chr4
ENSG00000163737.4	1.46976	-0.208058	2.71023	0.00780856	0.163738	-2.54743	PF4	chr4
ENSG00000115267.8	0.413564	4.52114	2.71012	0.00781091	0.163738	-2.88692	IFIH1	chr2
ENSG00000249936.3	-0.462857	-0.0252179	-2.70838	0.00784943	0.164348	-2.55729	RAC1P2	chr4
ENSG00000136315.4	-1.16028	1.14493	-2.70811	0.0078554	0.164348	-2.59902	AL355922.1	chr14
ENSG00000105610.5	1.14727	2.13065	2.70763	0.00786613	0.164411	-2.65418	KLF1	chr19
ENSG00000170476.16	0.928198	3.92009	2.70557	0.00791179	0.165204	-2.8232	MZB1	chr5
ENSG00000121931.16	0.426936	3.39615	2.70446	0.00793672	0.165563	-2.77771	LRIF1	chr1
ENSG00000067829.19	-0.19138	5.50929	-2.70212	0.0079891	0.166243	-2.99461	IDH3G	chrX
ENSG00000123349.14	-0.226725	7.92552	-2.70178	0.00799671	0.166243	-3.08232	PFDN5	chr12
ENSG00000125505.17	0.325425	7.58473	2.70133	0.00800688	0.166243	-3.07573	MBOAT7	chr19
ENSG00000085832.17	0.24058	6.40002	2.70109	0.00801243	0.166243	-3.04098	EPS15	chr1
ENSG00000203392.3	-0.805165	-1.86258	-2.70074	0.00802014	0.166243	-2.53865	AC105020.1	chr15
ENSG00000250608.2	-0.714937	-0.584291	-2.70025	0.00803129	0.166243	-2.56331	AC010210.1	chr3
ENSG00000242445.1	-0.571392	-0.701392	-2.70013	0.00803405	0.166243	-2.56118	RPL7AP11	chr3
ENSG00000104866.11	0.220968	4.22563	2.69959	0.00804621	0.166243	-2.8848	PPP1R37	chr19
ENSG00000164076.17	-1.05749	-0.333757	-2.69903	0.00805894	0.166243	-2.57166	CAMKV	chr3
ENSG00000286691.1	0.75596	-2.90642	2.69886	0.0080628	0.166243	-2.53268	AL590009.1	chr6
ENSG00000250802.7	0.538019	1.432	2.69884	0.00806331	0.166243	-2.63359	ZBED3-AS1	chr5
ENSG00000163565.18	0.448786	6.73742	2.69853	0.00807029	0.166243	-3.05896	IFI16	chr1
ENSG00000239556.4	-0.534592	-1.12691	-2.69852	0.00807052	0.166243	-2.55642	AC004951.2	chr7
ENSG00000279432.1	-0.44927	0.506043	-2.69811	0.00807976	0.166273	-2.59674	AC015799.1	chr17
ENSG00000126070.20	0.19416	5.6819	2.69713	0.00810212	0.166536	-3.01573	AGO3	chr1
ENSG00000171552.13	0.509036	5.95774	2.69687	0.00810812	0.166536	-3.02935	BCL2L1	chr20
ENSG00000122223.13	0.530004	5.33448	2.69593	0.00812952	0.166785	-2.99196	CD244	chr1
ENSG00000108839.12	-0.494757	0.233255	-2.69565	0.00813584	0.166785	-2.59397	ALOX12	chr17
ENSG00000231369.1	-0.876531	-3.16412	-2.69408	0.00817183	0.16719	-2.54271	Z97353.1	chr22
ENSG00000104897.10	0.295204	6.34961	2.69321	0.0081919	0.16719	-3.05839	SF3A2	chr19
ENSG00000001617.12	-1.00503	-0.610923	-2.69285	0.00820024	0.16719	-2.57964	SEMA3F	chr3
ENSG00000107223.13	-0.20163	6.76414	-2.6928	0.00820142	0.16719	-3.07622	EDF1	chr9
ENSG00000110330.8	0.211343	5.95544	2.69279	0.00820153	0.16719	-3.04149	BIRC2	chr11
ENSG00000287766.1	0.714396	-1.72181	2.69275	0.00820255	0.16719	-2.55774	AC006130.3	chr19
ENSG00000165406.16	0.393351	6.01243	2.69219	0.00821546	0.167214	-3.04461	2023-03-08	chr10
ENSG00000113504.21	0.58306	5.82163	2.69202	0.00821941	0.167214	-3.03335	SLC12A7	chr5
ENSG00000196704.12	0.186541	4.85243	2.69156	0.00822992	0.167269	-2.96816	AMZ2	chr17
ENSG00000218227.3	-0.418494	0.839475	-2.69107	0.00824135	0.167342	-2.62534	AC136632.1	chr5
ENSG00000060656.20	-1.03967	-1.43035	-2.68932	0.00828181	0.167693	-2.57153	PTPRU	chr1
ENSG00000139405.16	0.392165	3.35874	2.68909	0.0082872	0.167693	-2.81192	RITA1	chr12
ENSG00000196597.13	0.288794	2.08736	2.68909	0.00828726	0.167693	-2.69712	ZNF782	chr9
ENSG00000115266.11	0.411383	-0.644401	2.68897	0.00829007	0.167693	-2.58746	APC2	chr19
ENSG00000114023.15	-0.259822	4.0939	-2.68832	0.00830521	0.167841	-2.90217	FAM162A	chr3
ENSG00000261305.2	0.93531	-2.69643	2.6878	0.00831713	0.167923	-2.5579	AC005586.2	chr7
ENSG00000163736.4	1.42269	1.3336	2.68711	0.00833345	0.168093	-2.65639	PPBP	chr4
ENSG00000198933.9	0.379988	4.7096	2.68534	0.00837479	0.168768	-2.96727	TBKBP1	chr17
ENSG00000171105.14	-0.487942	5.26028	-2.68493	0.00838455	0.168805	-3.0209	INSR	chr19
ENSG00000233223.3	-0.400115	1.28557	-2.68449	0.00839483	0.168853	-2.66065	AC016876.1	chr17
ENSG00000100298.15	-0.728481	-0.0672052	-2.68335	0.00842172	0.16916	-2.61439	APOBEC3H	chr22
ENSG00000247287.3	0.924096	-0.61525	2.68317	0.0084259	0.16916	-2.60058	AL359220.1	chr14
ENSG00000198000.12	0.224568	5.82002	2.68274	0.00843603	0.169179	-3.05907	NOL8	chr9
ENSG00000100027.16	0.508715	3.13893	2.68246	0.0084427	0.169179	-2.80408	YPEL1	chr22
ENSG00000095932.7	0.883684	5.03117	2.68195	0.00845488	0.169264	-2.99324	SMIM24	chr19
ENSG00000223519.8	1.01947	-2.67403	2.68113	0.00847427	0.169493	-2.57265	KIF28P	chr1
ENSG00000188820.13	0.558407	3.657	2.68069	0.00848475	0.169505	-2.86167	CALHM6	chr6
ENSG00000272604.1	0.371015	-0.535599	2.68043	0.00849073	0.169505	-2.60946	AC073073.2	chr7
ENSG00000162241.12	0.311112	3.50915	2.6796	0.00851066	0.169744	-2.85271	SLC25A45	chr11
ENSG00000152620.13	0.253807	4.73653	2.67804	0.00854783	0.170277	-2.98962	NADK2	chr5
ENSG00000270659.1	1.03136	-2.52164	2.67752	0.00856017	0.170277	-2.58169	AC079610.1	chr2
ENSG00000278993.1	0.320647	1.44189	2.67748	0.00856127	0.170277	-2.6847	AC002350.2	chr12
ENSG00000104823.9	-0.264961	6.56373	-2.67697	0.00857351	0.170362	-3.10877	ECH1	chr19
ENSG00000168291.13	-0.242588	5.32473	-2.67568	0.00860439	0.17058	-3.04811	PDHB	chr3
ENSG00000234498.3	-0.476891	-0.291882	-2.6756	0.0086063	0.17058	-2.62653	RPL13AP20	chr12
ENSG00000286185.1	1.31933	-2.63289	2.67551	0.00860846	0.17058	-2.58515	AC242842.3	chr1
ENSG00000257607.1	0.719732	0.158942	2.6742	0.00864009	0.170963	-2.64139	AC073957.2	chr7
ENSG00000180257.13	0.363927	2.56713	2.67373	0.00865138	0.170963	-2.77151	ZNF816	chr19
ENSG00000127311.9	0.301438	4.59594	2.67372	0.00865181	0.170963	-2.9862	HELB	chr12
ENSG00000259316.11	-0.620616	1.43916	-2.67322	0.00866382	0.170998	-2.69534	AC087632.2	chr15
ENSG00000280106.1	0.575909	0.145228	2.67214	0.0086899	0.170998	-2.64572	AC008555.7	chr19
ENSG00000265936.1	-0.545209	-1.42446	-2.67197	0.00869407	0.170998	-2.61097	AC091042.1	chr18
ENSG00000085871.9	-0.422781	4.65259	-2.67191	0.00869557	0.170998	-3.00194	MGST2	chr4
ENSG00000251079.6	-0.430697	2.08147	-2.67176	0.00869919	0.170998	-2.73902	BMS1P2	chr10
ENSG00000103035.11	-0.184022	6.44711	-2.67141	0.00870777	0.170998	-3.11803	PSMD7	chr16
ENSG00000138161.14	1.0008	-2.04914	2.67133	0.00870962	0.170998	-2.60063	CUZD1	chr10
ENSG00000237214.3	-0.417634	-0.661394	-2.67057	0.00872821	0.171075	-2.62971	AL080243.2	chr22
ENSG00000278017.1	-0.551591	-2.17757	-2.67052	0.00872952	0.171075	-2.60186	AC064801.1	chr18
ENSG00000253626.3	-0.541312	-0.0703141	-2.66906	0.00876512	0.171615	-2.64709	EIF5AL1	chr10
ENSG00000170954.11	1.02648	-0.047058	2.66813	0.00878786	0.171659	-2.64943	ZNF415	chr19
ENSG00000233133.1	-0.951205	-3.40881	-2.6677	0.00879837	0.171659	-2.59979	AC104451.1	chr3
ENSG00000164591.13	0.848666	1.16833	2.66762	0.00880043	0.171659	-2.69408	MYOZ3	chr5
ENSG00000166321.14	-0.257194	1.87998	-2.66758	0.00880143	0.171659	-2.73469	NUDT13	chr10
ENSG00000154188.10	1.38991	4.67422	2.66733	0.00880757	0.171659	-2.98145	ANGPT1	chr8
ENSG00000237943.7	0.552619	3.42176	2.66559	0.00885046	0.172212	-2.87344	PRKCQ-AS1	chr10
ENSG00000270761.1	0.523022	-2.42235	2.6649	0.00886743	0.172212	-2.61081	AL355353.1	chr6
ENSG00000231609.7	0.387461	-1.19756	2.66489	0.00886764	0.172212	-2.63051	AC007098.1	chr2
ENSG00000162571.13	1.30146	-2.40566	2.66487	0.00886816	0.172212	-2.61041	TTLL10	chr1
ENSG00000005075.15	-0.245129	4.86474	-2.66385	0.00889347	0.172546	-3.0408	POLR2J	chr7
ENSG00000149716.12	0.231092	3.99575	2.66119	0.00895953	0.17367	-2.95325	LTO1	chr11
ENSG00000151461.20	0.247324	6.2206	2.66074	0.00897087	0.173732	-3.13343	UPF2	chr10
ENSG00000151923.17	0.166684	6.69934	2.66017	0.00898507	0.17385	-3.15409	TIAL1	chr10
ENSG00000117222.14	0.25575	4.01216	2.6582	0.0090345	0.174499	-2.96211	RBBP5	chr1
ENSG00000229422.2	0.675872	-1.2065	2.65818	0.00903497	0.174499	-2.64489	AL512625.2	chr9
ENSG00000163634.12	-0.193873	5.19684	-2.65739	0.0090548	0.174721	-3.08364	THOC7	chr3
ENSG00000101938.15	2.25306	-0.659177	2.65708	0.00906281	0.174721	-2.65533	CHRDL1	chrX
ENSG00000285719.2	1.38841	-2.28377	2.65647	0.00907821	0.17486	-2.63	AL356275.1	chr1
ENSG00000178952.11	-0.224752	7.36564	-2.65612	0.00908688	0.174869	-3.18388	TUFM	chr16
ENSG00000127184.13	-0.297414	6.79511	-2.65547	0.00910335	0.175028	-3.16982	COX7C	chr5
ENSG00000261000.1	-0.723003	-2.37816	-2.6541	0.0091382	0.175256	-2.63557	AC244034.2	chr1
ENSG00000172340.14	-0.963407	3.78392	-2.6538	0.00914565	0.175256	-2.95042	SUCLG2	chr3
ENSG00000177732.8	0.449292	5.00971	2.6535	0.00915351	0.175256	-3.0725	SOX12	chr20
ENSG00000175294.6	-0.75881	0.825524	-2.65331	0.00915816	0.175256	-2.71311	CATSPER1	chr11
ENSG00000204010.3	1.34584	0.913569	2.65319	0.00916131	0.175256	-2.71671	IFIT1B	chr10
ENSG00000141298.19	-0.336023	6.5528	-2.65307	0.0091644	0.175256	-3.16746	SSH2	chr17
ENSG00000172428.11	-0.250076	4.11722	-2.65242	0.00918104	0.175327	-2.99257	COPS9	chr2
ENSG00000183624.14	0.265607	4.84821	2.65177	0.00919744	0.175327	-3.06475	HMCES	chr3
ENSG00000217512.1	-0.439812	-1.91928	-2.6512	0.00921209	0.175327	-2.64852	AL356776.1	chr6
ENSG00000197134.13	1.11904	0.563809	2.65118	0.00921269	0.175327	-2.70777	ZNF257	chr19
ENSG00000161970.15	-0.325675	10.1052	-2.65105	0.00921587	0.175327	-3.2412	RPL26	chr17
ENSG00000252464.1	-0.516112	-2.9476	-2.65048	0.0092306	0.175327	-2.63828	RN7SKP70	chr5
ENSG00000230337.1	-0.524416	-3.02946	-2.65006	0.0092412	0.175327	-2.63872	EXOSC10-AS1	chr1
ENSG00000234572.1	-0.955705	-2.73575	-2.64997	0.00924374	0.175327	-2.64091	LINC01800	chr2
ENSG00000168421.13	0.676996	4.92768	2.64981	0.00924763	0.175327	-3.06892	RHOH	chr4
ENSG00000124713.6	0.384801	0.715807	2.64952	0.00925518	0.175327	-2.71688	GNMT	chr6
ENSG00000185168.5	-1.45462	-0.675405	-2.64914	0.00926499	0.175327	-2.67741	LINC00482	chr17
ENSG00000082641.16	-0.21701	6.66702	-2.64848	0.00928207	0.175327	-3.1827	NFE2L1	chr17
ENSG00000138777.20	-0.242615	5.38147	-2.64825	0.00928787	0.175327	-3.11945	PPA2	chr4
ENSG00000248671.8	0.358923	-0.0705054	2.64749	0.00930744	0.175327	-2.69625	ALG1L9P	chr11
ENSG00000127903.14	1.24441	-3.06824	2.6471	0.00931746	0.175327	-2.64452	ZNF835	chr19
ENSG00000125731.13	0.492076	0.778135	2.64701	0.00931992	0.175327	-2.7251	SH2D3A	chr19
ENSG00000157404.15	0.884411	6.28899	2.64673	0.00932722	0.175327	-3.16553	KIT	chr4
ENSG00000259948.2	0.360787	3.05361	2.64616	0.00934199	0.175327	-2.88371	AC124068.1	chr15
ENSG00000158457.6	0.574983	4.36118	2.64583	0.0093505	0.175327	-3.02417	TSPAN33	chr7
ENSG00000141956.13	0.202793	4.2337	2.64579	0.00935155	0.175327	-3.01734	PRDM15	chr21
ENSG00000182378.14	0.282932	6.01883	2.64575	0.00935266	0.175327	-3.16056	PLCXD1	chrX
ENSG00000145016.16	0.243854	5.16305	2.64537	0.00936234	0.175327	-3.10765	RUBCN	chr3
ENSG00000083444.17	-0.438337	5.33155	-2.64533	0.00936352	0.175327	-3.1234	PLOD1	chr1
ENSG00000230170.1	-0.920308	-2.12146	-2.6452	0.00936677	0.175327	-2.65862	HNRNPA1P28	chrX
ENSG00000145428.14	-0.808846	1.32668	-2.64485	0.00937585	0.175327	-2.75605	RNF175	chr4
ENSG00000260669.2	0.265526	1.96591	2.64464	0.00938151	0.175327	-2.79401	AL096870.2	chr14
ENSG00000253767.2	0.965854	-1.8841	2.6436	0.00940855	0.175678	-2.66444	PCDHGA8	chr5
ENSG00000147416.11	-0.351498	7.19162	-2.64239	0.00944009	0.176113	-3.21342	ATP6V1B2	chr8
ENSG00000204390.10	0.355551	0.875547	2.64167	0.00945905	0.176313	-2.74139	HSPA1L	chr6
ENSG00000255185.5	-0.381076	-1.68027	-2.63699	0.00958249	0.17824	-2.68428	PDXDC2P	chr16
ENSG00000123200.16	0.29313	5.94685	2.63636	0.00959907	0.17824	-3.17976	ZC3H13	chr13
ENSG00000279561.2	0.634941	1.03591	2.63616	0.00960442	0.17824	-2.76106	AL845472.2	chr9
ENSG00000108826.16	-0.264668	4.08223	-2.63614	0.00960492	0.17824	-3.02813	MRPL27	chr17
ENSG00000185043.12	-0.281664	5.6836	-2.63608	0.00960649	0.17824	-3.16831	CIB1	chr15
ENSG00000121281.12	0.500558	6.88405	2.63423	0.00965576	0.17824	-3.22268	ADCY7	chr16
ENSG00000243678.11	-0.249985	7.77593	-2.63423	0.00965576	0.17824	-3.24668	NME2	chr17
ENSG00000165672.7	-0.37243	6.51457	-2.63421	0.00965642	0.17824	-3.21231	PRDX3	chr10
ENSG00000214770.3	0.535362	-1.98797	2.63378	0.00966794	0.17824	-2.68509	AL161756.1	chr14
ENSG00000104979.9	-0.211908	5.10004	-2.63364	0.00967153	0.17824	-3.1343	C19orf53	chr19
ENSG00000235587.2	-0.731719	-2.47128	-2.63361	0.0096723	0.17824	-2.67925	GAPDHP65	chrX
ENSG00000159714.11	-0.59979	1.47375	-2.63348	0.00967596	0.17824	-2.79021	ZDHHC1	chr16
ENSG00000181790.11	-0.798425	2.21704	-2.63299	0.00968899	0.17824	-2.84147	ADGRB1	chr8
ENSG00000219928.2	-0.856339	-2.53002	-2.63294	0.00969036	0.17824	-2.68002	AL161787.1	chr9
ENSG00000166855.9	0.166085	5.35109	2.63287	0.00969224	0.17824	-3.15266	CLPX	chr15
ENSG00000236992.2	-0.911944	-1.80703	-2.6325	0.0097021	0.17824	-2.69187	RPL12P12	chr20
ENSG00000244073.1	-0.434043	-2.07356	-2.63242	0.0097043	0.17824	-2.68744	RPS4XP6	chr5
ENSG00000198786.2	-0.247453	11.3545	-2.63096	0.00974353	0.178807	-3.30326	MT-ND5	chrM
ENSG00000198551.10	0.338141	3.15869	2.62856	0.00980832	0.179785	-2.93685	ZNF627	chr19
ENSG00000197933.13	0.42006	1.39615	2.62809	0.00982109	0.179785	-2.79753	ZNF823	chr19
ENSG00000092036.18	-0.359924	5.40227	-2.62776	0.00983017	0.179785	-3.17107	HAUS4	chr14
ENSG00000275383.1	0.621281	-3.25884	2.62774	0.00983048	0.179785	-2.68547	AC126773.6	chr16
ENSG00000140932.10	0.953022	-0.362269	2.6266	0.00986157	0.17989	-2.73533	CMTM2	chr16
ENSG00000197841.15	0.338432	2.63296	2.62653	0.00986341	0.17989	-2.88962	ZNF181	chr19
ENSG00000220472.1	-0.565593	-0.719938	-2.62646	0.00986542	0.17989	-2.72823	AL139095.2	chr6
ENSG00000171291.8	0.43779	4.6769	2.62627	0.0098706	0.17989	-3.10701	ZNF439	chr19
ENSG00000231434.1	-0.530005	-3.09293	-2.62598	0.00987857	0.17989	-2.69016	AL365440.1	chr1
ENSG00000228172.5	0.312511	0.518425	2.62561	0.00988867	0.17989	-2.76447	AL020996.1	chr1
ENSG00000228501.2	-1.15047	-2.81593	-2.62531	0.00989672	0.17989	-2.69357	RPL15P18	chr13
ENSG00000169402.15	0.621719	-2.96819	2.62474	0.00991233	0.17989	-2.69332	RSPH10B2	chr7
ENSG00000237440.9	0.599513	3.38308	2.62441	0.00992124	0.17989	-2.96698	ZNF737	chr19
ENSG00000157796.18	-0.331081	4.30044	-2.62438	0.00992223	0.17989	-3.08096	WDR19	chr4
ENSG00000118777.12	1.06258	-0.617195	2.62414	0.00992885	0.17989	-2.73402	ABCG2	chr4
ENSG00000268279.4	-0.943954	-3.6677	-2.62312	0.00995681	0.180244	-2.69482	AC090004.1	chr3
ENSG00000286001.1	0.557725	-1.91312	2.62135	0.0100054	0.180586	-2.71366	AC021087.5	chr5
ENSG00000114850.6	-0.250977	6.39794	-2.62115	0.0100111	0.180586	-3.23953	SSR3	chr3
ENSG00000198780.12	1.06406	1.0822	2.6208	0.0100206	0.180586	-2.79868	FAM169A	chr5
ENSG00000163701.19	0.918692	1.77895	2.62049	0.0100291	0.180586	-2.83729	IL17RE	chr3
ENSG00000049618.23	0.25825	7.24216	2.62046	0.0100299	0.180586	-3.26737	ARID1B	chr6
ENSG00000111450.14	-0.517438	4.224	-2.62036	0.0100326	0.180586	-3.08287	STX2	chr12
ENSG00000238279.1	-0.699342	-2.51068	-2.62001	0.0100424	0.180586	-2.70831	BX470102.1	chr1
ENSG00000177675.8	-1.03906	-1.38762	-2.61955	0.0100551	0.180586	-2.7287	CD163L1	chr12
ENSG00000127955.17	1.16498	3.79629	2.6194	0.0100594	0.180586	-3.01455	GNAI1	chr7
ENSG00000182985.17	-1.2944	-0.697942	-2.61937	0.0100602	0.180586	-2.74412	CADM1	chr11
ENSG00000286292.1	0.630267	-3.03796	2.61861	0.0100813	0.180808	-2.70597	AC099343.4	chr4
ENSG00000131495.8	-0.28154	4.63004	-2.61831	0.0100895	0.180808	-3.12992	NDUFA2	chr5
ENSG00000179820.16	-0.416571	9.09597	-2.61704	0.010125	0.181043	-3.31133	MYADM	chr19
ENSG00000278206.1	-0.329489	0.807249	-2.61694	0.0101278	0.181043	-2.79563	AL031320.2	chr6
ENSG00000170801.10	1.27335	3.26864	2.61678	0.0101323	0.181043	-2.96511	HTRA3	chr4
ENSG00000258035.2	0.940264	-3.22322	2.61592	0.0101562	0.181043	-2.71067	AC123567.2	chr12
ENSG00000110090.13	0.245738	7.72929	2.61583	0.0101588	0.181043	-3.29007	CPT1A	chr11
ENSG00000168701.19	-0.236673	3.74836	-2.61529	0.0101739	0.181043	-3.03944	TMEM208	chr16
ENSG00000128294.16	0.310162	6.00346	2.61508	0.0101798	0.181043	-3.23429	TPST2	chr22
ENSG00000198885.9	0.602063	2.01624	2.6145	0.0101959	0.181043	-2.86748	ITPRIPL1	chr2
ENSG00000223547.10	0.512803	4.11919	2.61449	0.0101964	0.181043	-3.07434	ZNF844	chr19
ENSG00000227268.4	0.406184	0.512488	2.61417	0.0102052	0.181043	-2.79033	KLLN	chr10
ENSG00000273314.1	0.671794	0.490671	2.61389	0.0102132	0.181043	-2.79025	AC005229.4	chr7
ENSG00000278971.1	-0.820009	-2.43665	-2.61373	0.0102175	0.181043	-2.72286	AC091305.1	chr18
ENSG00000138798.13	1.17154	-1.14167	2.6137	0.0102185	0.181043	-2.74439	EGF	chr4
ENSG00000068976.14	0.390173	0.985115	2.61333	0.010229	0.181043	-2.81129	PYGM	chr11
ENSG00000106367.15	-0.492908	3.43859	-2.6133	0.0102298	0.181043	-3.00918	AP1S1	chr7
ENSG00000241484.9	0.978063	-2.24993	2.61273	0.0102458	0.181176	-2.72656	ARHGAP8	chr22
ENSG00000171862.11	0.213285	7.42703	2.61111	0.0102916	0.181711	-3.29486	PTEN	chr10
ENSG00000136891.14	0.25112	5.2839	2.61105	0.0102931	0.181711	-3.19966	TEX10	chr9
ENSG00000272656.1	-0.452517	-1.56813	-2.61036	0.0103128	0.181909	-2.74537	AC024933.1	chr3
ENSG00000198182.13	0.601108	1.81306	2.60963	0.0103335	0.182063	-2.86492	ZNF607	chr19
ENSG00000226180.3	0.409671	-1.10795	2.60939	0.0103404	0.182063	-2.75656	AC010536.1	chr16
ENSG00000162591.16	0.454718	6.17703	2.60915	0.0103471	0.182063	-3.25602	MEGF6	chr1
ENSG00000213430.6	-0.435696	-1.76028	-2.60871	0.0103597	0.182107	-2.74508	HSPD1P1	chr5
ENSG00000180530.11	0.664286	6.68714	2.60846	0.0103667	0.182107	-3.27751	NRIP1	chr21
ENSG00000161714.12	-0.600576	2.50013	-2.60763	0.0103903	0.182372	-2.92474	PLCD3	chr17
ENSG00000228661.1	-0.416857	-2.9757	-2.60711	0.0104054	0.182487	-2.73127	AC090587.1	chr11
ENSG00000167562.12	0.254196	3.71348	2.60542	0.0104537	0.183096	-3.05447	ZNF701	chr19
ENSG00000113575.10	-0.274965	7.39737	-2.60463	0.0104762	0.183096	-3.31055	PPP2CA	chr5
ENSG00000185164.14	-0.237568	6.89385	-2.60443	0.010482	0.183096	-3.29754	NOMO2	chr16
ENSG00000259834.1	0.914919	1.99078	2.60375	0.0105015	0.183096	-2.89038	AL365361.1	chr1
ENSG00000181754.7	0.578616	0.67939	2.60373	0.0105022	0.183096	-2.82036	AMIGO1	chr1
ENSG00000179588.9	0.647721	3.03364	2.60345	0.0105104	0.183096	-2.9814	ZFPM1	chr16
ENSG00000250790.4	0.772558	-2.75788	2.60323	0.0105167	0.183096	-2.74101	AC127070.2	chr12
ENSG00000160999.10	-0.537221	2.01408	-2.60283	0.0105281	0.183096	-2.89618	SH2B2	chr7
ENSG00000198712.1	-0.300711	12.264	-2.60283	0.0105282	0.183096	-3.37908	MT-CO2	chrM
ENSG00000143633.13	0.260082	2.91164	2.60259	0.0105352	0.183096	-2.9734	C1orf131	chr1
ENSG00000230747.1	0.646969	-0.877563	2.6025	0.0105376	0.183096	-2.7767	AC021188.1	chr2
ENSG00000173080.5	0.531094	-1.0407	2.60182	0.0105574	0.183096	-2.77463	RXFP4	chr1
ENSG00000064651.14	0.416247	4.42076	2.60147	0.0105674	0.183096	-3.14148	SLC12A2	chr5
ENSG00000213399.3	-0.464719	-1.13405	-2.60143	0.0105686	0.183096	-2.77457	AC022210.1	chr2
ENSG00000258539.1	0.34381	-0.133025	2.60143	0.0105686	0.183096	-2.79875	AC068896.1	chr10
ENSG00000090266.13	-0.293796	5.10566	-2.60111	0.010578	0.183108	-3.21368	NDUFB2	chr7
ENSG00000105552.15	-0.383958	3.6454	-2.59906	0.0106374	0.183988	-3.06679	BCAT2	chr19
ENSG00000107537.14	-0.270468	3.60551	-2.59801	0.0106682	0.184165	-3.06412	PHYH	chr10
ENSG00000161654.9	-0.187851	5.2698	-2.59763	0.0106793	0.184165	-3.23429	LSM12	chr17
ENSG00000234287.1	-0.455067	0.263543	-2.59746	0.0106844	0.184165	-2.81981	AC099560.2	chr3
ENSG00000267249.1	0.440513	-2.27495	2.59735	0.0106876	0.184165	-2.76009	AP005482.3	chr18
ENSG00000100767.16	-0.564568	2.45532	-2.59718	0.0106924	0.184165	-2.94506	PAPLN	chr14
ENSG00000228401.4	1.39647	-0.638818	2.59682	0.0107029	0.184165	-2.79356	AL590226.1	chr9
ENSG00000163803.13	-0.63354	4.28589	-2.59665	0.010708	0.184165	-3.14644	PLB1	chr2
ENSG00000226284.1	-0.408647	-1.52814	-2.59592	0.0107296	0.184388	-2.77792	ARPC3P1	chr20
ENSG00000074416.14	0.758105	5.23575	2.59448	0.0107719	0.18483	-3.22986	MGLL	chr3
ENSG00000162714.12	0.338749	6.08238	2.59405	0.0107844	0.18483	-3.28882	ZNF496	chr1
ENSG00000265118.5	-0.787206	-0.0116403	-2.59394	0.0107878	0.18483	-2.81941	AC134669.1	chr17
ENSG00000175455.15	-0.29429	6.8143	-2.59387	0.0107899	0.18483	-3.32065	CCDC14	chr3
ENSG00000132535.19	-0.450918	5.03941	-2.5925	0.0108302	0.185178	-3.22927	DLG4	chr17
ENSG00000137941.17	1.15725	-0.451373	2.59238	0.0108339	0.185178	-2.80932	TTLL7	chr1
ENSG00000267270.6	-0.61553	-1.00328	-2.59204	0.0108438	0.185178	-2.79835	PARD6G-AS1	chr18
ENSG00000184110.14	-0.236399	7.9651	-2.59182	0.0108504	0.185178	-3.35354	EIF3C	chr16
ENSG00000134153.10	-0.191631	5.08047	-2.59172	0.0108536	0.185178	-3.23392	EMC7	chr15
ENSG00000144354.14	0.702259	5.60033	2.59039	0.0108931	0.185515	-3.26653	CDCA7	chr2
ENSG00000183873.15	-0.907515	-2.70585	-2.59024	0.0108975	0.185515	-2.76995	SCN5A	chr3
ENSG00000153531.13	-0.819839	0.925902	-2.59018	0.0108994	0.185515	-2.86222	ADPRHL1	chr13
ENSG00000182162.11	0.402462	6.76851	2.58956	0.0109177	0.185575	-3.32764	P2RY8	chrX
ENSG00000224728.1	0.960747	-2.34926	2.58947	0.0109203	0.185575	-2.77522	IMPDH1P8	chr3
ENSG00000213260.3	-0.599874	-3.34218	-2.58882	0.0109397	0.185757	-2.76762	YWHAZP5	chr10
ENSG00000073792.15	-0.708191	6.20517	-2.58822	0.0109578	0.185917	-3.31092	IGF2BP2	chr3
ENSG00000188375.5	-0.66641	-0.631706	-2.58791	0.010967	0.185926	-2.81636	H3F3C	chr12
ENSG00000087303.18	0.695709	-0.391042	2.58641	0.011012	0.186341	-2.82491	NID2	chr14
ENSG00000129757.13	0.761231	3.05816	2.58629	0.0110156	0.186341	-3.02345	CDKN1C	chr11
ENSG00000206120.11	1.76482	-3.30189	2.58622	0.0110177	0.186341	-2.77263	EGFEM1P	chr3
ENSG00000258136.2	-0.388752	-1.33497	-2.58503	0.0110537	0.186694	-2.8061	AC007622.2	chr12
ENSG00000248544.2	0.567467	-1.38027	2.58495	0.011056	0.186694	-2.80396	AC008676.1	chr5
ENSG00000261359.2	1.45059	-1.97088	2.58365	0.0110954	0.186725	-2.79298	PYCARD-AS1	chr16
ENSG00000189343.7	-0.364843	2.34244	-2.58361	0.0110966	0.186725	-2.96623	RPS2P46	chr17
ENSG00000260698.1	0.463207	-0.388826	2.58344	0.0111016	0.186725	-2.83191	AL591848.3	chr1
ENSG00000228253.1	-0.266384	9.16658	-2.58293	0.011117	0.186725	-3.39495	MT-ATP8	chrM
ENSG00000137727.12	0.974884	-2.64604	2.58285	0.0111195	0.186725	-2.78555	ARHGAP20	chr11
ENSG00000198208.11	-1.08535	0.960311	-2.58279	0.0111215	0.186725	-2.88098	RPS6KL1	chr14
ENSG00000088256.9	0.634043	2.50828	2.58241	0.011133	0.186725	-2.98101	GNA11	chr19
ENSG00000185834.10	-0.436124	0.580507	-2.58196	0.0111468	0.186725	-2.86598	RPL12P4	chr20
ENSG00000258644.6	-0.569806	-0.773291	-2.58176	0.0111528	0.186725	-2.82656	SYNJ2BP-COX16	chr14
ENSG00000167107.12	-0.358477	4.04373	-2.58139	0.0111639	0.186725	-3.15538	ACSF2	chr17
ENSG00000197712.12	-0.703414	0.731234	-2.58124	0.0111685	0.186725	-2.87391	FAM114A1	chr4
ENSG00000241634.1	-0.38245	-0.350541	-2.58091	0.0111786	0.186725	-2.83898	AC069499.1	chr3
ENSG00000108557.19	0.332362	5.66488	2.5809	0.011179	0.186725	-3.29763	RAI1	chr17
ENSG00000140682.19	0.712302	1.49327	2.58066	0.0111863	0.186725	-2.91191	TGFB1I1	chr16
ENSG00000184428.13	-0.488109	6.08066	-2.58057	0.011189	0.186725	-3.32375	TOP1MT	chr8
ENSG00000263345.1	-0.346841	-0.496132	-2.5791	0.0112339	0.187146	-2.83926	AC006435.2	chr17
ENSG00000231856.2	0.357336	1.02624	2.57908	0.0112345	0.187146	-2.89118	AL162377.1	chr13
ENSG00000050555.18	-1.05289	-1.06555	-2.57888	0.0112405	0.187146	-2.82561	LAMC3	chr9
ENSG00000214460.3	-0.812045	-3.29587	-2.57821	0.0112612	0.187321	-2.79015	TPT1P6	chr6
ENSG00000226281.4	-0.801028	-1.08949	-2.57762	0.0112793	0.187321	-2.82804	AL031123.1	chr6
ENSG00000167461.12	0.216748	6.74931	2.57745	0.0112846	0.187321	-3.35687	RAB8A	chr19
ENSG00000117122.14	1.38067	-2.3574	2.57674	0.0113062	0.187321	-2.80184	MFAP2	chr1
ENSG00000100312.11	1.17898	-2.67316	2.57674	0.0113062	0.187321	-2.79796	ACR	chr22
ENSG00000162104.10	-0.841465	3.92904	-2.57674	0.0113063	0.187321	-3.15205	ADCY9	chr16
ENSG00000062725.10	0.221468	4.64492	2.57633	0.0113188	0.187321	-3.2277	APPBP2	chr17
ENSG00000121406.9	0.323018	3.56299	2.57617	0.011324	0.187321	-3.10549	ZNF549	chr19
ENSG00000168661.14	0.565931	0.688575	2.57597	0.0113299	0.187321	-2.88351	ZNF30	chr19
ENSG00000271938.1	0.92265	-2.70475	2.57417	0.0113857	0.188097	-2.80328	AC103724.4	chr8
ENSG00000273253.2	0.479568	0.563537	2.57317	0.0114167	0.188464	-2.88488	AL022328.4	chr22
ENSG00000165821.12	1.08554	-1.6198	2.57212	0.0114493	0.188855	-2.82569	SALL2	chr14
ENSG00000255737.2	0.505936	-1.34316	2.57129	0.0114754	0.18914	-2.83476	AGAP2-AS1	chr12
ENSG00000184497.13	0.593485	1.08859	2.57025	0.0115077	0.189481	-2.9141	TMEM255B	chr13
ENSG00000257591.6	0.702174	0.299898	2.57006	0.0115138	0.189481	-2.88242	ZNF625	chr19
ENSG00000258727.1	-0.297653	4.69479	-2.56953	0.0115304	0.189485	-3.2531	AL135999.1	chr14
ENSG00000204172.12	-0.380725	4.25276	-2.56948	0.0115318	0.189485	-3.20713	AGAP9	chr10
ENSG00000164919.11	-0.247903	6.10532	-2.56826	0.0115701	0.189968	-3.35421	COX6C	chr8
ENSG00000131473.17	-0.214692	7.13405	-2.56787	0.0115824	0.190024	-3.39241	ACLY	chr17
ENSG00000183154.1	0.372832	1.46235	2.56698	0.0116105	0.190339	-2.9414	AC138356.1	chr8
ENSG00000076043.10	0.388328	4.26662	2.56645	0.0116272	0.190418	-3.20771	REXO2	chr11
ENSG00000178988.11	0.299118	4.47062	2.56626	0.0116331	0.190418	-3.23251	MRFAP1L1	chr4
ENSG00000280604.1	0.969113	-1.70959	2.56419	0.0116987	0.191102	-2.84112	AJ239328.1	chr21
ENSG00000262903.1	-0.418249	-2.15515	-2.564	0.011705	0.191102	-2.8345	AC027796.4	chr17
ENSG00000084112.15	0.202714	6.03626	2.56359	0.011718	0.191102	-3.36046	SSH1	chr12
ENSG00000242960.1	-0.692867	-1.71686	-2.56351	0.0117204	0.191102	-2.84448	FTH1P23	chr3
ENSG00000154099.18	-0.673979	-0.195541	-2.56323	0.0117294	0.191102	-2.8825	DNAAF1	chr16
ENSG00000130222.11	0.858892	0.0313236	2.56311	0.0117331	0.191102	-2.8891	GADD45G	chr9
ENSG00000178741.12	-0.202814	6.2474	-2.56297	0.0117375	0.191102	-3.37328	COX5A	chr15
ENSG00000229047.1	0.720915	1.69859	2.5626	0.0117492	0.191147	-2.96545	AF127577.1	chr21
ENSG00000250742.4	-0.790579	-3.43004	-2.56137	0.0117886	0.191349	-2.8245	LINC02381	chr12
ENSG00000122188.13	0.706008	2.31717	2.56114	0.0117958	0.191349	-3.01372	LAX1	chr1
ENSG00000120942.13	0.193888	4.50883	2.56087	0.0118047	0.191349	-3.25062	UBIAD1	chr1
ENSG00000174695.10	-0.282739	6.8225	-2.56046	0.0118178	0.191349	-3.40106	TMEM167A	chr5
ENSG00000124164.15	0.294695	4.21032	2.56027	0.011824	0.191349	-3.21829	VAPB	chr20
ENSG00000055917.15	0.170561	6.9721	2.55972	0.0118414	0.191349	-3.40654	PUM2	chr2
ENSG00000185332.8	-1.55866	-1.08224	-2.55971	0.0118419	0.191349	-2.86625	AC027601.1	chr17
ENSG00000082146.13	0.409207	5.12288	2.55948	0.0118493	0.191349	-3.30882	STRADB	chr2
ENSG00000284713.1	0.856083	-1.92955	2.5592	0.0118582	0.191349	-2.84757	SMIM38	chr11
ENSG00000184209.15	-0.16895	3.79307	-2.55909	0.0118618	0.191349	-3.17746	SNRNP35	chr12
ENSG00000163644.15	0.329796	4.70842	2.55901	0.0118642	0.191349	-3.27344	PPM1K	chr4
ENSG00000230225.1	-0.537281	-1.66314	-2.55864	0.0118763	0.191349	-2.85619	MTND5P14	chr9
ENSG00000132819.17	0.571849	6.21276	2.55858	0.0118781	0.191349	-3.37858	RBM38	chr20
ENSG00000214530.9	0.473641	1.96085	2.55734	0.011918	0.191703	-2.99546	STARD10	chr11
ENSG00000167664.8	1.17806	2.3876	2.55725	0.0119209	0.191703	-3.02607	TMIGD2	chr19
ENSG00000108602.18	-0.894184	-2.99417	-2.55706	0.011927	0.191703	-2.83693	ALDH3A1	chr17
ENSG00000100949.14	-0.205427	4.57533	-2.55615	0.0119566	0.192033	-3.2726	RABGGTA	chr14
ENSG00000131115.16	0.272414	3.52131	2.55571	0.0119708	0.192117	-3.14927	ZNF227	chr19
ENSG00000006638.11	1.04492	0.577918	2.55456	0.0120081	0.192353	-2.92732	TBXA2R	chr19
ENSG00000254682.1	0.379209	1.20486	2.55451	0.0120098	0.192353	-2.95548	AP002387.2	chr11
ENSG00000218283.2	-0.162733	4.01203	-2.55443	0.0120125	0.192353	-3.21396	MORF4L1P1	chr1
ENSG00000158578.21	1.28791	5.14213	2.55413	0.0120221	0.192363	-3.30486	ALAS2	chrX
ENSG00000212916.4	0.530696	2.47382	2.5531	0.0120558	0.192505	-3.04593	MAP10	chr1
ENSG00000172889.16	1.11857	5.44944	2.55276	0.012067	0.192505	-3.33625	EGFL7	chr9
ENSG00000214182.5	-0.296586	1.48344	-2.5527	0.0120688	0.192505	-2.97552	PTMAP5	chr13
ENSG00000111224.14	0.286738	3.93929	2.55237	0.0120796	0.192505	-3.20564	PARP11	chr12
ENSG00000270872.2	-0.868555	-0.401505	-2.55225	0.0120836	0.192505	-2.90106	SRGAP2D	chr1
ENSG00000147465.12	-0.798177	3.19974	-2.5522	0.0120851	0.192505	-3.12566	STAR	chr8
ENSG00000223390.1	0.517504	-3.34287	2.55166	0.0121028	0.1926	-2.8449	AL445685.1	chr1
ENSG00000143793.13	0.284385	3.76628	2.55147	0.0121091	0.1926	-3.18834	C1orf35	chr1
ENSG00000166963.13	0.933072	4.02998	2.55102	0.0121237	0.192689	-3.20649	MAP1A	chr15
ENSG00000260288.4	-0.537885	-3.29177	-2.55033	0.0121464	0.192802	-2.84829	AC019294.2	chr15
ENSG00000162086.15	0.283766	4.39582	2.55003	0.0121564	0.192802	-3.26243	ZNF75A	chr16
ENSG00000171161.13	0.30837	4.63112	2.54988	0.0121611	0.192802	-3.28818	ZNF672	chr1
ENSG00000243989.9	-0.36151	3.65234	-2.54926	0.0121815	0.192802	-3.18471	ACY1	chr3
ENSG00000196968.11	0.202564	3.79372	2.54923	0.0121827	0.192802	-3.19743	FUT11	chr10
ENSG00000158806.14	0.803932	1.80977	2.54916	0.0121849	0.192802	-3.00324	NPM2	chr8
ENSG00000135506.16	-0.220537	8.20516	-2.54864	0.0122019	0.192927	-3.46151	OS9	chr12
ENSG00000136378.15	-1.14312	-0.589022	-2.54806	0.0122213	0.192985	-2.90507	ADAMTS7	chr15
ENSG00000196700.9	0.284437	5.44425	2.54714	0.0122517	0.192985	-3.36396	ZNF512B	chr20
ENSG00000102858.13	0.228691	6.47671	2.54681	0.0122626	0.192985	-3.41997	MGRN1	chr16
ENSG00000008018.9	-0.165251	6.69662	-2.54673	0.0122651	0.192985	-3.42941	PSMB1	chr6
ENSG00000107882.11	0.297521	3.902	2.54662	0.012269	0.192985	-3.21492	SUFU	chr10
ENSG00000163479.14	-0.182837	7.28203	-2.54624	0.0122813	0.192985	-3.44779	SSR2	chr1
ENSG00000198954.8	0.224335	2.73886	2.54611	0.0122857	0.192985	-3.0877	KIF1BP	chr10
ENSG00000234215.3	0.792127	-2.31049	2.54611	0.0122858	0.192985	-2.86862	CT66	chr7
ENSG00000196511.14	-0.548268	2.7408	-2.54608	0.0122868	0.192985	-3.09049	TPK1	chr7
ENSG00000286132.1	0.693941	1.65137	2.5454	0.0123092	0.193145	-3.00151	AC022415.2	chr19
ENSG00000287431.1	-1.43135	-1.17784	-2.54501	0.0123222	0.193145	-2.89635	AC027601.6	chr17
ENSG00000239920.2	0.92554	-0.809003	2.54495	0.0123242	0.193145	-2.90441	AC104389.5	chr11
ENSG00000250950.1	-0.398273	-2.10405	-2.5445	0.0123392	0.193238	-2.87712	AC093752.2	chr4
ENSG00000242338.6	-0.316507	1.77164	-2.54374	0.0123645	0.193448	-3.01409	BMS1P4	chr10
ENSG00000143222.12	-0.163868	6.67811	-2.54356	0.0123706	0.193448	-3.43629	UFC1	chr1
ENSG00000128059.8	0.27376	4.1558	2.54295	0.0123909	0.193622	-3.25272	PPAT	chr4
ENSG00000187566.6	0.669857	-0.337013	2.5423	0.0124129	0.193825	-2.92401	NHLRC1	chr6
ENSG00000180938.6	0.445698	0.270456	2.53989	0.0124938	0.194747	-2.94839	ZNF572	chr8
ENSG00000213862.4	-0.521679	-1.19281	-2.53979	0.0124969	0.194747	-2.9081	AC044787.1	chr15
ENSG00000180998.12	0.505319	-0.974988	2.53972	0.0124993	0.194747	-2.91251	GPR137C	chr14
ENSG00000196071.5	1.14045	-2.22035	2.53914	0.0125189	0.194873	-2.88426	OR2L13	chr1
ENSG00000278195.2	0.578173	-2.02999	2.538	0.0125574	0.194873	-2.89149	SSTR3	chr22
ENSG00000224051.7	0.344013	3.10232	2.53796	0.0125587	0.194873	-3.14321	CPTP	chr1
ENSG00000075790.10	-0.236779	5.188	-2.53777	0.0125653	0.194873	-3.37078	BCAP29	chr7
ENSG00000265415.1	-0.505919	-1.05312	-2.53766	0.0125689	0.194873	-2.91621	AC099850.3	chr17
ENSG00000258944.1	-0.395128	-0.434587	-2.53762	0.0125705	0.194873	-2.93223	AC004846.2	chr14
ENSG00000154518.9	-0.218703	6.66428	-2.53747	0.0125756	0.194873	-3.45033	ATP5MC3	chr2
ENSG00000227097.5	-0.650126	0.416308	-2.53732	0.0125804	0.194873	-2.95955	RPS28P7	chr11
ENSG00000102393.10	-0.314055	5.70542	-2.53698	0.0125922	0.194914	-3.40753	GLA	chrX
ENSG00000118804.8	0.451072	2.42523	2.5364	0.0126118	0.195076	-3.08025	STBD1	chr4
ENSG00000244218.3	-0.448873	-2.74064	-2.53591	0.0126285	0.195076	-2.88437	RN7SL81P	chr7
ENSG00000171101.13	0.916368	1.82732	2.53571	0.012635	0.195076	-3.03482	SIGLEC17P	chr19
ENSG00000206561.13	0.390091	1.68495	2.53559	0.0126391	0.195076	-3.02606	COLQ	chr3
ENSG00000145700.9	0.906632	-2.98687	2.53395	0.0126952	0.195799	-2.88459	ANKRD31	chr5
ENSG00000262160.1	0.243387	3.99515	2.53312	0.0127236	0.196041	-3.25776	AC020978.5	chr16
ENSG00000185482.8	-0.589273	4.01037	-2.5327	0.012738	0.196041	-3.26615	STAC3	chr12
ENSG00000002726.20	-1.21416	-0.126947	-2.53253	0.0127437	0.196041	-2.95236	AOC1	chr7
ENSG00000186827.11	1.00721	0.914011	2.53242	0.0127476	0.196041	-2.99086	TNFRSF4	chr1
ENSG00000165801.10	-0.445377	6.04093	-2.53212	0.0127578	0.196056	-3.43706	ARHGEF40	chr14
ENSG00000116096.6	-0.819709	-0.28605	-2.53149	0.0127796	0.196132	-2.94982	SPR	chr2
ENSG00000265491.5	0.18464	6.02232	2.53145	0.012781	0.196132	-3.43603	RNF115	chr1
ENSG00000279699.1	0.628255	-2.22913	2.53113	0.012792	0.19616	-2.90206	AC004264.2	chr22
ENSG00000236876.3	-0.975017	-1.76972	-2.53083	0.0128022	0.196175	-2.91348	TMSB4XP1	chr1
ENSG00000143294.15	0.185458	5.50911	2.53043	0.0128161	0.196247	-3.40871	PRCC	chr1
ENSG00000174606.14	0.166788	5.06053	2.53001	0.0128303	0.196325	-3.37629	ANGEL2	chr1
ENSG00000160191.18	1.08413	-0.123577	2.52967	0.0128421	0.19636	-2.95774	PDE9A	chr21
ENSG00000237036.5	0.671599	1.47076	2.52942	0.012851	0.19636	-3.02652	ZEB1-AS1	chr10
ENSG00000105672.14	-0.651764	-2.06205	-2.52879	0.0128725	0.196548	-2.91143	ETV2	chr19
ENSG00000143614.10	0.198332	5.78891	2.5274	0.0129208	0.197085	-3.43292	GATAD2B	chr1
ENSG00000123240.17	0.742892	3.85267	2.52718	0.0129286	0.197085	-3.2472	OPTN	chr10
ENSG00000250471.2	-0.596186	-3.07005	-2.52698	0.0129354	0.197085	-2.89876	GMPSP1	chr4
ENSG00000180539.8	0.747005	4.10412	2.52649	0.0129525	0.197205	-3.27769	C9orf139	chr9
ENSG00000286070.1	-0.345465	4.79465	-2.52599	0.0129697	0.197326	-3.36535	GGT1	chr22
ENSG00000243746.1	-0.629216	-2.42733	-2.52538	0.0129911	0.197381	-2.91153	EEF1A1P10	chr7
ENSG00000277998.1	-0.477046	-1.29014	-2.52525	0.0129958	0.197381	-2.93704	AC107075.1	chr2
ENSG00000204351.12	-0.146466	5.76286	-2.5251	0.013001	0.197381	-3.43849	SKIV2L	chr6
ENSG00000164252.13	0.219266	4.79056	2.52453	0.0130209	0.197543	-3.3643	AGGF1	chr5
ENSG00000173947.14	-0.671161	-2.3408	-2.52283	0.0130802	0.198301	-2.91847	PIFO	chr1
ENSG00000270083.1	-0.273465	-0.0382712	-2.52225	0.0131006	0.198452	-2.97716	AL021878.2	chr22
ENSG00000188582.9	1.48306	-1.72603	2.52193	0.0131121	0.198452	-2.9298	PAQR9	chr3
ENSG00000180346.3	0.265743	3.0231	2.52108	0.0131418	0.198452	-3.17384	TIGD2	chr4
ENSG00000236829.9	0.429032	-0.936756	2.52106	0.0131428	0.198452	-2.95407	Z97634.1	chr16
ENSG00000233396.8	0.573273	-0.573879	2.52102	0.0131441	0.198452	-2.96384	LINC01719	chr1
ENSG00000102316.17	-0.275991	5.85171	-2.52097	0.0131459	0.198452	-3.45342	MAGED2	chrX
ENSG00000162367.11	1.10356	3.54179	2.52064	0.0131576	0.198488	-3.21976	TAL1	chr1
ENSG00000167281.19	-0.68585	-0.254831	-2.52025	0.0131714	0.198556	-2.97522	RBFOX3	chr17
ENSG00000271880.1	-1.05665	-3.41483	-2.51854	0.0132319	0.199327	-2.91289	AGAP11	chr10
ENSG00000197744.5	-0.354699	-0.59518	-2.51712	0.0132822	0.19955	-2.97257	PTMAP2	chr5
ENSG00000285996.1	0.450334	-1.11973	2.51688	0.0132908	0.19955	-2.95813	AC006116.11	chr19
ENSG00000122376.11	-0.169828	5.38248	-2.51685	0.0132918	0.19955	-3.4339	SHLD2	chr10
ENSG00000287086.1	-0.33655	1.94324	-2.5168	0.0132936	0.19955	-3.08706	AC034193.1	chr3
ENSG00000214016.3	-0.547097	-2.32286	-2.51662	0.0132998	0.19955	-2.93185	RPSAP61	chrX
ENSG00000145050.18	-0.351181	5.08455	-2.51654	0.0133027	0.19955	-3.41274	MANF	chr3
ENSG00000162676.12	-0.532377	5.82854	-2.51562	0.0133355	0.199661	-3.4648	GFI1	chr1
ENSG00000272173.1	0.546925	1.52894	2.5156	0.0133365	0.199661	-3.06101	U47924.2	chr12
ENSG00000234197.1	-0.874222	-3.3068	-2.51512	0.0133537	0.199661	-2.92083	ETV5-AS1	chr3
ENSG00000088992.18	0.727936	4.27658	2.51468	0.0133692	0.199661	-3.32436	TESC	chr12
ENSG00000170100.13	0.250935	3.17883	2.51415	0.0133884	0.199661	-3.20689	ZNF778	chr16
ENSG00000188825.14	-0.372189	1.7648	-2.51402	0.0133927	0.199661	-3.08067	LINC00910	chr17
ENSG00000141371.13	-0.749153	-3.2318	-2.51383	0.0133998	0.199661	-2.9242	C17orf64	chr17
ENSG00000173894.11	0.781763	4.14709	2.51315	0.0134242	0.199661	-3.30928	CBX2	chr17
ENSG00000258754.8	-0.880822	-2.86736	-2.51309	0.0134263	0.199661	-2.9301	LINC01579	chr15
ENSG00000006062.17	0.348485	4.36122	2.51281	0.0134362	0.199661	-3.34579	MAP3K14	chr17
ENSG00000160471.13	-0.593378	-2.7675	-2.51245	0.0134493	0.199661	-2.9329	COX6B2	chr19
ENSG00000253948.2	-0.26581	0.433622	-2.51237	0.0134521	0.199661	-3.01499	VPS13B-DT	chr8
ENSG00000269220.1	0.408375	2.81019	2.51229	0.0134551	0.199661	-3.17129	LINC00528	chr22
ENSG00000096092.6	-0.460013	2.04662	-2.51194	0.0134676	0.199661	-3.10613	TMEM14A	chr6
ENSG00000177272.9	0.902647	2.02649	2.51175	0.0134744	0.199661	-3.10308	KCNA3	chr1
ENSG00000182866.17	0.5791	2.24015	2.51151	0.0134832	0.199661	-3.1207	LCK	chr1
ENSG00000106178.6	-1.05513	-3.27133	-2.51137	0.0134884	0.199661	-2.92885	CCL24	chr7
ENSG00000235297.3	-0.486499	-1.92831	-2.51134	0.0134894	0.199661	-2.95127	FAUP1	chr18
ENSG00000270060.1	-0.35359	0.365588	-2.51102	0.013501	0.199661	-3.01546	AC090589.3	chr11
ENSG00000254692.1	-1.09048	1.20293	-2.5108	0.0135086	0.199661	-3.05456	AL136295.1	chr14
ENSG00000285253.1	0.574038	-0.244209	2.51064	0.0135147	0.199661	-2.99598	AC090517.4	chr15
ENSG00000154016.13	0.331735	3.74798	2.51061	0.0135158	0.199661	-3.27988	GRAP	chr17
ENSG00000239917.3	-0.430172	-2.60345	-2.5101	0.0135341	0.199794	-2.94038	RPS10P16	chr8
ENSG00000287926.1	0.705525	-3.15852	2.50949	0.0135562	0.199982	-2.9333	AC113208.5	chr15
ENSG00000149476.15	-0.218288	4.99917	-2.50776	0.013619	0.200636	-3.42583	TKFC	chr11
ENSG00000157703.15	1.18558	-0.465175	2.50774	0.0136197	0.200636	-2.99447	SVOPL	chr7
ENSG00000075914.13	-0.185923	4.22644	-2.50739	0.0136325	0.200636	-3.34884	EXOSC7	chr3
ENSG00000103342.13	0.260726	6.75786	2.50674	0.0136562	0.200636	-3.52462	GSPT1	chr16
ENSG00000226252.1	1.11453	-0.725767	2.50659	0.0136616	0.200636	-2.98921	AL135960.1	chr1
ENSG00000130656.6	1.12773	-2.91985	2.5065	0.0136649	0.200636	-2.94191	HBZ	chr16
ENSG00000198934.5	0.714075	-1.22738	2.50646	0.0136663	0.200636	-2.97708	MAGEE1	chrX
ENSG00000225912.1	-0.754823	-2.25838	-2.5062	0.0136758	0.200638	-2.95501	AL121871.1	chrX
ENSG00000168769.13	-0.305363	6.79276	-2.50514	0.0137148	0.200827	-3.53083	TET2	chr4
ENSG00000152433.14	0.382529	0.104277	2.50508	0.0137169	0.200827	-3.01911	ZNF547	chr19
ENSG00000123609.11	0.218525	5.78101	2.50488	0.0137241	0.200827	-3.48507	NMI	chr2
ENSG00000004142.12	-0.181383	5.9838	-2.50462	0.0137339	0.200827	-3.49848	POLDIP2	chr17
ENSG00000228906.1	-0.517247	-1.50327	-2.50457	0.0137357	0.200827	-2.97589	AL353804.1	chrX
ENSG00000196839.13	0.549011	5.83852	2.50347	0.0137758	0.201276	-3.48855	ADA	chr20
ENSG00000253537.3	0.793579	-1.23599	2.50238	0.0138161	0.201669	-2.98527	PCDHGA7	chr5
ENSG00000171970.13	0.475285	1.539	2.50223	0.0138216	0.201669	-3.09145	ZNF57	chr19
ENSG00000134899.21	0.167239	6.33654	2.5011	0.0138633	0.20214	-3.52202	ERCC5	chr13
ENSG00000160360.13	0.66968	4.97296	2.50057	0.013883	0.202289	-3.42805	GPSM1	chr9
ENSG00000131797.12	0.779581	2.71739	2.50013	0.0138994	0.20239	-3.18799	CLUHP3	chr16
ENSG00000254901.8	-0.295898	3.43905	-2.49882	0.0139479	0.20273	-3.27569	BORCS8	chr19
ENSG00000286088.1	1.10113	-3.91783	2.49855	0.0139578	0.20273	-2.9502	AC073585.2	chr10
ENSG00000198113.3	0.343674	4.38996	2.49849	0.01396	0.20273	-3.38198	TOR4A	chr9
ENSG00000158856.18	0.938061	4.36209	2.49847	0.0139608	0.20273	-3.36551	DMTN	chr8
ENSG00000234664.1	-0.416272	2.8721	-2.49715	0.0140101	0.203052	-3.21528	HMGN2P5	chr15
ENSG00000286334.1	-0.533028	-1.6803	-2.49713	0.0140109	0.203052	-2.98724	AL161430.1	chr13
ENSG00000224094.1	-0.699883	-0.742393	-2.49711	0.0140114	0.203052	-3.01176	RPS24P8	chr3
ENSG00000140307.11	0.234831	5.11259	2.49641	0.0140376	0.203294	-3.45796	GTF2A2	chr15
ENSG00000253785.1	-0.498302	-3.35311	-2.49615	0.0140473	0.203296	-2.95906	AC008429.2	chr5
ENSG00000102145.14	1.0235	1.98177	2.49535	0.0140776	0.203475	-3.13611	GATA1	chrX
ENSG00000187556.7	0.653914	-1.73338	2.49507	0.0140881	0.203475	-2.98864	NANOS3	chr19
ENSG00000108405.4	-0.331832	6.91153	-2.49492	0.0140934	0.203475	-3.55844	P2RX1	chr17
ENSG00000158769.18	0.344544	6.8698	2.49475	0.0140999	0.203475	-3.55591	F11R	chr1
ENSG00000073861.3	0.55725	0.54839	2.49454	0.0141077	0.203475	-3.05843	TBX21	chr17
ENSG00000185722.18	-0.225448	5.7314	-2.49395	0.0141301	0.203475	-3.50971	ANKFY1	chr17
ENSG00000185298.13	0.201376	4.20008	2.49385	0.0141336	0.203475	-3.37336	CCDC137	chr17
ENSG00000167863.12	-0.265907	5.80625	-2.49379	0.0141359	0.203475	-3.51438	ATP5PD	chr17
ENSG00000105639.18	0.459711	6.12145	2.49275	0.0141751	0.203522	-3.52971	JAK3	chr19
ENSG00000109220.11	0.198466	4.01888	2.49259	0.0141813	0.203522	-3.35511	CHIC2	chr4
ENSG00000177425.11	1.56911	1.281	2.49249	0.0141851	0.203522	-3.09799	PAWR	chr12
ENSG00000206337.11	0.477319	4.002	2.49186	0.0142089	0.203522	-3.35136	HCP5	chr6
ENSG00000157343.8	-0.452271	-0.782208	-2.49165	0.0142166	0.203522	-3.02243	ARMC12	chr6
ENSG00000197417.8	-0.262563	3.23229	-2.49152	0.0142217	0.203522	-3.26795	SHPK	chr17
ENSG00000285081.1	0.996115	-3.06002	2.49149	0.0142229	0.203522	-2.97101	AC004593.2	chr7
ENSG00000169224.13	1.3651	3.21069	2.49135	0.014228	0.203522	-3.24838	GCSAML	chr1
ENSG00000269967.1	0.455105	-2.13293	2.49128	0.0142306	0.203522	-2.98804	AL136115.2	chr1
ENSG00000106537.8	0.736824	3.36703	2.49118	0.0142344	0.203522	-3.27374	TSPAN13	chr7
ENSG00000141232.5	-0.519337	5.62413	-2.49007	0.0142766	0.203988	-3.51251	TOB1	chr17
ENSG00000130939.20	0.172044	5.94461	2.48875	0.014327	0.204411	-3.53197	UBE4B	chr1
ENSG00000064607.17	-0.176641	8.02042	-2.48865	0.0143306	0.204411	-3.59931	SUGP2	chr19
ENSG00000000457.14	0.279353	3.74415	2.48854	0.0143349	0.204411	-3.33071	SCYL3	chr1
ENSG00000102898.12	-0.195854	5.87496	-2.48768	0.0143675	0.204738	-3.53218	NUTF2	chr16
ENSG00000099992.15	0.390868	3.54116	2.48744	0.014377	0.204738	-3.30841	TBC1D10A	chr22
ENSG00000242692.1	-0.851915	-1.3095	-2.48672	0.0144045	0.204993	-3.01883	RPS27AP1	chr17
ENSG00000241112.1	-0.498528	-0.869915	-2.48614	0.0144267	0.205172	-3.03187	RPL29P14	chr5
ENSG00000249459.10	0.545647	0.268837	2.48463	0.0144844	0.205842	-3.06931	ZNF286B	chr17
ENSG00000169184.6	1.13365	4.21818	2.48428	0.014498	0.205842	-3.37633	MN1	chr22
ENSG00000109919.10	-0.234642	5.39591	-2.48397	0.0145099	0.205842	-3.51156	MTCH2	chr11
ENSG00000213885.4	-0.376911	-0.495056	-2.48376	0.0145179	0.205842	-3.04723	RPL13AP7	chr21
ENSG00000150764.14	-0.652859	1.69833	-2.48366	0.014522	0.205842	-3.14416	DIXDC1	chr11
ENSG00000279696.1	0.313819	1.43535	2.48308	0.0145442	0.205939	-3.12757	AP001273.1	chr11
ENSG00000072506.12	-0.205224	5.0556	-2.48298	0.0145481	0.205939	-3.48791	HSD17B10	chrX
ENSG00000184752.13	-0.230584	4.83456	-2.482	0.0145861	0.20634	-3.47083	NDUFA12	chr12
ENSG00000198931.11	-0.225491	6.2461	-2.48135	0.0146109	0.206498	-3.56516	APRT	chr16
ENSG00000271978.1	0.733734	-1.47563	2.48121	0.0146166	0.206498	-3.02408	AL359643.2	chr6
ENSG00000137185.12	-0.50296	3.76168	-2.48065	0.0146384	0.206578	-3.35658	ZSCAN9	chr6
ENSG00000013503.10	-0.234743	2.57856	-2.48056	0.0146416	0.206578	-3.22253	POLR3B	chr12
ENSG00000113141.18	-0.183699	6.66314	-2.47911	0.0146983	0.207241	-3.58691	IK	chr5
ENSG00000158423.17	-0.339078	-1.07198	-2.47878	0.0147112	0.207286	-3.04201	RIBC1	chrX
ENSG00000125870.11	-0.136619	5.62898	-2.47709	0.0147769	0.207997	-3.54238	SNRPB2	chr20
ENSG00000158292.7	-0.874574	0.923977	-2.47699	0.0147811	0.207997	-3.1143	GPR153	chr1
ENSG00000154723.12	-0.211414	5.85057	-2.4767	0.0147922	0.208017	-3.55626	ATP5PF	chr21
ENSG00000197128.11	0.443223	2.64847	2.47602	0.0148188	0.208254	-3.23686	ZNF772	chr19
ENSG00000214194.9	-0.313798	4.15732	-2.47565	0.0148336	0.208323	-3.41445	SMIM30	chr7
ENSG00000269834.6	0.582074	1.39153	2.47512	0.0148543	0.208477	-3.14235	ZNF528-AS1	chr19
ENSG00000102606.18	0.281274	6.07023	2.47428	0.0148876	0.208501	-3.57133	ARHGEF7	chr13
ENSG00000146281.6	0.37128	5.75499	2.47396	0.0148998	0.208501	-3.55402	PM20D2	chr6
ENSG00000205940.8	-0.589693	-2.49962	-2.4738	0.0149062	0.208501	-3.01749	HSP90AB2P	chr4
ENSG00000181800.6	-0.430965	3.33996	-2.47363	0.014913	0.208501	-3.32168	CELF2-AS1	chr10
ENSG00000186496.12	-0.413011	-0.736586	-2.47326	0.0149278	0.208501	-3.06298	ZNF396	chr18
ENSG00000009950.16	-1.17015	-3.80057	-2.47228	0.0149664	0.208501	-3.00353	MLXIPL	chr7
ENSG00000237118.3	-0.439611	-2.64818	-2.47206	0.0149752	0.208501	-3.01824	CYP2F2P	chr19
ENSG00000168090.10	-0.233796	5.54752	-2.47195	0.0149796	0.208501	-3.54944	COPS6	chr7
ENSG00000134326.11	0.524995	3.99887	2.47177	0.0149867	0.208501	-3.39548	CMPK2	chr2
ENSG00000113387.12	-0.231306	7.65818	-2.47157	0.0149944	0.208501	-3.63165	SUB1	chr5
ENSG00000151062.15	-0.868641	4.29852	-2.47143	0.0150003	0.208501	-3.43864	CACNA2D4	chr12
ENSG00000134769.21	-1.46441	-0.843932	-2.47133	0.0150042	0.208501	-3.06327	DTNA	chr18
ENSG00000228665.2	-0.775826	-1.95931	-2.47127	0.0150064	0.208501	-3.03468	BX679664.1	chr1
ENSG00000232112.3	-0.21192	6.52142	-2.47115	0.0150111	0.208501	-3.60015	TMA7	chr3
ENSG00000004939.15	1.3299	5.84834	2.47094	0.0150196	0.208501	-3.55359	SLC4A1	chr17
ENSG00000118705.17	-0.21463	8.07259	-2.47078	0.015026	0.208501	-3.64182	RPN2	chr20
ENSG00000235288.3	-1.12252	-0.568526	-2.4705	0.015037	0.208501	-3.07332	AC099329.1	chr3
ENSG00000100234.11	1.25596	1.1539	2.47034	0.0150434	0.208501	-3.13966	TIMP3	chr22
ENSG00000185973.11	-0.24866	4.16976	-2.47	0.0150571	0.208501	-3.42838	TMLHE	chrX
ENSG00000286584.1	-0.345258	-0.414801	-2.46991	0.0150607	0.208501	-3.07917	AC023494.1	chr3
ENSG00000215190.9	0.289158	2.2589	2.4699	0.015061	0.208501	-3.21602	LINC00680	chr6
ENSG00000196741.5	0.355965	0.0578156	2.46902	0.0150962	0.208853	-3.09559	LINC01560	chrX
ENSG00000261737.1	0.298014	-0.0181593	2.46826	0.0151264	0.208863	-3.09469	AL049597.2	chr1
ENSG00000249264.1	-0.487245	2.89235	-2.46812	0.0151321	0.208863	-3.28323	EEF1A1P9	chr4
ENSG00000155275.19	0.193748	3.65521	2.46797	0.0151378	0.208863	-3.36792	TRMT44	chr4
ENSG00000163812.15	-0.203837	6.10141	-2.46797	0.0151379	0.208863	-3.58939	ZDHHC3	chr3
ENSG00000136536.15	0.24255	6.78515	2.46764	0.0151511	0.208863	-3.61648	2023-03-07	chr2
ENSG00000101000.6	-0.54454	0.711348	-2.46753	0.0151555	0.208863	-3.1245	PROCR	chr20
ENSG00000138031.14	0.485214	5.56001	2.46686	0.0151823	0.20891	-3.55722	ADCY3	chr2
ENSG00000179528.16	-0.59401	-1.60176	-2.46648	0.0151975	0.20891	-3.05376	LBX2	chr2
ENSG00000233045.1	-0.535228	-1.9458	-2.4664	0.0152011	0.20891	-3.04513	AC097523.1	chr2
ENSG00000103966.11	-0.548801	4.34382	-2.46632	0.015204	0.20891	-3.45745	EHD4	chr15
ENSG00000169231.13	-0.308935	4.8617	-2.46602	0.0152161	0.20891	-3.5104	THBS3	chr1
ENSG00000132003.9	0.376013	2.28308	2.46598	0.0152177	0.20891	-3.22659	ZSWIM4	chr19
ENSG00000087301.9	0.267622	3.47161	2.46515	0.0152511	0.209039	-3.35148	TXNDC16	chr14
ENSG00000167034.10	-0.980033	0.337798	-2.46514	0.0152516	0.209039	-3.1147	NKX3-1	chr8
ENSG00000165912.16	-0.743778	-0.495589	-2.46502	0.0152564	0.209039	-3.0873	PACSIN3	chr11
ENSG00000187942.12	0.778588	3.79449	2.46465	0.0152715	0.209112	-3.38463	LDLRAD2	chr1
ENSG00000010278.14	-0.887429	4.68804	-2.46436	0.0152829	0.209133	-3.49665	CD9	chr12
ENSG00000198452.7	1.10647	-3.2018	2.46381	0.0153052	0.209214	-3.02528	OR14L1P	chr1
ENSG00000170956.17	1.21595	-0.486348	2.46371	0.0153091	0.209214	-3.08834	CEACAM3	chr19
ENSG00000170876.7	-0.291474	6.61013	-2.46349	0.0153181	0.209214	-3.62122	TMEM43	chr3
ENSG00000119574.13	0.246437	3.01907	2.46249	0.0153586	0.209632	-3.30686	ZBTB45	chr19
ENSG00000114125.14	-0.228904	5.63729	-2.46223	0.015369	0.20964	-3.57736	RNF7	chr3
ENSG00000217624.2	-0.551196	-2.86548	-2.46142	0.015402	0.209957	-3.03618	AL627402.1	chrX
ENSG00000224287.2	-1.16945	-0.239568	-2.46041	0.015443	0.210381	-3.10488	MSL3P1	chr2
ENSG00000131873.7	0.278785	6.51357	2.45997	0.0154612	0.210495	-3.62414	CHSY1	chr15
ENSG00000274015.2	-0.265197	-0.712559	-2.45935	0.0154863	0.210554	-3.09314	AL136038.5	chr14
ENSG00000260388.2	0.303347	-1.6015	2.45856	0.0155186	0.210554	-3.06937	LINC00562	chr13
ENSG00000123405.14	0.463532	6.43606	2.45844	0.0155233	0.210554	-3.62334	NFE2	chr12
ENSG00000104325.7	-0.254653	5.22352	-2.45807	0.0155388	0.210554	-3.55873	DECR1	chr8
ENSG00000074842.7	-0.287895	5.82081	-2.45799	0.0155418	0.210554	-3.59794	MYDGF	chr19
ENSG00000171368.12	-0.822957	1.74913	-2.45798	0.0155425	0.210554	-3.20462	TPPP	chr5
ENSG00000266074.8	0.725013	7.17225	2.45797	0.0155426	0.210554	-3.64873	BAHCC1	chr17
ENSG00000244187.8	-0.269649	3.92564	-2.45793	0.0155444	0.210554	-3.4271	TMEM141	chr9
ENSG00000107263.18	0.243701	6.90129	2.45665	0.0155969	0.210896	-3.64564	RAPGEF1	chr9
ENSG00000235989.4	0.673909	0.347949	2.4563	0.0156111	0.210896	-3.13343	MORC2-AS1	chr22
ENSG00000065621.15	0.419579	0.121125	2.45627	0.0156123	0.210896	-3.12512	GSTO2	chr10
ENSG00000258526.7	-0.339066	-2.21514	-2.45575	0.0156341	0.210896	-3.06071	AL049828.1	chr14
ENSG00000278916.1	0.498385	-0.882273	2.45528	0.0156531	0.210896	-3.09585	CEP83-DT	chr12
ENSG00000227063.5	-0.782827	-2.38487	-2.4549	0.0156689	0.210896	-3.05875	RPL41P1	chr20
ENSG00000235043.3	-0.466634	-2.80498	-2.45437	0.0156906	0.210896	-3.05152	TECRP1	chr4
ENSG00000101577.9	0.307293	5.90698	2.4543	0.0156938	0.210896	-3.60851	LPIN2	chr18
ENSG00000105647.18	0.444689	4.2125	2.45418	0.0156988	0.210896	-3.46189	PIK3R2	chr19
ENSG00000233392.5	-1.63081	-0.842198	-2.45384	0.0157125	0.210896	-3.09987	AC104809.2	chr2
ENSG00000174032.17	0.340817	4.66212	2.45383	0.0157133	0.210896	-3.51363	SLC25A30	chr13
ENSG00000143416.21	1.26582	2.90287	2.45377	0.0157155	0.210896	-3.30508	SELENBP1	chr1
ENSG00000234004.4	-0.792805	-0.890973	-2.45366	0.0157204	0.210896	-3.10018	AC092017.2	chr1
ENSG00000267432.6	-1.11651	-3.66102	-2.45365	0.0157205	0.210896	-3.04166	DNAH17-AS1	chr17
ENSG00000102572.14	0.344123	6.45019	2.45356	0.0157242	0.210896	-3.63596	STK24	chr13
ENSG00000078804.13	-0.641816	5.51297	-2.45348	0.0157276	0.210896	-3.58949	TP53INP2	chr20
ENSG00000204740.11	1.64061	-2.21288	2.45314	0.0157417	0.210947	-3.06275	MALRD1	chr10
ENSG00000173269.14	-0.682596	-0.69302	-2.45291	0.0157512	0.210947	-3.10735	MMRN2	chr10
ENSG00000164002.11	0.19983	2.99091	2.45182	0.0157965	0.211412	-3.3276	EXO5	chr1
ENSG00000133884.10	0.181599	5.61948	2.45139	0.0158144	0.211412	-3.59916	DPF2	chr11
ENSG00000176753.5	0.782234	-3.15745	2.45136	0.0158157	0.211412	-3.05129	C15orf56	chr15
ENSG00000112293.15	0.587405	0.379348	2.45112	0.0158255	0.211412	-3.14575	GPLD1	chr6
ENSG00000147677.11	-0.183498	8.24584	-2.45021	0.0158634	0.211787	-3.69243	EIF3H	chr8
ENSG00000211899.10	0.765044	6.65475	2.44963	0.0158878	0.211979	-3.65034	IGHM	chr14
ENSG00000163814.8	1.00046	1.44419	2.44903	0.0159126	0.212112	-3.20251	CDCP1	chr3
ENSG00000163125.15	0.154596	5.86363	2.44839	0.0159395	0.212112	-3.62071	RPRD2	chr1
ENSG00000152234.16	-0.167099	8.55865	-2.4482	0.0159474	0.212112	-3.70247	ATP5F1A	chr18
ENSG00000179981.10	0.3461	4.34154	2.44815	0.0159496	0.212112	-3.49136	TSHZ1	chr18
ENSG00000225518.3	0.551956	-3.27625	2.44813	0.0159505	0.212112	-3.05637	LINC01703	chr1
ENSG00000187010.21	1.02879	0.458463	2.44793	0.0159589	0.212112	-3.15592	RHD	chr1
ENSG00000174547.13	-0.205122	4.77055	-2.44773	0.0159672	0.212112	-3.54318	MRPL11	chr11
ENSG00000079337.16	0.702634	2.90605	2.44714	0.015992	0.2122	-3.32561	RAPGEF3	chr12
ENSG00000163399.16	-0.207003	7.99681	-2.4471	0.0159937	0.2122	-3.69495	ATP1A1	chr1
ENSG00000142875.19	0.351897	6.33456	2.44536	0.0160669	0.213039	-3.64968	PRKACB	chr1
ENSG00000167645.17	-0.301267	5.08523	-2.44496	0.0160839	0.213132	-3.57789	YIF1B	chr19
ENSG00000111328.7	0.230307	6.05031	2.44443	0.0161064	0.213164	-3.63925	CDK2AP1	chr12
ENSG00000237513.2	-0.637118	3.05045	-2.4437	0.0161373	0.213164	-3.3558	AC007384.1	chr7
ENSG00000228037.1	0.544315	-2.79538	2.44349	0.0161458	0.213164	-3.07306	AL139246.3	chr1
ENSG00000228232.1	-0.549865	-0.0527282	-2.44348	0.0161464	0.213164	-3.14674	GAPDHP1	chrX
ENSG00000247627.2	-0.622015	0.204299	-2.44327	0.0161552	0.213164	-3.15621	MTND4P12	chr5
ENSG00000106125.14	-0.575719	1.14344	-2.44326	0.0161559	0.213164	-3.19859	MINDY4	chr7
ENSG00000140395.9	-0.194023	4.97372	-2.44307	0.0161637	0.213164	-3.57234	WDR61	chr15
ENSG00000172780.16	0.898837	2.37227	2.44274	0.0161777	0.213164	-3.28439	RAB43	chr3
ENSG00000264743.2	-0.403484	-0.610484	-2.4426	0.0161835	0.213164	-3.13152	DPRXP4	chr17
ENSG00000168878.18	-0.662854	-3.18718	-2.44208	0.0162058	0.213164	-3.07024	SFTPB	chr2
ENSG00000198089.16	0.193711	5.13653	2.44199	0.0162096	0.213164	-3.58573	SFI1	chr22
ENSG00000167536.14	0.479479	2.8435	2.44197	0.0162107	0.213164	-3.33231	DHRS13	chr17
ENSG00000139651.11	0.213234	5.3566	2.44177	0.0162188	0.213164	-3.6031	ZNF740	chr12
ENSG00000119760.16	-0.11738	6.25742	-2.44158	0.0162272	0.213164	-3.65698	SUPT7L	chr2
ENSG00000212664.5	-0.598002	-0.625783	-2.44124	0.0162414	0.213164	-3.13394	AC064799.1	chr15
ENSG00000204514.10	0.34471	4.80329	2.44114	0.016246	0.213164	-3.5555	ZNF814	chr19
ENSG00000223609.11	1.08921	5.14215	2.44077	0.0162617	0.213239	-3.57255	HBD	chr11
ENSG00000255435.7	0.501224	-1.7171	2.43994	0.0162969	0.213569	-3.10456	AP001267.3	chr11
ENSG00000166947.14	1.32593	2.55886	2.43962	0.0163107	0.213593	-3.3048	EPB42	chr15
ENSG00000275393.1	-0.795288	-3.27684	-2.43928	0.0163252	0.213593	-3.07461	AC018695.6	chr16
ENSG00000070731.11	-0.891227	0.129475	-2.4392	0.0163287	0.213593	-3.16242	ST6GALNAC2	chr17
ENSG00000163956.13	-0.374862	7.05262	-2.4384	0.0163629	0.213909	-3.69311	LRPAP1	chr4
ENSG00000237015.1	0.48834	-2.40553	2.43784	0.0163869	0.214054	-3.09229	AL031186.1	chr22
ENSG00000115286.20	-0.24273	5.08681	-2.43767	0.016394	0.214054	-3.59443	NDUFS7	chr19
ENSG00000170604.5	0.362969	4.1258	2.43683	0.0164303	0.214396	-3.49232	IRF2BP1	chr19
ENSG00000254198.1	-0.386181	-0.299882	-2.43657	0.0164417	0.214414	-3.15346	AC113191.1	chr8
ENSG00000003400.14	0.264191	5.25296	2.43542	0.0164909	0.214925	-3.60921	CASP10	chr2
ENSG00000233057.1	-0.51726	-2.28425	-2.43479	0.0165183	0.21505	-3.10215	EEF1A1P14	chr1
ENSG00000106348.18	-0.365385	6.3966	-2.43462	0.0165257	0.21505	-3.67918	IMPDH1	chr7
ENSG00000163463.11	-0.163193	5.45944	-2.43391	0.0165565	0.21505	-3.63047	KRTCAP2	chr1
ENSG00000139044.12	0.788958	-1.08492	2.43381	0.016561	0.21505	-3.13416	B4GALNT3	chr12
ENSG00000102265.12	-0.471476	6.32519	-2.43323	0.0165859	0.21505	-3.67936	TIMP1	chrX
ENSG00000185339.9	-0.720205	3.62871	-2.433	0.016596	0.21505	-3.44822	TCN2	chr22
ENSG00000187790.11	0.216489	3.25485	2.43287	0.0166015	0.21505	-3.39934	FANCM	chr14
ENSG00000140374.16	-0.171246	5.99551	-2.43286	0.0166019	0.21505	-3.66445	ETFA	chr15
ENSG00000107362.13	0.348966	5.39476	2.43285	0.0166026	0.21505	-3.62457	ABHD17B	chr9
ENSG00000107779.13	-0.889936	-0.111174	-2.43284	0.016603	0.21505	-3.1676	BMPR1A	chr10
ENSG00000169413.3	-0.92345	3.3613	-2.43265	0.0166112	0.21505	-3.4163	RNASE6	chr14
ENSG00000169242.12	0.90889	-0.103152	2.43223	0.0166293	0.215153	-3.16839	EFNA1	chr1
ENSG00000178449.9	-0.215306	3.73853	-2.43173	0.0166511	0.215187	-3.46326	COX14	chr12
ENSG00000286834.1	0.377529	-2.31983	2.43113	0.0166773	0.215187	-3.10811	AL360020.1	chr9
ENSG00000114902.14	-0.226735	5.86015	-2.4311	0.0166784	0.215187	-3.66142	SPCS1	chr3
ENSG00000256937.1	0.687239	-3.31148	2.43091	0.016687	0.215187	-3.09018	KRT17P8	chr12
ENSG00000118058.22	0.269948	7.2135	2.43035	0.0167113	0.215187	-3.71483	KMT2A	chr11
ENSG00000279267.1	0.44346	1.41471	2.43021	0.0167176	0.215187	-3.2417	AL078621.3	chr2
ENSG00000235245.1	-0.329777	0.950944	-2.43	0.0167266	0.215187	-3.21675	AL360181.2	chr10
ENSG00000179253.3	1.41268	-2.15289	2.42972	0.0167389	0.215187	-3.11261	AL162457.1	chr20
ENSG00000100558.9	1.01753	-1.30117	2.42955	0.0167465	0.215187	-3.13592	PLEK2	chr14
ENSG00000112787.13	0.277144	6.52029	2.4295	0.0167487	0.215187	-3.69414	FBRSL1	chr12
ENSG00000269318.1	0.297389	-0.865582	2.42939	0.0167532	0.215187	-3.15112	AC007292.2	chr19
ENSG00000103363.14	-0.232041	5.63598	-2.42921	0.0167612	0.215187	-3.6527	ELOB	chr16
ENSG00000241525.4	0.857936	0.418952	2.42917	0.0167629	0.215187	-3.19436	AC141424.1	chr17
ENSG00000262728.6	-0.405606	1.62264	-2.4286	0.0167878	0.215211	-3.25929	AC123768.3	chr15
ENSG00000227165.9	0.440837	-1.38728	2.42834	0.0167994	0.215211	-3.13772	WDR11-AS1	chr10
ENSG00000231169.4	-0.575256	-2.95485	-2.42831	0.0168005	0.215211	-3.1015	EEF1B2P1	chr15
ENSG00000146701.12	-0.22094	6.77839	-2.42804	0.0168126	0.215211	-3.70818	MDH2	chr7
ENSG00000196878.15	-0.936941	-0.169012	-2.42793	0.0168172	0.215211	-3.17609	LAMB3	chr1
ENSG00000204196.5	-0.400395	1.62748	-2.42775	0.0168252	0.215211	-3.26137	RPL12P16	chr2
ENSG00000150938.10	0.747302	3.3461	2.42712	0.0168529	0.215354	-3.4156	CRIM1	chr2
ENSG00000225187.1	0.374552	-1.86573	2.42704	0.0168565	0.215354	-3.12759	AC073283.1	chr2
ENSG00000134539.17	0.587234	1.36268	2.42651	0.01688	0.215525	-3.2465	KLRD1	chr12
ENSG00000172890.13	-0.169762	7.1556	-2.42592	0.0169059	0.215728	-3.72426	NADSYN1	chr11
ENSG00000115539.14	-0.204676	4.44989	-2.42502	0.0169458	0.216107	-3.56174	PDCL3	chr2
ENSG00000088179.9	0.272817	4.06069	2.42442	0.0169723	0.216316	-3.51336	PTPN4	chr2
ENSG00000283154.2	1.06845	0.444001	2.42286	0.0170416	0.217066	-3.20894	IQCJ-SCHIP1	chr3
ENSG00000153558.16	-0.4305	-0.403866	-2.42263	0.0170515	0.217066	-3.17968	FBXL2	chr3
ENSG00000237711.1	-0.516425	-1.40996	-2.42175	0.017091	0.21714	-3.15215	MTCO3P11	chr9
ENSG00000189319.14	0.251965	6.25476	2.42171	0.0170927	0.21714	-3.70071	FAM53B	chr10
ENSG00000145491.12	-0.775735	0.0437349	-2.42162	0.0170967	0.21714	-3.19654	ROPN1L	chr5
ENSG00000006194.10	0.187732	5.15507	2.42141	0.017106	0.21714	-3.63382	ZNF263	chr16
ENSG00000253578.1	-1.56461	-3.8739	-2.42136	0.0171081	0.21714	-3.10342	IGKV1-22	chr2
ENSG00000269955.2	-0.251243	4.21683	-2.42108	0.0171209	0.217173	-3.54472	FMC1-LUC7L2	chr7
ENSG00000259668.6	-0.685565	0.426213	-2.41995	0.0171714	0.217581	-3.21456	AC066613.1	chr15
ENSG00000172349.17	0.389367	5.6651	2.41969	0.0171828	0.217581	-3.67254	IL16	chr15
ENSG00000113119.12	-0.276108	3.02804	-2.41967	0.0171836	0.217581	-3.4057	TMCO6	chr5
ENSG00000106333.13	-0.505987	0.995562	-2.41778	0.0172685	0.218163	-3.24539	PCOLCE	chr7
ENSG00000287195.1	0.667003	-2.34837	2.41776	0.0172693	0.218163	-3.13421	AC131568.1	chr8
ENSG00000279691.1	-0.488821	-3.11324	-2.41765	0.0172745	0.218163	-3.12011	AC113410.3	chr5
ENSG00000175793.12	0.51064	-2.23974	2.41754	0.0172792	0.218163	-3.13734	SFN	chr1
ENSG00000198924.8	0.333057	3.33804	2.41751	0.0172806	0.218163	-3.44215	DCLRE1A	chr10
ENSG00000173915.16	-0.202737	5.01692	-2.41728	0.017291	0.218165	-3.63443	ATP5MD	chr10
ENSG00000267340.1	-0.621713	-3.38263	-2.41667	0.0173185	0.218383	-3.11805	AC060780.2	chr17
ENSG00000066697.14	0.351043	3.67571	2.41595	0.0173509	0.218559	-3.48507	MSANTD3	chr9
ENSG00000152601.17	-0.214241	8.69133	-2.41572	0.0173616	0.218559	-3.77886	MBNL1	chr3
ENSG00000175203.15	-0.13885	6.14414	-2.41568	0.0173631	0.218559	-3.71067	DCTN2	chr12
ENSG00000129749.3	0.445027	-0.718741	2.41502	0.0173933	0.218691	-3.18525	CHRNA10	chr11
ENSG00000143515.18	0.426544	5.5094	2.415	0.0173942	0.218691	-3.67212	ATP8B2	chr1
ENSG00000237668.1	-0.393495	-0.840045	-2.41453	0.0174154	0.218705	-3.18368	RPS15AP38	chr22
ENSG00000244124.1	-0.450536	-1.88682	-2.41422	0.0174295	0.218705	-3.15423	ATP1B3-AS1	chr3
ENSG00000198633.10	0.812282	-3.55341	2.41403	0.0174379	0.218705	-3.12033	ZNF534	chr19
ENSG00000137103.20	-0.67566	1.67648	-2.41389	0.0174446	0.218705	-3.29524	TMEM8B	chr9
ENSG00000144045.14	-0.536993	-2.68126	-2.41384	0.0174464	0.218705	-3.13579	DQX1	chr2
ENSG00000198162.12	0.183768	6.01442	2.41328	0.017472	0.218791	-3.70846	MAN1A2	chr1
ENSG00000142539.9	-1.38972	-4.26173	-2.41324	0.0174738	0.218791	-3.11677	AC020909.1	chr19
ENSG00000239405.1	0.83723	-3.96067	2.41216	0.0175231	0.219119	-3.12015	TMED10P2	chr3
ENSG00000106330.12	-0.38052	3.02545	-2.41187	0.0175363	0.219119	-3.42302	MOSPD3	chr7
ENSG00000131697.18	-0.259468	4.14241	-2.41184	0.0175375	0.219119	-3.55689	NPHP4	chr1
ENSG00000051009.10	-0.25704	5.80455	-2.41163	0.0175472	0.219119	-3.70252	FAM160A2	chr11
ENSG00000260329.1	0.557944	-1.67388	2.41154	0.0175513	0.219119	-3.16403	AC007541.1	chr12
ENSG00000285417.1	1.11129	3.05943	2.41116	0.0175689	0.219211	-3.41658	BX571818.1	chr1
ENSG00000005379.17	0.73068	6.5524	2.40993	0.017625	0.219517	-3.73676	TSPOAP1	chr17
ENSG00000189233.12	0.68238	-1.74553	2.40992	0.0176252	0.219517	-3.16522	NUGGC	chr8
ENSG00000110721.12	0.235462	5.26149	2.40951	0.0176441	0.219517	-3.66864	CHKA	chr11
ENSG00000239593.1	0.892192	-1.66093	2.40945	0.0176471	0.219517	-3.16765	AL513122.2	chr9
ENSG00000151789.12	1.4199	-1.73371	2.4093	0.0176539	0.219517	-3.16407	ZNF385D	chr3
ENSG00000135439.11	0.37269	5.32657	2.40927	0.0176551	0.219517	-3.67265	AGAP2	chr12
ENSG00000112130.17	0.213895	3.60628	2.40831	0.0176993	0.219571	-3.49566	RNF8	chr6
ENSG00000175414.7	0.548903	3.15697	2.40828	0.0177009	0.219571	-3.44033	ARL10	chr5
ENSG00000188242.4	0.282716	2.88328	2.40793	0.0177169	0.219571	-3.41266	AC010442.1	chr5
ENSG00000130821.16	0.845702	2.5481	2.40777	0.0177241	0.219571	-3.37671	SLC6A8	chrX
ENSG00000184792.16	1.07672	3.0697	2.40777	0.0177242	0.219571	-3.42512	OSBP2	chr22
ENSG00000140563.15	0.770769	5.21953	2.40771	0.0177267	0.219571	-3.66097	MCTP2	chr15
ENSG00000130749.10	0.206632	5.04173	2.40761	0.0177314	0.219571	-3.65539	ZC3H4	chr19
ENSG00000196323.14	0.231493	6.67206	2.40696	0.0177615	0.219816	-3.75111	ZBTB44	chr11
ENSG00000157837.16	0.18491	5.15036	2.40627	0.0177934	0.220045	-3.66771	SPPL3	chr12
ENSG00000229251.3	-0.575848	-1.29675	-2.40611	0.0178006	0.220045	-3.18771	HNRNPA1P8	chr7
ENSG00000279673.1	0.759324	-2.33284	2.40534	0.0178365	0.220221	-3.15932	AC092919.2	chr3
ENSG00000226321.5	-1.39399	-2.38871	-2.40518	0.0178439	0.220221	-3.15938	CROCC2	chr2
ENSG00000173698.18	-0.388326	-2.26059	-2.40514	0.0178457	0.220221	-3.16292	ADGRG2	chrX
ENSG00000105497.8	0.387452	3.13716	2.40449	0.0178755	0.220303	-3.4472	ZNF175	chr19
ENSG00000268107.6	0.563432	-0.85689	2.40408	0.0178948	0.220303	-3.20345	AC003005.1	chr19
ENSG00000184481.17	0.246721	4.88256	2.40402	0.0178976	0.220303	-3.64833	FOXO4	chrX
ENSG00000197905.9	-1.19472	-1.27882	-2.40377	0.0179092	0.220303	-3.19262	TEAD4	chr12
ENSG00000108556.10	-0.596162	1.59718	-2.40375	0.0179098	0.220303	-3.3115	CHRNE	chr17
ENSG00000198744.5	-0.636393	2.04296	-2.40366	0.0179143	0.220303	-3.3448	MTCO3P12	chr1
ENSG00000258476.6	-0.76154	0.482157	-2.40283	0.017953	0.220638	-3.25324	LINC02207	chr15
ENSG00000176731.12	-0.17397	5.06351	-2.40219	0.0179828	0.220638	-3.67214	RBIS	chr8
ENSG00000177398.18	1.39831	1.63401	2.40199	0.0179922	0.220638	-3.31609	UMODL1	chr21
ENSG00000188322.7	0.625525	0.411385	2.40181	0.0180003	0.220638	-3.25189	SBK1	chr16
ENSG00000253492.1	-0.995987	-2.68615	-2.40171	0.018005	0.220638	-3.15997	CDH12P3	chr5
ENSG00000150991.15	-0.323527	10.7928	-2.40127	0.0180257	0.220638	-3.83922	UBC	chr12
ENSG00000112941.14	0.264541	5.12031	2.40114	0.0180315	0.220638	-3.6758	TENT4A	chr5
ENSG00000129474.16	0.790583	-0.350885	2.40104	0.0180362	0.220638	-3.22562	AJUBA	chr14
ENSG00000233723.9	1.2932	-1.46796	2.4008	0.0180474	0.220638	-3.18962	LINC01122	chr2
ENSG00000175970.11	0.311016	5.68157	2.40047	0.0180628	0.220638	-3.71735	UNC119B	chr12
ENSG00000279494.1	0.668676	-2.32749	2.40044	0.0180645	0.220638	-3.16964	AL117328.2	chr22
ENSG00000130513.6	0.896868	-1.15886	2.40029	0.0180713	0.220638	-3.20115	GDF15	chr19
ENSG00000129951.18	-1.11188	4.06269	-2.4002	0.0180758	0.220638	-3.57171	PLPPR3	chr19
ENSG00000179242.16	1.16232	0.171431	2.39998	0.0180862	0.220639	-3.24642	CDH4	chr20
ENSG00000166200.15	-0.24379	6.5306	-2.39951	0.018108	0.220779	-3.76389	COPS2	chr15
ENSG00000259959.1	0.324568	1.44208	2.39916	0.0181246	0.220817	-3.31022	AC107068.1	chr4
ENSG00000187239.17	0.245819	7.53124	2.399	0.0181318	0.220817	-3.7939	FNBP1	chr9
ENSG00000139350.11	0.219474	4.28624	2.39861	0.0181505	0.220919	-3.59836	NEDD1	chr12
ENSG00000129226.14	-0.764552	7.03359	-2.39836	0.0181619	0.220932	-3.78313	CD68	chr17
ENSG00000274677.1	-0.490973	-0.474377	-2.39787	0.0181853	0.220948	-3.22929	AC040169.3	chr16
ENSG00000030419.16	1.02328	3.47252	2.3978	0.0181884	0.220948	-3.48981	IKZF2	chr2
ENSG00000255040.1	-0.57608	-1.30243	-2.39749	0.0182029	0.220948	-3.20528	MORF4L1P3	chr11
ENSG00000131979.19	0.522132	4.46683	2.39746	0.0182046	0.220948	-3.61691	GCH1	chr14
ENSG00000245149.4	-0.25555	2.61937	-2.39678	0.0182363	0.221208	-3.41175	RNF139-AS1	chr8
ENSG00000181090.21	0.159331	6.29009	2.39641	0.0182542	0.221298	-3.75977	EHMT1	chr9
ENSG00000159267.14	-0.2881	3.65773	-2.39584	0.0182807	0.221494	-3.53356	HLCS	chr21
ENSG00000198876.13	0.499784	5.09849	2.39545	0.0182995	0.221583	-3.68393	DCAF12	chr9
ENSG00000179943.8	0.207032	3.43222	2.39525	0.0183088	0.221583	-3.50381	FIZ1	chr19
ENSG00000177731.16	-0.2622	7.5049	-2.39417	0.0183602	0.222044	-3.80488	FLII	chr17
ENSG00000227508.6	0.844893	-2.64824	2.39401	0.0183677	0.222044	-3.17492	LINC01624	chr6
ENSG00000256340.8	-1.09426	-3.68846	-2.39334	0.0183995	0.222218	-3.15986	ABCC6P1	chr16
ENSG00000102048.16	1.0821	0.571956	2.39327	0.0184029	0.222218	-3.27695	ASB9	chrX
ENSG00000124374.9	0.452975	2.07907	2.39196	0.0184656	0.222758	-3.37138	PAIP2B	chr2
ENSG00000111790.14	0.286403	6.07856	2.39189	0.0184685	0.222758	-3.7591	FGFR1OP2	chr12
ENSG00000177697.19	-0.475885	5.41637	-2.39145	0.0184896	0.222887	-3.72376	CD151	chr11
ENSG00000240758.2	-0.686776	-2.20971	-2.39077	0.0185222	0.223154	-3.19326	AC010655.2	chr7
ENSG00000253710.4	0.246364	4.79977	2.39042	0.0185388	0.223228	-3.67109	ALG11	chr13
ENSG00000101605.12	0.46569	1.75603	2.38956	0.0185803	0.223505	-3.35179	MYOM1	chr18
ENSG00000115661.14	-0.179946	4.48758	-2.38924	0.0185956	0.223505	-3.64584	STK16	chr2
ENSG00000172803.18	0.377661	1.57929	2.38914	0.0186004	0.223505	-3.34053	SNX32	chr11
ENSG00000013619.14	0.846385	-0.687441	2.38907	0.0186036	0.223505	-3.23896	MAMLD1	chrX
ENSG00000241494.1	-0.516027	-1.43695	-2.38817	0.0186471	0.223785	-3.22035	AL355032.1	chr14
ENSG00000245281.8	-0.421924	-1.8943	-2.38815	0.0186479	0.223785	-3.20699	AC124242.1	chr8
ENSG00000110665.11	0.508248	6.18721	2.38727	0.0186904	0.224123	-3.77357	C11orf21	chr11
ENSG00000277559.1	-1.25342	-3.51545	-2.38695	0.018706	0.224123	-3.17451	AC018553.1	chr16
ENSG00000160716.6	0.35879	-2.5344	2.38691	0.0187076	0.224123	-3.19227	CHRNB2	chr1
ENSG00000079257.8	0.46843	3.53766	2.3867	0.0187181	0.224123	-3.53091	LXN	chr3
ENSG00000279765.3	-0.447429	1.43738	-2.38609	0.0187472	0.224195	-3.33847	AC013394.1	chr15
ENSG00000138646.9	0.543131	3.56322	2.38584	0.0187595	0.224195	-3.53667	HERC5	chr4
ENSG00000168297.16	-0.307932	6.08937	-2.38578	0.0187624	0.224195	-3.77559	PXK	chr3
ENSG00000075240.17	0.30188	6.16722	2.38569	0.018767	0.224195	-3.7774	GRAMD4	chr22
ENSG00000081985.11	1.22785	0.358657	2.38519	0.018791	0.224195	-3.28493	IL12RB2	chr1
ENSG00000245848.3	0.46652	6.71898	2.38512	0.0187943	0.224195	-3.80075	CEBPA	chr19
ENSG00000005022.6	-0.195416	8.05206	-2.38506	0.0187975	0.224195	-3.83675	SLC25A5	chrX
ENSG00000130119.16	0.161089	5.7863	2.38458	0.0188205	0.224304	-3.76053	GNL3L	chrX
ENSG00000177932.7	0.79181	1.95083	2.38444	0.0188276	0.224304	-3.37675	ZNF354C	chr5
ENSG00000181036.14	0.624411	0.028136	2.38406	0.0188458	0.224396	-3.27432	FCRL6	chr1
ENSG00000163596.16	-0.354453	3.10825	-2.38317	0.0188895	0.22479	-3.49532	ICA1L	chr2
ENSG00000184979.10	0.744348	1.49846	2.38252	0.0189209	0.225039	-3.3491	USP18	chr22
ENSG00000259709.1	0.647059	-2.46212	2.38216	0.0189386	0.225109	-3.20306	AC023906.4	chr15
ENSG00000154265.16	0.72813	2.81084	2.38197	0.0189479	0.225109	-3.45916	ABCA5	chr17
ENSG00000116062.15	0.236955	6.32368	2.38161	0.0189655	0.225193	-3.79408	MSH6	chr2
ENSG00000142512.15	0.646867	4.26796	2.38099	0.0189957	0.225222	-3.63029	SIGLEC10	chr19
ENSG00000089057.15	0.228362	5.5957	2.38085	0.0190027	0.225222	-3.7567	SLC23A2	chr20
ENSG00000174799.11	0.241164	4.72999	2.38077	0.0190065	0.225222	-3.68552	CEP135	chr4
ENSG00000062650.19	0.161593	6.45212	2.38064	0.0190126	0.225222	-3.80201	WAPL	chr10
ENSG00000115159.16	0.321067	5.32129	2.38048	0.0190207	0.225222	-3.73773	GPD2	chr2
ENSG00000006282.21	-0.387123	5.53193	-2.38021	0.019034	0.225255	-3.75659	SPATA20	chr17
ENSG00000203666.12	-0.328473	3.85955	-2.37946	0.0190705	0.225453	-3.59493	EFCAB2	chr1
ENSG00000138814.17	0.179067	5.71641	2.37944	0.0190719	0.225453	-3.76773	PPP3CA	chr4
ENSG00000127399.15	0.61418	2.28626	2.37879	0.0191034	0.225659	-3.41675	LRRC61	chr7
ENSG00000138101.18	0.263271	2.99094	2.37865	0.0191104	0.225659	-3.48859	DTNB	chr2
ENSG00000164483.17	0.537734	0.198511	2.37838	0.0191239	0.225694	-3.29252	SAMD3	chr6
ENSG00000106853.20	-0.801101	1.55125	-2.37773	0.019156	0.225948	-3.36422	PTGR1	chr9
ENSG00000204764.14	1.13613	0.495502	2.37722	0.0191811	0.226119	-3.30732	RANBP17	chr5
ENSG00000156453.13	0.876581	-1.87695	2.3769	0.0191968	0.226146	-3.22792	PCDH1	chr5
ENSG00000147117.7	0.580035	-3.02076	2.37674	0.0192046	0.226146	-3.20186	ZNF157	chrX
ENSG00000116198.13	0.229132	4.90106	2.37627	0.0192281	0.226298	-3.71241	CEP104	chr1
ENSG00000226525.5	-0.497805	-0.7482	-2.37489	0.0192962	0.226829	-3.2684	RPS7P10	chr13
ENSG00000177030.16	0.282804	5.25934	2.37487	0.0192975	0.226829	-3.74531	DEAF1	chr11
ENSG00000236552.2	-0.331559	3.77263	-2.37459	0.0193114	0.226829	-3.59446	RPL13AP5	chr10
ENSG00000183386.10	0.355605	4.75623	2.37447	0.0193172	0.226829	-3.69988	FHL3	chr1
ENSG00000183011.13	-0.329906	4.52753	-2.37429	0.0193263	0.226829	-3.68386	NAA38	chr17
ENSG00000230364.1	-0.814638	-2.90953	-2.37352	0.0193647	0.227145	-3.21122	RPL4P3	chr1
ENSG00000229473.2	-0.434999	1.53988	-2.37332	0.0193745	0.227145	-3.3723	RGS17P1	chr13
ENSG00000241020.1	-0.63525	-1.15993	-2.37292	0.0193944	0.227189	-3.25986	AP000873.1	chr11
ENSG00000145781.9	-0.265936	3.89522	-2.37272	0.0194044	0.227189	-3.61384	COMMD10	chr5
ENSG00000170271.11	0.738357	2.6286	2.3726	0.0194102	0.227189	-3.46127	FAXDC2	chr5
ENSG00000168228.15	0.164647	2.85203	2.37204	0.0194381	0.227313	-3.48831	ZCCHC4	chr4
ENSG00000143545.9	-0.657366	5.11101	-2.37197	0.019442	0.227313	-3.7438	RAB13	chr1
ENSG00000146285.14	0.667085	0.867163	2.37165	0.0194578	0.227338	-3.33602	SCML4	chr6
ENSG00000198612.11	-0.162524	5.11741	-2.3715	0.0194654	0.227338	-3.74505	COPS8	chr2
ENSG00000175115.12	0.209638	6.61893	2.37118	0.0194813	0.227364	-3.82945	PACS1	chr11
ENSG00000179091.5	-0.26335	6.24523	-2.37046	0.0195175	0.227364	-3.81705	CYC1	chr8
ENSG00000204613.11	1.19118	1.17154	2.37044	0.0195182	0.227364	-3.35501	TRIM10	chr6
ENSG00000253731.2	0.676383	0.791137	2.37015	0.0195331	0.227364	-3.33542	PCDHGA6	chr5
ENSG00000055208.19	0.273314	6.7116	2.36993	0.0195438	0.227364	-3.83533	TAB2	chr6
ENSG00000100055.21	0.538111	6.42316	2.36993	0.0195441	0.227364	-3.82279	CYTH4	chr22
ENSG00000004660.15	-0.35708	3.43999	-2.36989	0.0195462	0.227364	-3.56422	CAMKK1	chr17
ENSG00000004455.17	-0.339301	7.77215	-2.3697	0.0195558	0.227364	-3.86558	AK2	chr1
ENSG00000269609.6	0.323644	3.49765	2.3694	0.0195705	0.227364	-3.56672	RPARP-AS1	chr10
ENSG00000182957.16	0.336597	5.96327	2.36933	0.0195741	0.227364	-3.80335	SPATA13	chr13
ENSG00000256712.1	-0.403719	-2.90013	-2.36855	0.0196133	0.22754	-3.22112	AC134349.1	chr12
ENSG00000187080.9	0.802929	-3.8564	2.36831	0.0196255	0.22754	-3.20549	OR2AK2	chr1
ENSG00000167889.12	1.0586	-2.4057	2.36816	0.0196332	0.22754	-3.2313	MGAT5B	chr17
ENSG00000218426.5	-0.304544	2.39645	-2.36802	0.0196401	0.22754	-3.45217	AL590867.2	chr6
ENSG00000227694.1	-0.420034	-1.67362	-2.36797	0.0196425	0.22754	-3.25419	RPL23AP74	chr17
ENSG00000214541.3	-0.803161	-2.13727	-2.36776	0.0196533	0.227541	-3.24134	RPS4XP3	chr20
ENSG00000131149.19	0.257688	7.25645	2.367	0.0196918	0.227864	-3.85871	GSE1	chr16
ENSG00000167554.15	0.544212	0.403423	2.36654	0.0197148	0.227905	-3.32541	ZNF610	chr19
ENSG00000049089.15	-0.735692	4.39015	-2.3665	0.0197167	0.227905	-3.6855	COL9A2	chr1
ENSG00000272663.1	-0.375408	-2.29054	-2.36602	0.0197414	0.228067	-3.24058	AC093635.1	chr2
ENSG00000274349.4	0.441499	1.47005	2.36498	0.0197937	0.228528	-3.38459	ZNF658	chr9
ENSG00000122965.11	-0.161487	5.73401	-2.36481	0.0198027	0.228528	-3.80292	RBM19	chr12
ENSG00000145365.11	0.337744	3.63433	2.36409	0.0198389	0.228701	-3.59511	TIFA	chr4
ENSG00000150753.12	-0.235694	7.36431	-2.36396	0.019846	0.228701	-3.86906	CCT5	chr5
ENSG00000087338.5	0.217456	4.90765	2.36388	0.0198498	0.228701	-3.74029	GMCL1	chr2
ENSG00000151715.8	0.45605	-2.26701	2.36308	0.0198908	0.228874	-3.24615	TMEM45B	chr11
ENSG00000260879.1	0.415602	-0.789722	2.36286	0.0199018	0.228874	-3.29085	AL359258.2	chr1
ENSG00000163106.11	1.52036	1.68163	2.36267	0.0199116	0.228874	-3.40304	HPGDS	chr4
ENSG00000124535.16	0.256964	6.00435	2.36264	0.0199128	0.228874	-3.82078	WRNIP1	chr6
ENSG00000183850.14	0.679181	-0.48383	2.36253	0.0199184	0.228874	-3.30081	ZNF730	chr19
ENSG00000213542.3	-0.316791	0.519477	-2.36208	0.0199415	0.228946	-3.33978	AC007000.1	chr7
ENSG00000286715.1	-0.728881	-0.945237	-2.36198	0.0199466	0.228946	-3.28871	AL589863.2	chr10
ENSG00000103489.12	0.339625	6.47192	2.36178	0.0199568	0.228946	-3.84397	XYLT1	chr16
ENSG00000115241.11	-0.19195	6.65166	-2.36117	0.0199882	0.229104	-3.85403	PPM1G	chr2
ENSG00000279692.1	1.34069	-0.446051	2.36101	0.0199964	0.229104	-3.30384	AC110285.6	chr17
ENSG00000196209.13	-0.870658	4.37307	-2.36084	0.020005	0.229104	-3.69587	SIRPB2	chr20
ENSG00000242282.6	1.02719	-1.03753	2.36068	0.0200135	0.229104	-3.28578	AC108488.1	chr2
ENSG00000152443.13	0.321552	5.04584	2.36015	0.0200405	0.22929	-3.75946	ZNF776	chr19
ENSG00000226415.1	-0.367606	-0.598093	-2.35984	0.0200563	0.229299	-3.30389	TPI1P1	chr1
ENSG00000272931.1	0.373351	0.481324	2.35934	0.020082	0.229299	-3.34364	AC099568.2	chr1
ENSG00000182919.14	0.270732	4.17772	2.35934	0.0200824	0.229299	-3.67142	C11orf54	chr11
ENSG00000137133.11	-0.259605	3.39481	-2.3591	0.0200947	0.229299	-3.58174	HINT2	chr9
ENSG00000171219.9	0.539229	1.85147	2.35909	0.0200949	0.229299	-3.42369	CDC42BPG	chr11
ENSG00000111254.8	0.562905	-2.19897	2.35881	0.0201093	0.229341	-3.25614	AKAP3	chr12
ENSG00000225603.3	1.65255	-2.69704	2.35851	0.0201251	0.229398	-3.24234	AC244394.1	chr1
ENSG00000213672.8	-0.304379	3.37801	-2.35686	0.0202101	0.230162	-3.58478	NCKIPSD	chr3
ENSG00000166770.11	1.1874	2.08118	2.35663	0.0202217	0.230162	-3.4451	ZNF667-AS1	chr19
ENSG00000273061.1	-0.315405	-1.43725	-2.35658	0.0202244	0.230162	-3.28431	CDC37L1-DT	chr9
ENSG00000010539.11	0.31732	2.09123	2.35589	0.0202604	0.230448	-3.44976	ZNF200	chr16
ENSG00000186300.12	0.549994	2.58602	2.35568	0.0202713	0.23045	-3.49443	ZNF555	chr19
ENSG00000175471.19	-0.42846	5.08901	-2.35546	0.0202827	0.230457	-3.77887	MCTP1	chr5
ENSG00000171843.16	0.921662	3.26763	2.3551	0.0203011	0.230536	-3.56312	MLLT3	chr9
ENSG00000175768.13	-0.207772	5.08874	-2.35452	0.0203311	0.230536	-3.78031	TOMM5	chr9
ENSG00000249855.1	-0.491598	1.40944	-2.35442	0.0203365	0.230536	-3.40377	EEF1A1P19	chr5
ENSG00000107331.17	0.413615	6.532	2.35428	0.0203438	0.230536	-3.86257	ABCA2	chr9
ENSG00000261126.7	0.622958	-0.614077	2.35383	0.0203674	0.230536	-3.3144	RBFADN	chr18
ENSG00000256294.8	0.333236	2.00019	2.35374	0.0203722	0.230536	-3.44679	ZNF225	chr19
ENSG00000047579.19	0.198668	4.07313	2.35356	0.0203812	0.230536	-3.67303	DTNBP1	chr6
ENSG00000101846.7	-0.520112	3.09864	-2.35313	0.0204035	0.230536	-3.55988	STS	chrX
ENSG00000237476.1	-0.617978	0.932576	-2.35303	0.0204091	0.230536	-3.37905	LINC01637	chr22
ENSG00000260592.1	1.18023	-2.37065	2.35301	0.0204099	0.230536	-3.26174	AC130456.3	chr16
ENSG00000138029.14	-0.189099	6.69588	-2.3527	0.020426	0.230536	-3.87433	HADHB	chr2
ENSG00000277957.1	-0.39452	0.819713	-2.35265	0.0204287	0.230536	-3.37371	SENP3-EIF4A1	chr17
ENSG00000198521.11	0.499199	4.21224	2.35238	0.020443	0.230536	-3.68602	ZNF43	chr19
ENSG00000197558.12	-0.612039	1.73746	-2.35237	0.0204435	0.230536	-3.43074	SSPO	chr7
ENSG00000198205.6	0.4789	3.05943	2.35221	0.0204516	0.230536	-3.55209	ZXDA	chrX
ENSG00000155962.13	0.843728	2.46663	2.35152	0.0204877	0.23072	-3.49039	CLIC2	chrX
ENSG00000004399.12	0.401365	7.80382	2.35133	0.020498	0.23072	-3.90609	PLXND1	chr3
ENSG00000135766.9	0.553145	5.25461	2.3511	0.0205098	0.23072	-3.79431	EGLN1	chr1
ENSG00000266028.7	-0.427372	5.94058	-2.35094	0.0205182	0.23072	-3.84552	SRGAP2	chr1
ENSG00000148655.15	-0.576582	3.32107	-2.35087	0.0205219	0.23072	-3.59138	LRMDA	chr10
ENSG00000213199.8	-0.507046	0.147011	-2.35017	0.0205585	0.230906	-3.34919	ASIC3	chr7
ENSG00000253754.1	-0.445835	-2.90337	-2.34996	0.0205696	0.230906	-3.25744	AC087620.1	chr8
ENSG00000250031.1	-0.474687	-0.466394	-2.34941	0.0205984	0.230906	-3.3294	AC009927.1	chr8
ENSG00000239470.3	-0.669403	-1.96584	-2.34932	0.0206032	0.230906	-3.28298	AC011979.1	chr11
ENSG00000286342.1	1.0317	-1.62853	2.34929	0.0206047	0.230906	-3.28988	AC073210.3	chr7
ENSG00000226360.5	-0.394692	0.247402	-2.34927	0.0206058	0.230906	-3.35493	RPL10AP6	chr3
ENSG00000213740.2	-0.289227	-1.95141	-2.34903	0.0206185	0.230906	-3.28381	SERBP1P1	chrX
ENSG00000109775.11	-0.252668	2.8399	-2.34891	0.0206249	0.230906	-3.53861	UFSP2	chr4
ENSG00000260645.2	0.519453	-1.15405	2.34784	0.0206811	0.231414	-3.30915	AL359715.2	chr6
ENSG00000141858.12	0.28029	5.01308	2.34748	0.0207005	0.23151	-3.78562	SAMD1	chr19
ENSG00000225439.3	0.477503	0.804076	2.34708	0.0207215	0.23151	-3.38412	BOLA3-AS1	chr2
ENSG00000272894.5	-0.396533	0.739414	-2.34707	0.0207222	0.23151	-3.38132	AC004982.2	chr7
ENSG00000062716.13	-0.460705	7.30807	-2.34663	0.0207453	0.231546	-3.90616	VMP1	chr17
ENSG00000157514.16	-0.38612	9.62257	-2.34659	0.0207471	0.231546	-3.9477	TSC22D3	chrX
ENSG00000153933.10	0.370672	4.73748	2.34622	0.0207667	0.231644	-3.76121	DGKE	chr17
ENSG00000170468.8	0.243734	3.72124	2.34552	0.020804	0.231742	-3.64735	RIOX1	chr14
ENSG00000263535.2	-0.785324	-2.03488	-2.34542	0.0208092	0.231742	-3.28872	AK4P1	chr17
ENSG00000110171.20	-0.335612	2.86667	-2.34533	0.0208142	0.231742	-3.54969	TRIM3	chr11
ENSG00000133134.11	1.09835	0.816845	2.34524	0.0208189	0.231742	-3.38878	BEX2	chrX
ENSG00000214485.6	-0.259302	2.85562	-2.34487	0.0208384	0.231748	-3.54888	RPL7P1	chr5
ENSG00000135108.14	0.339303	3.43391	2.34482	0.0208412	0.231748	-3.61247	FBXO21	chr12
ENSG00000148606.13	0.21468	4.55775	2.34427	0.0208705	0.231749	-3.74826	POLR3A	chr10
ENSG00000273156.2	0.419507	-0.764704	2.34426	0.020871	0.231749	-3.32937	AC124016.2	chr4
ENSG00000198624.13	-0.37232	6.49618	-2.34421	0.0208738	0.231749	-3.88584	CCDC69	chr5
ENSG00000262655.4	1.40059	0.582678	2.34383	0.0208939	0.231852	-3.38088	SPON1	chr11
ENSG00000103647.12	-0.828154	-1.44447	-2.34334	0.0209198	0.23187	-3.31084	CORO2B	chr15
ENSG00000166167.18	0.272234	3.74849	2.34303	0.0209365	0.23187	-3.65524	BTRC	chr10
ENSG00000110881.11	-0.881299	-0.961357	-2.34291	0.020943	0.23187	-3.32681	ASIC1	chr12
ENSG00000186615.11	0.383595	0.835444	2.34275	0.0209514	0.23187	-3.39467	KTN1-AS1	chr14
ENSG00000234335.1	-0.485948	-1.89045	-2.34265	0.0209568	0.23187	-3.29844	RPS4XP11	chr10
ENSG00000245937.8	0.287843	3.4264	2.34245	0.0209676	0.23187	-3.61736	LINC01184	chr5
ENSG00000164638.10	-0.801653	-0.857758	-2.34238	0.0209715	0.23187	-3.33117	SLC29A4	chr7
ENSG00000110717.13	-0.183452	5.05242	-2.34172	0.0210065	0.232136	-3.80544	NDUFS8	chr11
ENSG00000100038.19	0.183058	4.62992	2.34147	0.0210201	0.232166	-3.76259	TOP3B	chr22
ENSG00000167774.2	-0.425535	0.208344	-2.34021	0.0210875	0.232791	-3.37204	AC010323.1	chr19
ENSG00000064309.14	-0.645695	-1.95965	-2.33981	0.021109	0.232907	-3.30207	CDON	chr11
ENSG00000258704.6	-0.264069	-1.09463	-2.33949	0.021126	0.232974	-3.32955	SRP54-AS1	chr14
ENSG00000141965.5	0.327721	3.24784	2.3389	0.0211581	0.232974	-3.60343	FEM1A	chr19
ENSG00000100450.13	0.632473	0.867045	2.33889	0.0211587	0.232974	-3.40431	GZMH	chr14
ENSG00000272182.1	-0.318926	0.854385	-2.33869	0.0211692	0.232974	-3.40436	AC135507.1	chr3
ENSG00000266524.3	1.05287	-3.16719	2.3386	0.0211739	0.232974	-3.27259	GDF10	chr10
ENSG00000153157.13	1.41958	-1.18183	2.33848	0.0211804	0.232974	-3.32382	SYCP2L	chr6
ENSG00000137965.11	0.584259	4.65045	2.3379	0.021212	0.233201	-3.76497	IFI44	chr1
ENSG00000160948.14	-0.210457	6.32223	-2.33693	0.0212643	0.233497	-3.89449	VPS28	chr8
ENSG00000246308.2	0.422285	-1.33611	2.33676	0.0212732	0.233497	-3.32591	AC116535.1	chr11
ENSG00000127831.11	0.475981	-0.241978	2.3367	0.0212767	0.233497	-3.36231	VIL1	chr2
ENSG00000233330.1	0.301553	-2.33863	2.33645	0.02129	0.233497	-3.29706	AL078581.2	chr6
ENSG00000130396.20	-0.835133	1.83421	-2.33604	0.0213125	0.233497	-3.47298	AFDN	chr6
ENSG00000260278.1	0.617	-0.77261	2.336	0.0213145	0.233497	-3.34553	AC098818.2	chr4
ENSG00000197956.10	-0.562959	7.0322	-2.33598	0.0213155	0.233497	-3.9221	S100A6	chr1
ENSG00000254721.1	-1.53036	-1.34118	-2.33572	0.02133	0.233537	-3.32873	AP000879.1	chr11
ENSG00000230650.1	1.06881	-3.77844	2.3349	0.0213742	0.233583	-3.26979	AC140479.2	chr2
ENSG00000166845.15	0.384146	2.34075	2.33468	0.0213863	0.233583	-3.51634	C18orf54	chr18
ENSG00000112584.13	0.189276	4.83754	2.33454	0.021394	0.233583	-3.79853	FAM120B	chr6
ENSG00000250326.2	0.448798	-0.497609	2.33431	0.0214064	0.233583	-3.35834	AC104596.1	chr4
ENSG00000279106.1	-0.456352	-2.77027	-2.33431	0.0214066	0.233583	-3.29097	AC009093.7	chr16
ENSG00000278090.3	1.3334	-2.20376	2.33429	0.0214077	0.233583	-3.30236	LUNAR1	chr15
ENSG00000279801.1	0.557192	-2.567	2.33404	0.021421	0.233583	-3.29555	AC111170.3	chr17
ENSG00000185019.17	0.238901	3.13878	2.33403	0.0214217	0.233583	-3.60187	UBOX5	chr20
ENSG00000279513.1	-0.538122	-2.30987	-2.33362	0.0214442	0.233676	-3.30422	AL157902.2	chr1
ENSG00000196081.9	0.379099	1.81006	2.33335	0.0214585	0.233676	-3.47495	ZNF724	chr19
ENSG00000234284.7	0.347397	1.17702	2.33313	0.0214709	0.233676	-3.43327	ZNF879	chr5
ENSG00000130544.12	0.272644	3.37311	2.33302	0.0214767	0.233676	-3.63133	ZNF557	chr19
ENSG00000059145.18	0.321761	3.55553	2.33287	0.0214849	0.233676	-3.65317	UNKL	chr16
ENSG00000167081.18	-1.00885	4.19032	-2.33178	0.0215442	0.233797	-3.73716	PBX3	chr9
ENSG00000152422.15	-0.315915	2.80972	-2.33156	0.0215562	0.233797	-3.57263	XRCC4	chr5
ENSG00000117174.11	0.190514	4.73636	2.33149	0.0215604	0.233797	-3.79503	ZNHIT6	chr1
ENSG00000074855.11	-0.398421	3.82362	-2.3313	0.0215708	0.233797	-3.69581	ANO8	chr19
ENSG00000230832.3	0.744408	-3.35079	2.33127	0.0215726	0.233797	-3.28372	AC241584.1	chr1
ENSG00000186272.12	0.286079	2.45119	2.33127	0.0215726	0.233797	-3.5342	ZNF17	chr19
ENSG00000251259.1	-0.429295	0.360676	-2.33126	0.0215727	0.233797	-3.39666	AC004069.1	chr4
ENSG00000154654.15	-1.21544	-1.71578	-2.33081	0.0215975	0.233803	-3.32702	NCAM2	chr21
ENSG00000269968.1	-0.613818	0.674841	-2.33015	0.0216336	0.233803	-3.41334	AC006064.4	chr12
ENSG00000061938.19	0.2448	6.99747	2.33011	0.0216357	0.233803	-3.93286	TNK2	chr3
ENSG00000112697.16	-0.254007	7.40631	-2.32988	0.0216484	0.233803	-3.94537	TMEM30A	chr6
ENSG00000138398.16	0.180242	6.15673	2.32985	0.0216501	0.233803	-3.90117	PPIG	chr2
ENSG00000162384.14	-0.184377	4.79822	-2.32977	0.0216549	0.233803	-3.80841	CZIB	chr1
ENSG00000235609.7	0.695703	1.68706	2.3297	0.0216588	0.233803	-3.47331	AF127577.4	chr21
ENSG00000107020.10	-0.24514	3.16664	-2.32966	0.0216608	0.233803	-3.61734	PLGRKT	chr9
ENSG00000214654.8	0.294581	0.323422	2.32844	0.0217279	0.234409	-3.40064	B3GNT10	chr9
ENSG00000185065.6	0.316132	-1.35767	2.32754	0.0217775	0.234753	-3.34402	AC000068.1	chr22
ENSG00000285948.1	-0.515756	-2.68205	-2.32746	0.0217818	0.234753	-3.30645	AC123768.5	chr15
ENSG00000221983.8	-0.205742	9.00408	-2.32703	0.0218055	0.23489	-3.98178	UBA52	chr19
ENSG00000100412.16	-0.206927	6.48078	-2.32635	0.0218433	0.235005	-3.92428	ACO2	chr22
ENSG00000068438.15	-0.147936	4.7955	-2.32577	0.0218754	0.235005	-3.81661	FTSJ1	chrX
ENSG00000179523.5	0.304182	2.69076	2.32565	0.0218821	0.235005	-3.56999	EIF3J-DT	chr15
ENSG00000188672.18	1.07356	0.843748	2.32564	0.021883	0.235005	-3.43077	RHCE	chr1
ENSG00000176946.12	-0.169433	5.06844	-2.32561	0.0218844	0.235005	-3.84186	THAP4	chr2
ENSG00000214711.10	0.813988	-0.846238	2.32554	0.0218884	0.235005	-3.36336	CAPN14	chr2
ENSG00000232160.7	-0.338102	1.23228	-2.32545	0.0218931	0.235005	-3.45297	RAP2C-AS1	chrX
ENSG00000179532.12	-0.311982	4.95453	-2.32471	0.0219344	0.235213	-3.83447	DNHD1	chr11
ENSG00000169189.17	-0.209125	4.97056	-2.32468	0.0219359	0.235213	-3.83555	NSMCE1	chr16
ENSG00000282651.2	-1.54571	-3.76201	-2.32437	0.0219533	0.235213	-3.29097	IGHV5-10-1	chr14
ENSG00000274944.4	0.698843	-3.65943	2.32431	0.0219566	0.235213	-3.2919	AL139260.3	chr1
ENSG00000138617.15	0.230853	3.72376	2.32289	0.0220357	0.235832	-3.6961	PARP16	chr15
ENSG00000166974.13	0.283519	6.28764	2.32278	0.0220417	0.235832	-3.92207	MAPRE2	chr18
ENSG00000151067.22	0.669669	0.0935178	2.32198	0.0220866	0.235832	-3.40463	CACNA1C	chr12
ENSG00000182150.16	0.193118	4.64078	2.32162	0.0221065	0.235832	-3.80654	ERCC6L2	chr9
ENSG00000124160.12	0.25831	4.38937	2.32157	0.0221097	0.235832	-3.77855	NCOA5	chr20
[truncated: 19,362 more rows]
