# Supplementary material for: SF3B1 mutations provide genetic vulnerability to copper ionophores in human acute myeloid leukemia
Source: Sci Adv. 2024 Mar 22;10(12):eadl4018. doi: 10.1126/sciadv.adl4018 (PMC10959413; doi:10.1126/sciadv.adl4018)
Supplement: Supplementary file 2 — Tables S1 to S8 [file sciadv.adl4018_data_files_s1_to_s8.zip › adl4018_Data_file_S1.xlsx]

## Sheet: Discovery screen
Patient ID	% inhibition S767 at 1uM	Cytogenetic group	Cytogenetic risk
05H094	68.7971	Normal karyotype	intermediate cytogenetics
05H186	46.5609	Normal karyotype	intermediate cytogenetics
06H021	85.0928	Normal karyotype	intermediate cytogenetics
06H088	-8.80074	MLL translocations (+MLL FISH positive) (Irrespective of additional cytogenetic abnormalities)	adverse cytogenetics
06H089	47.0974	Intermediate abnormal karyotype (except isolated trisomy/tetrasomy 8)	intermediate cytogenetics
06H117	44.2479	MLL translocations (+MLL FISH positive) (Irrespective of additional cytogenetic abnormalities)	adverse cytogenetics
06H143	71.0305	Intermediate abnormal karyotype (except isolated trisomy/tetrasomy 8)	intermediate cytogenetics
06H146	45.0654	Normal karyotype	intermediate cytogenetics
07H003	25.4968	MLL translocations (+MLL FISH positive) (Irrespective of additional cytogenetic abnormalities)	adverse cytogenetics
07H069	53.9426	Intermediate abnormal karyotype (except isolated trisomy/tetrasomy 8)	intermediate cytogenetics
07H089	59.84	Normal karyotype	intermediate cytogenetics
07H125	80.5921	Normal karyotype	intermediate cytogenetics
07H135	69.4045	Normal karyotype	intermediate cytogenetics
08H018	77.1981	Complex (3 and more chromosomal abnormalities)	adverse cytogenetics
08H021	26.871	MLL translocations (+MLL FISH positive) (Irrespective of additional cytogenetic abnormalities)	intermediate cytogenetics
08H049	45.2875	NUP98-NSD1(normal karyotype)	intermediate cytogenetics
08H082	14.9845	Normal karyotype	intermediate cytogenetics
08H085	34.1335	MLL translocations (+MLL FISH positive) (Irrespective of additional cytogenetic abnormalities)	adverse cytogenetics
08H112	57.8486	Normal karyotype	intermediate cytogenetics
08H113	47.8653	Normal karyotype	intermediate cytogenetics
09H016	47.1867	inv(16)(p13.1q22)/t(16;16)(p13.1;q22)/CBFB-MYH11 (Irrespective of additional cytogenetic abnormalities)	favorable cytogenetics
09H026	75.9742	Normal karyotype	intermediate cytogenetics
09H031	23.5034	Normal karyotype	intermediate cytogenetics
09H046	64.9182	Monosomy17/del17p (less than 3 chromosomal abnormalities)	adverse cytogenetics
09H054	53.0059	Complex (3 and more chromosomal abnormalities)	adverse cytogenetics
09H090	23.7545	Intermediate abnormal karyotype (except isolated trisomy/tetrasomy 8)	intermediate cytogenetics
09H106	15.1066	Normal karyotype	intermediate cytogenetics
09H115	19.1064	Normal karyotype	intermediate cytogenetics
10H007	45.1035	Hyperdiploid numerical abnormalities only	adverse cytogenetics
10H008	22.11	inv(16)(p13.1q22)/t(16;16)(p13.1;q22)/CBFB-MYH11 (Irrespective of additional cytogenetic abnormalities)	favorable cytogenetics
10H029	23.3712	Intermediate abnormal karyotype (except isolated trisomy/tetrasomy 8)	intermediate cytogenetics
10H063	74.7635	EVI1 rearrangements (+EVI1 FISH positive) (Irrespective of additional cytogenetic abnormalities)	adverse cytogenetics
10H109	79.4946	Intermediate abnormal karyotype (except isolated trisomy/tetrasomy 8)	intermediate cytogenetics
10H113	65.8795	Complex (3 and more chromosomal abnormalities)	adverse cytogenetics
10H115	77.372	Normal karyotype	intermediate cytogenetics
10H127	60.7626	MLL translocations (+MLL FISH positive) (Irrespective of additional cytogenetic abnormalities)	intermediate cytogenetics
10H161	31.5059	Trisomy/tetrasomy 8 (isolated)	intermediate cytogenetics
10H174	62.4232	Complex (3 and more chromosomal abnormalities)	adverse cytogenetics
11H006	18.5329	Normal karyotype	intermediate cytogenetics
11H008	66.1989	Intermediate abnormal karyotype (except isolated trisomy/tetrasomy 8)	intermediate cytogenetics
11H019	23.3626	Intermediate abnormal karyotype (except isolated trisomy/tetrasomy 8)	intermediate cytogenetics
11H046	77.7705	Normal karyotype	intermediate cytogenetics
11H138	67.1428	Hyperdiploid numerical abnormalities only	adverse cytogenetics
11H157	88.6232	Normal karyotype	intermediate cytogenetics
11H160	68.9694	NUP98-NSD1(normal karyotype)	intermediate cytogenetics
12H030	86.0938	Intermediate abnormal karyotype (except isolated trisomy/tetrasomy 8)	intermediate cytogenetics
12H106	53.081	Complex (3 and more chromosomal abnormalities)	adverse cytogenetics
12H171	56.776	Normal karyotype	intermediate cytogenetics
12H173	29.7895	Intermediate abnormal karyotype (except isolated trisomy/tetrasomy 8)	intermediate cytogenetics
13H048	67.0188	Normal karyotype	intermediate cytogenetics
13H073	36.6757	Normal karyotype	intermediate cytogenetics
13H114	42.5888	Normal karyotype	intermediate cytogenetics
13H141	70.8681	Complex (3 and more chromosomal abnormalities)	adverse cytogenetics
13H150	94.6664	Complex (3 and more chromosomal abnormalities)	adverse cytogenetics
14H001	24.7087	Normal karyotype	intermediate cytogenetics
14H019	80.5894	Normal karyotype	intermediate cytogenetics

## Sheet: Validation screen
Patient ID	S767 IC50 (nM)	Cytogenetic group	Cytogenetic risk
02H017	1783	MLL translocations (+MLL FISH positive) (Irrespective of additional cytogenetic abnormalities)	adverse cytogenetics
02H033	3501	MLL translocations (+MLL FISH positive) (Irrespective of additional cytogenetic abnormalities)	adverse cytogenetics
02H060	404	Intermediate abnormal karyotype (except isolated trisomy/tetrasomy 8)	intermediate cytogenetics
03H041	1461	NUP98-NSD1(normal karyotype)	intermediate cytogenetics
03H094	1038	Complex (3 and more chromosomal abnormalities)	adverse cytogenetics
03H109	1933	inv(16)(p13.1q22)/t(16;16)(p13.1;q22)/CBFB-MYH11 (Irrespective of additional cytogenetic abnormalities)	favorable cytogenetics
03H112	2693	inv(16)(p13.1q22)/t(16;16)(p13.1;q22)/CBFB-MYH11 (Irrespective of additional cytogenetic abnormalities)	favorable cytogenetics
03H119	1130	Normal karyotype	intermediate cytogenetics
04H050	2231	EVI1 rearrangements (+EVI1 FISH positive) (Irrespective of additional cytogenetic abnormalities)	adverse cytogenetics
04H063	1439	EVI1 rearrangements (+EVI1 FISH positive) (Irrespective of additional cytogenetic abnormalities)	adverse cytogenetics
04H078	994	Normal karyotype	intermediate cytogenetics
04H121	1902	MLL translocations (+MLL FISH positive) (Irrespective of additional cytogenetic abnormalities)	adverse cytogenetics
05H031	861	Monosomy 5/ 5q-/Monosomy 7/ 7q- (less than 3 chromosomal abnormalities)	adverse cytogenetics
05H072	3351	t(15;17)(q24;q21)/PML-RARA (Irrespective of additional cytogenetic abnormalities)	favorable cytogenetics
05H078	1487	Normal karyotype	intermediate cytogenetics
05H094	2243	Normal karyotype	intermediate cytogenetics
05H097	1568	Normal karyotype	intermediate cytogenetics
05H113	1701.57	inv(16)(p13.1q22)/t(16;16)(p13.1;q22)/CBFB-MYH11 (Irrespective of additional cytogenetic abnormalities)	favorable cytogenetics
05H118	1667.07	t(8;21)(q22;q22)/RUNX1-RUNX1T1 (Irrespective of additional cytogenetic abnormalities)	favorable cytogenetics
05H149	1457	Normal karyotype	intermediate cytogenetics
06H004	1801	Complex (3 and more chromosomal abnormalities)	adverse cytogenetics
06H014	1052	Monosomy 5/ 5q-/Monosomy 7/ 7q- (less than 3 chromosomal abnormalities)	adverse cytogenetics
06H045	596	Intermediate abnormal karyotype (except isolated trisomy/tetrasomy 8)	intermediate cytogenetics
06H063	2086.67	inv(16)(p13.1q22)/t(16;16)(p13.1;q22)/CBFB-MYH11 (Irrespective of additional cytogenetic abnormalities)	favorable cytogenetics
06H073	1426	MLL translocations (+MLL FISH positive) (Irrespective of additional cytogenetic abnormalities)	adverse cytogenetics
06H088	2884	MLL translocations (+MLL FISH positive) (Irrespective of additional cytogenetic abnormalities)	adverse cytogenetics
06H117	2406	MLL translocations (+MLL FISH positive) (Irrespective of additional cytogenetic abnormalities)	adverse cytogenetics
06H122	1640	Normal karyotype	intermediate cytogenetics
06H146	2678	Normal karyotype	intermediate cytogenetics
07H005	2718	Normal karyotype	intermediate cytogenetics
07H034	2370	Complex (3 and more chromosomal abnormalities)	adverse cytogenetics
07H038	1639	Complex (3 and more chromosomal abnormalities)	adverse cytogenetics
07H042	1715	Normal karyotype	intermediate cytogenetics
07H045	2982	MLL translocations (+MLL FISH positive) (Irrespective of additional cytogenetic abnormalities)	adverse cytogenetics
07H099	2508	inv(16)(p13.1q22)/t(16;16)(p13.1;q22)/CBFB-MYH11 (Irrespective of additional cytogenetic abnormalities)	favorable cytogenetics
07H107	2001	Normal karyotype	intermediate cytogenetics
07H125	1489	Normal karyotype	intermediate cytogenetics
07H135	2313	Normal karyotype	intermediate cytogenetics
07H137	2460	t(8;21)(q22;q22)/RUNX1-RUNX1T1 (Irrespective of additional cytogenetic abnormalities)	favorable cytogenetics
07H144	2905	inv(16)(p13.1q22)/t(16;16)(p13.1;q22)/CBFB-MYH11 (Irrespective of additional cytogenetic abnormalities)	favorable cytogenetics
07H151	2411	Intermediate abnormal karyotype (except isolated trisomy/tetrasomy 8)	intermediate cytogenetics
07H156	928	Complex (3 and more chromosomal abnormalities)	adverse cytogenetics
08H021	2834	MLL translocations (+MLL FISH positive) (Irrespective of additional cytogenetic abnormalities)	intermediate cytogenetics
08H022	1153	Complex (3 and more chromosomal abnormalities)	adverse cytogenetics
08H034	2491	t(8;21)(q22;q22)/RUNX1-RUNX1T1 (Irrespective of additional cytogenetic abnormalities)	favorable cytogenetics
08H063	2722	Trisomy/tetrasomy 8 (isolated)	intermediate cytogenetics
08H065	1075	Intermediate abnormal karyotype (except isolated trisomy/tetrasomy 8)	intermediate cytogenetics
08H072	3053.21	t(8;21)(q22;q22)/RUNX1-RUNX1T1 (Irrespective of additional cytogenetic abnormalities)	favorable cytogenetics
08H085	2184	MLL translocations (+MLL FISH positive) (Irrespective of additional cytogenetic abnormalities)	adverse cytogenetics
08H087	2734	Normal karyotype	intermediate cytogenetics
08H088	2502	Trisomy/tetrasomy 8 (isolated)	intermediate cytogenetics
08H099	3639	inv(16)(p13.1q22)/t(16;16)(p13.1;q22)/CBFB-MYH11 (Irrespective of additional cytogenetic abnormalities)	favorable cytogenetics
08H118	1431	EVI1 rearrangements (+EVI1 FISH positive) (Irrespective of additional cytogenetic abnormalities)	adverse cytogenetics
09H010	1558	MLL translocations (+MLL FISH positive) (Irrespective of additional cytogenetic abnormalities)	intermediate cytogenetics
09H032	3116	MLL translocations (+MLL FISH positive) (Irrespective of additional cytogenetic abnormalities)	intermediate cytogenetics
09H040	3072	t(8;21)(q22;q22)/RUNX1-RUNX1T1 (Irrespective of additional cytogenetic abnormalities)	favorable cytogenetics
09H043	994	Normal karyotype	intermediate cytogenetics
09H045	1065	Complex (3 and more chromosomal abnormalities)	adverse cytogenetics
09H054	1559	Complex (3 and more chromosomal abnormalities)	adverse cytogenetics
09H058	2868	Normal karyotype	intermediate cytogenetics
09H066	1578.94	inv(16)(p13.1q22)/t(16;16)(p13.1;q22)/CBFB-MYH11 (Irrespective of additional cytogenetic abnormalities)	favorable cytogenetics
09H078	1669	Complex (3 and more chromosomal abnormalities)	adverse cytogenetics
09H079	1544	Normal karyotype	intermediate cytogenetics
09H083	1309	Normal karyotype	intermediate cytogenetics
09H089	870	Complex (3 and more chromosomal abnormalities)	adverse cytogenetics
09H094	2589	Intermediate abnormal karyotype (except isolated trisomy/tetrasomy 8)	intermediate cytogenetics
09H111	2550	Normal karyotype	intermediate cytogenetics
09H113	2867	Normal karyotype	intermediate cytogenetics
09H115	2936	Normal karyotype	intermediate cytogenetics
10H005	4101	Intermediate abnormal karyotype (except isolated trisomy/tetrasomy 8)	intermediate cytogenetics
10H007	1103	Hyperdiploid numerical abnormalities only	adverse cytogenetics
10H014	3331	Complex (3 and more chromosomal abnormalities)	adverse cytogenetics
10H022	2874	MLL translocations (+MLL FISH positive) (Irrespective of additional cytogenetic abnormalities)	intermediate cytogenetics
10H026	2890	Normal karyotype	intermediate cytogenetics
10H038	2953	NUP98-NSD1(normal karyotype)	intermediate cytogenetics
10H046	2685	EVI1 rearrangements (+EVI1 FISH positive) (Irrespective of additional cytogenetic abnormalities)	adverse cytogenetics
10H051	1213	Complex (3 and more chromosomal abnormalities)	adverse cytogenetics
10H070	2192	Complex (3 and more chromosomal abnormalities)	adverse cytogenetics
10H107	1025	EVI1 rearrangements (+EVI1 FISH positive) (Irrespective of additional cytogenetic abnormalities)	adverse cytogenetics
10H113	1335	Complex (3 and more chromosomal abnormalities)	adverse cytogenetics
10H127	1519	MLL translocations (+MLL FISH positive) (Irrespective of additional cytogenetic abnormalities)	intermediate cytogenetics
11H002	1100	Complex (3 and more chromosomal abnormalities)	adverse cytogenetics
11H022	2627	inv(16)(p13.1q22)/t(16;16)(p13.1;q22)/CBFB-MYH11 (Irrespective of additional cytogenetic abnormalities)	favorable cytogenetics
11H046	1649	Normal karyotype	intermediate cytogenetics
11H103	642	Complex (3 and more chromosomal abnormalities)	adverse cytogenetics
11H104	3827	inv(16)(p13.1q22)/t(16;16)(p13.1;q22)/CBFB-MYH11 (Irrespective of additional cytogenetic abnormalities)	favorable cytogenetics
11H127	2168	Complex (3 and more chromosomal abnormalities)	adverse cytogenetics
11H138	895	Hyperdiploid numerical abnormalities only	adverse cytogenetics
11H145	712	Complex (3 and more chromosomal abnormalities)	adverse cytogenetics
11H151	1560	Normal karyotype	intermediate cytogenetics
11H179	1604	inv(16)(p13.1q22)/t(16;16)(p13.1;q22)/CBFB-MYH11 (Irrespective of additional cytogenetic abnormalities)	favorable cytogenetics
11H187	2751	Complex (3 and more chromosomal abnormalities)	adverse cytogenetics
11H205	1029	EVI1 rearrangements (+EVI1 FISH positive) (Irrespective of additional cytogenetic abnormalities)	adverse cytogenetics
12H042	4234	inv(16)(p13.1q22)/t(16;16)(p13.1;q22)/CBFB-MYH11 (Irrespective of additional cytogenetic abnormalities)	favorable cytogenetics
12H045	1727	t(8;21)(q22;q22)/RUNX1-RUNX1T1 (Irrespective of additional cytogenetic abnormalities)	favorable cytogenetics
12H058	704	Complex (3 and more chromosomal abnormalities)	adverse cytogenetics
12H079	2624	Intermediate abnormal karyotype (except isolated trisomy/tetrasomy 8)	intermediate cytogenetics
12H091	4125	Normal karyotype	intermediate cytogenetics
12H096	3054	Complex (3 and more chromosomal abnormalities)	adverse cytogenetics
12H106	2935	Complex (3 and more chromosomal abnormalities)	adverse cytogenetics
12H117	1576	Complex (3 and more chromosomal abnormalities)	adverse cytogenetics
12H139	1244	t(15;17)(q24;q21)/PML-RARA (Irrespective of additional cytogenetic abnormalities)	favorable cytogenetics
12H148	1391	EVI1 rearrangements (+EVI1 FISH positive) (Irrespective of additional cytogenetic abnormalities)	adverse cytogenetics
12H151	771	Intermediate abnormal karyotype (except isolated trisomy/tetrasomy 8)	intermediate cytogenetics
12H165	6532	inv(16)(p13.1q22)/t(16;16)(p13.1;q22)/CBFB-MYH11 (Irrespective of additional cytogenetic abnormalities)	favorable cytogenetics
12H166	2148	t(8;21)(q22;q22)/RUNX1-RUNX1T1 (Irrespective of additional cytogenetic abnormalities)	favorable cytogenetics
12H175	1123	Normal karyotype	intermediate cytogenetics
12H181	1616	Normal karyotype	intermediate cytogenetics
12H183	4096	t(8;21)(q22;q22)/RUNX1-RUNX1T1 (Irrespective of additional cytogenetic abnormalities)	favorable cytogenetics
13H006	676	Complex (3 and more chromosomal abnormalities)	adverse cytogenetics
13H012	1218	Intermediate abnormal karyotype (except isolated trisomy/tetrasomy 8)	intermediate cytogenetics
13H018	1054	Complex (3 and more chromosomal abnormalities)	adverse cytogenetics
13H056	1803	Complex (3 and more chromosomal abnormalities)	adverse cytogenetics
13H058	1148	Normal karyotype	intermediate cytogenetics
13H065	2251	Intermediate abnormal karyotype (except isolated trisomy/tetrasomy 8)	intermediate cytogenetics
13H100	3341	Intermediate abnormal karyotype (except isolated trisomy/tetrasomy 8)	intermediate cytogenetics
13H120	1145	inv(16)(p13.1q22)/t(16;16)(p13.1;q22)/CBFB-MYH11 (Irrespective of additional cytogenetic abnormalities)	favorable cytogenetics
13H141	2291	Complex (3 and more chromosomal abnormalities)	adverse cytogenetics
13H150	671	Complex (3 and more chromosomal abnormalities)	adverse cytogenetics
13H170	1550	Normal karyotype	intermediate cytogenetics
13H186	1333	Intermediate abnormal karyotype (except isolated trisomy/tetrasomy 8)	intermediate cytogenetics
14H012	1366	Intermediate abnormal karyotype (except isolated trisomy/tetrasomy 8)	intermediate cytogenetics
14H017	1998	Intermediate abnormal karyotype (except isolated trisomy/tetrasomy 8)	intermediate cytogenetics
14H023	1726	EVI1 rearrangements (+EVI1 FISH positive) (Irrespective of additional cytogenetic abnormalities)	adverse cytogenetics
14H027	923	Intermediate abnormal karyotype (except isolated trisomy/tetrasomy 8)	intermediate cytogenetics
14H049	2499	Normal karyotype	intermediate cytogenetics
14H053	1776	MLL translocations (+MLL FISH positive) (Irrespective of additional cytogenetic abnormalities)	intermediate cytogenetics
14H109	845	Normal karyotype	intermediate cytogenetics
14H119	1338	Complex (3 and more chromosomal abnormalities)	adverse cytogenetics
15H002	781	Trisomy/tetrasomy 8 (isolated)	intermediate cytogenetics
15H003	2241	MLL translocations (+MLL FISH positive) (Irrespective of additional cytogenetic abnormalities)	intermediate cytogenetics
15H013	2392	Normal karyotype	intermediate cytogenetics
15H027	1371	Complex (3 and more chromosomal abnormalities)	adverse cytogenetics
15H037	2179	Complex (3 and more chromosomal abnormalities)	adverse cytogenetics
15H049	857	NUP98 translocations (+NUP98 FISH positive) (Irrespective of additional cytogenetic abnormalities)	intermediate cytogenetics
15H058	1428	Complex (3 and more chromosomal abnormalities)	adverse cytogenetics
15H059	850	Normal karyotype	intermediate cytogenetics
15H065	2186	Complex (3 and more chromosomal abnormalities)	adverse cytogenetics
15H068	2359	Normal karyotype	intermediate cytogenetics
16H027	1945	Complex (3 and more chromosomal abnormalities)	adverse cytogenetics
16H042	2193	Complex (3 and more chromosomal abnormalities)	adverse cytogenetics
16H073	2178	MLL translocations (+MLL FISH positive) (Irrespective of additional cytogenetic abnormalities)	adverse cytogenetics
16H089	932	Normal karyotype	intermediate cytogenetics
16H099	1197	Normal karyotype	intermediate cytogenetics
16H105	1728	Normal karyotype	intermediate cytogenetics
16H107	1420	Normal karyotype	intermediate cytogenetics
16H108	1623	Normal karyotype	intermediate cytogenetics
16H119	1758	Intermediate abnormal karyotype (except isolated trisomy/tetrasomy 8)	intermediate cytogenetics
16H129	1142	Normal karyotype	intermediate cytogenetics
17H037	1195	MLL translocations (+MLL FISH positive) (Irrespective of additional cytogenetic abnormalities)	adverse cytogenetics
17H059	2351	Trisomy/tetrasomy 8 (isolated)	intermediate cytogenetics
17H209	2782	Complex (3 and more chromosomal abnormalities)	adverse cytogenetics
17H210	2423	EVI1 rearrangements (+EVI1 FISH positive) (Irrespective of additional cytogenetic abnormalities)	adverse cytogenetics
18H016	756	Normal karyotype	intermediate cytogenetics
18H047	1251	Complex (3 and more chromosomal abnormalities)	adverse cytogenetics
18H093	1409	Normal karyotype	intermediate cytogenetics
18H094	1288	EVI1 rearrangements (+EVI1 FISH positive) (Irrespective of additional cytogenetic abnormalities)	adverse cytogenetics
18H146	1272	Monosomy 5/ 5q-/Monosomy 7/ 7q- (less than 3 chromosomal abnormalities)	adverse cytogenetics
18H156	1303	Intermediate abnormal karyotype (except isolated trisomy/tetrasomy 8)	intermediate cytogenetics
18H166	1999	Intermediate abnormal karyotype (except isolated trisomy/tetrasomy 8)	intermediate cytogenetics
18H194	2612	Normal karyotype	intermediate cytogenetics
